# Supplementary material for: Transcription factor Creb3l1 maintains proteostasis in neuroendocrine cells
Source: Mol Metab. 2022 Jul 6;63:101542. doi: 10.1016/j.molmet.2022.101542 (PMC9294333; doi:10.1016/j.molmet.2022.101542)
Supplement: Multimedia component 1 [file mmc1.zip]

Archive with 9 entries (9 files):
- Supplemental data/Supplemental Figures.docx
- Supplemental data/Supplemental Table 1.docx
- Supplemental data/Supplemental Table 2.docx
- Supplemental data/Supplemental Table 3.docx
- Supplemental data/Supplemental Table 4.xlsx
- Supplemental data/Supplemental Table 5.xlsx
- Supplemental data/Supplemental Table 6.xlsx
- Supplemental data/Supplemental Table 7.xlsx
- Supplemental data/Supplemental Table 8.xls
