# Supplementary material for: Transcription factor Creb3l1 maintains proteostasis in neuroendocrine cells
Source: Mol Metab. 2022 Jul 6;63:101542. doi: 10.1016/j.molmet.2022.101542 (PMC9294333; doi:10.1016/j.molmet.2022.101542)
Supplement: Multimedia component 1 [file mmc1.zip › Supplemental data/Supplemental Table 4.xlsx]

## Sheet: Supplemental Table 1
# This file is generated by MACS version 2.1.0.20150731
# Command line: callpeak -B -t /mnt/zr2597_3.bam -g 2296146327 -n /mnt/zr2597_3 -c /mnt/zr2597_1.bam
# ARGUMENTS LIST:
# name = /mnt/zr2597_3
# format = AUTO
# ChIP-seq file = ['/mnt/zr2597_3.bam']
# control file = ['/mnt/zr2597_1.bam']
# effective genome size = 2.30e+09
# band width = 300
# model fold = [5, 50]
# qvalue cutoff = 5.00e-02
# Larger dataset will be scaled towards smaller dataset.
# Range for calculating regional lambda is: 1000 bps and 10000 bps
# Broad region calling is off
# tag size is determined as 49 bps
# total tags in treatment: 108681039
# tags after filtering in treatment: 96607520
# maximum duplicate tags at the same position in treatment = 1
# Redundant rate in treatment: 0.11
# total tags in control: 105766234
# tags after filtering in control: 85218333
# maximum duplicate tags at the same position in control = 1
# Redundant rate in control: 0.19
# d = 55
# alternative fragment length(s) may be 4,55 bps
chr	start	end	promoter	exon	intron	CpG island	length	abs_summit	pileup	_-Log10 p value	fold_enrichment	_-Log10 q value	name
chr1	174862	174973					112	174900	26.46	8.13604	3.43291	3.8289	/mnt/zr2597_3_peak_1
chr1	4012564	4012684					121	4012635	19.41	13.0305	6.70987	8.17522	/mnt/zr2597_3_peak_2
chr1	5240028	5240146	Shprh			Y	119	5240071	18.52	12.0371	6.41982	7.27435	/mnt/zr2597_3_peak_3
chr1	8145245	8145389			Hivep2	Y	145	8145293	15.88	9.19367	5.54968	4.70791	/mnt/zr2597_3_peak_4
chr1	16471924	16472040					117	16472008	14.11	7.90021	4.73934	3.61251	/mnt/zr2597_3_peak_5
chr1	23977459	23977737	Tbpl1	Tbpl1		Y	279	23977591	28.23	22.416	9.39186	16.8224	/mnt/zr2597_3_peak_6
chr1	24594801	24594882					82	24594848	15.88	8.72251	5.26531	4.29337	/mnt/zr2597_3_peak_7
chr1	31264697	31264794				Y	98	31264720	15.88	9.19367	5.54968	4.70791	/mnt/zr2597_3_peak_8
chr1	31545788	31545898	Sdha,Ccdc127		Sdha	Y	111	31545862	19.41	7.99138	4.08128	3.69594	/mnt/zr2597_3_peak_9
chr1	31546284	31546358	Sdha,Ccdc127		Sdha		75	31546349	14.11	6.53309	3.97207	2.45664	/mnt/zr2597_3_peak_10
chr1	31967656	31967725	Trip13,Brd9	Brd9	Brd9	Y	70	31967684	19.41	13.0305	6.70987	8.17522	/mnt/zr2597_3_peak_11
chr1	31967779	31967923	Trip13,Brd9	Brd9		Y	145	31967871	42.34	40.3215	14.2511	32.7557	/mnt/zr2597_3_peak_12
chr1	32573175	32573278				Y	104	32573262	15	8.29582	5.25963	3.90212	/mnt/zr2597_3_peak_13
chr1	35280179	35280233					55	35280211	19.41	7.99138	4.08128	3.69594	/mnt/zr2597_3_peak_14
chr1	37938012	37938068					57	37938042	17.64	10.5451	5.82568	5.93489	/mnt/zr2597_3_peak_15
chr1	37966048	37966148					101	37966090	17.64	11.0657	6.12977	6.3868	/mnt/zr2597_3_peak_16
chr1	38543398	38543473					76	38543462	13.23	7.42549	4.67953	3.18117	/mnt/zr2597_3_peak_17
chr1	38597267	38597411					145	38597315	16.76	9.98025	5.75784	5.4446	/mnt/zr2597_3_peak_18
chr1	38597482	38597822					341	38597602	19.41	7.99138	4.08128	3.69594	/mnt/zr2597_3_peak_19
chr1	47942275	47942684	Wtap	Wtap		Y	410	47942402	25.58	17.8734	7.8993	12.6032	/mnt/zr2597_3_peak_20
chr1	57489718	57489772	Psmb1			Y	55	57489745	18.52	10.0125	5.28397	5.47546	/mnt/zr2597_3_peak_21
chr1	59438113	59438176					64	59438148	23.82	13.5895	6.20423	8.70259	/mnt/zr2597_3_peak_22
chr1	59483580	59483673					94	59483633	18.52	5.85335	3.25405	1.85743	/mnt/zr2597_3_peak_23
chr1	59700955	59701073					119	59700982	17.64	11.0657	6.12977	6.3868	/mnt/zr2597_3_peak_24
chr1	61174089	61174147				Y	59	61174119	20.29	14.0449	6.99992	9.10837	/mnt/zr2597_3_peak_25
chr1	61383298	61383674					377	61383346	44.99	30.6829	9.19751	24.3247	/mnt/zr2597_3_peak_26
chr1	64147281	64147384	Cnot3			Y	104	64147364	14.11	8.29582	4.96958	3.90212	/mnt/zr2597_3_peak_27
chr1	64175061	64175183					123	64175147	26.46	18.257	7.80428	12.9772	/mnt/zr2597_3_peak_28
chr1	64406472	64406539					68	64406508	20.29	14.0449	6.99992	9.10837	/mnt/zr2597_3_peak_29
chr1	64719592	64719691					100	64719639	14.11	6.17367	3.77843	2.12857	/mnt/zr2597_3_peak_30
chr1	64719774	64720026					253	64719952	22.93	16.1329	7.87006	10.9728	/mnt/zr2597_3_peak_31
chr1	64720173	64720227					55	64720200	14.11	8.29582	4.96958	3.90212	/mnt/zr2597_3_peak_32
chr1	64831063	64831156				Y	94	64831130	22.93	12.9359	6.11362	8.11618	/mnt/zr2597_3_peak_33
chr1	65520800	65520925				Y	126	65520897	23.82	11.0053	4.96339	6.36174	/mnt/zr2597_3_peak_34
chr1	65541247	65541344	Chmp2a	Chmp2a		Y	98	65541279	24.7	15.9565	7.16849	10.8812	/mnt/zr2597_3_peak_35
chr1	65550757	65550816	Trim28	Trim28		Y	60	65550798	15.88	8.73763	5.27436	4.30445	/mnt/zr2597_3_peak_36
chr1	65664604	65664897	Rps5		Rps5	Y	294	65664786	30.87	25.1662	10.4805	19.2658	/mnt/zr2597_3_peak_37
chr1	65687473	65687699					227	65687642	23.82	13.5895	6.20423	8.70259	/mnt/zr2597_3_peak_38
chr1	65705318	65705408					91	65705369	18.52	7.28745	3.90486	3.09619	/mnt/zr2597_3_peak_39
chr1	66256875	66256996				Y	122	66256975	22.05	14.3881	6.63388	9.43688	/mnt/zr2597_3_peak_40
chr1	66257060	66257114				Y	55	66257082	16.76	9.16238	5.27788	4.70791	/mnt/zr2597_3_peak_41
chr1	69615333	69615416	Zfp418				84	69615361	23.82	16.7312	7.89092	11.5422	/mnt/zr2597_3_peak_42
chr1	69672883	69672966					84	69672903	22.93	12.6839	5.98371	7.87423	/mnt/zr2597_3_peak_43
chr1	69978746	69978924					179	69978893	15.88	9.11405	5.50129	4.66342	/mnt/zr2597_3_peak_44
chr1	70244753	70244857	Zim1			Y	105	70244819	17.64	10.5451	5.82568	5.93489	/mnt/zr2597_3_peak_45
chr1	71227569	71227780					212	71227653	17.64	11.0657	6.12977	6.3868	/mnt/zr2597_3_peak_46
chr1	71399756	71400091	Zfp444			Y	336	71399899	23.82	17.2048	8.16011	11.9693	/mnt/zr2597_3_peak_47
chr1	71415839	71416031				Y	193	71415924	16.76	7.66459	4.44002	3.39373	/mnt/zr2597_3_peak_48
chr1	71416140	71416273				Y	134	71416185	29.99	23.9838	10.1905	18.1747	/mnt/zr2597_3_peak_49
chr1	72311975	72312056				Y	82	72311978	15	7.46741	4.7536	3.21861	/mnt/zr2597_3_peak_50
chr1	72374628	72374778				Y	151	72374666	26.46	16.4086	6.86582	11.2277	/mnt/zr2597_3_peak_51
chr1	72379633	72379732				Y	100	72379678	15.88	5.31046	3.37559	1.43763	/mnt/zr2597_3_peak_52
chr1	72379922	72380112	Fiz1			Y	191	72380094	15	7.46741	4.7536	3.21861	/mnt/zr2597_3_peak_53
chr1	72579819	72579979	Ube2s			Y	161	72579896	25.58	15.4524	6.64529	10.3969	/mnt/zr2597_3_peak_54
chr1	72674257	72674594	Kmt5c	Kmt5c		Y	338	72674542	29.99	23.9838	10.1905	18.1747	/mnt/zr2597_3_peak_55
chr1	72902236	72902454	Ppp1r12c				219	72902413	16.76	10.0671	5.80964	5.52668	/mnt/zr2597_3_peak_56
chr1	72902583	72902774	Ppp1r12c				192	72902625	18.52	11.8623	6.31854	7.139	/mnt/zr2597_3_peak_57
chr1	72902879	72903029	Ppp1r12c				151	72902891	12.35	6.5845	4.38949	2.45664	/mnt/zr2597_3_peak_58
chr1	75355911	75356004	Lig1			Y	94	75355985	14.11	8.29582	4.96958	3.90212	/mnt/zr2597_3_peak_59
chr1	77545815	77545873					59	77545826	28.23	15.1622	5.8455	10.1327	/mnt/zr2597_3_peak_60
chr1	77993796	77994126	Napa			Y	331	77994075	23.82	17.2048	8.16011	11.9693	/mnt/zr2597_3_peak_61
chr1	78417547	78417879	Tmem160	Tmem160		Y	333	78417663	32.64	27.5718	11.0606	21.4787	/mnt/zr2597_3_peak_62
chr1	78670930	78671191	Ap2s1				262	78671023	20.29	14.0449	6.99992	9.10837	/mnt/zr2597_3_peak_63
chr1	79816473	79816562	Ccdc61	Ccdc61		Y	90	79816485	21.17	9.46042	4.43412	4.94932	/mnt/zr2597_3_peak_64
chr1	79911426	79911509	Irf2bp1				84	79911460	15.88	9.19367	5.54968	4.70791	/mnt/zr2597_3_peak_65
chr1	79930875	79931049	Foxa3,Sympk			Y	175	79930949	32.64	27.5718	11.0606	21.4787	/mnt/zr2597_3_peak_66
chr1	79981212	79981320				Y	109	79981252	16.76	10.1174	5.83973	5.53249	/mnt/zr2597_3_peak_67
chr1	80028804	80028919	Fbxo46				116	80028870	22.05	12.6839	5.76318	7.87423	/mnt/zr2597_3_peak_68
chr1	80141822	80142096	Opa3	Opa3	Opa3		275	80141977	24.7	16.1671	7.28018	11.0057	/mnt/zr2597_3_peak_69
chr1	80208099	80208190		Rtn2			92	80208170	15	8.13199	5.15829	3.82512	/mnt/zr2597_3_peak_70
chr1	80256933	80257211	Ercc1		Ercc1		279	80256940	20.29	8.71601	4.2577	4.28708	/mnt/zr2597_3_peak_71
chr1	80272089	80272202				Y	114	80272122	19.41	13.0305	6.70987	8.17522	/mnt/zr2597_3_peak_72
chr1	80272531	80272733				Y	203	80272687	25.58	15.4524	6.64529	10.3969	/mnt/zr2597_3_peak_73
chr1	80293432	80293519	Ercc2			Y	88	80293509	14.11	8.29582	4.96958	3.90212	/mnt/zr2597_3_peak_74
chr1	80630000	80631031	Tomm40	Tomm40		Y	1032	80630096	28.23	22.8155	9.61035	17.149	/mnt/zr2597_3_peak_75
chr1	80920661	80920780	Zfp180	Zfp180			120	80920684	17.64	8.44714	4.66054	4.0307	/mnt/zr2597_3_peak_76
chr1	80944037	80944179	Zfp112				143	80944136	25.58	15.7416	6.78957	10.6761	/mnt/zr2597_3_peak_77
chr1	80966007	80966119					113	80966099	22.05	16.1329	7.58001	10.9728	/mnt/zr2597_3_peak_78
chr1	81072259	81072314					56	81072293	15.88	9.19367	5.54968	4.70791	/mnt/zr2597_3_peak_79
chr1	81072481	81072585					105	81072555	21.17	15.0794	7.28997	10.0569	/mnt/zr2597_3_peak_80
chr1	81093086	81093315					230	81093237	23.82	17.1569	8.1327	11.9508	/mnt/zr2597_3_peak_81
chr1	81120909	81120998					90	81120962	20.29	14.0449	6.99992	9.10837	/mnt/zr2597_3_peak_82
chr1	81121097	81121170					74	81121128	22.05	16.1329	7.58001	10.9728	/mnt/zr2597_3_peak_83
chr1	81172765	81172940					176	81172792	24.7	14.0907	6.215	9.15373	/mnt/zr2597_3_peak_84
chr1	81260371	81260429	Smg9			Y	59	81260395	17.64	10.2087	5.63208	5.61998	/mnt/zr2597_3_peak_85
chr1	81770468	81770549			Arhgef1	Y	82	81770515	15.88	9.19367	5.54968	4.70791	/mnt/zr2597_3_peak_86
chr1	81775815	81775874			Arhgef1	Y	60	81775839	17.64	11.0657	6.12977	6.3868	/mnt/zr2597_3_peak_87
chr1	81846783	81846949	Rabac1			Y	167	81846880	20.29	14.0449	6.99992	9.10837	/mnt/zr2597_3_peak_88
chr1	81951841	81951969	Zfp574			Y	129	81951920	21.17	11.7967	5.54265	7.08144	/mnt/zr2597_3_peak_89
chr1	81952061	81952124	Zfp574	Zfp574		Y	64	81952066	17.64	6.60524	3.72843	2.47172	/mnt/zr2597_3_peak_90
chr1	82108189	82108498	Gsk3a	Gsk3a		Y	310	82108277	25.58	12.6201	5.31623	7.83851	/mnt/zr2597_3_peak_91
chr1	82108558	82108835	Gsk3a			Y	278	82108606	22.93	15.0089	7.23107	10.0211	/mnt/zr2597_3_peak_92
chr1	82108896	82109164	Gsk3a				269	82109047	17.64	6.60524	3.72843	2.47172	/mnt/zr2597_3_peak_93
chr1	82109294	82109360					67	82109315	18.52	11.6706	6.20804	6.97136	/mnt/zr2597_3_peak_94
chr1	82109724	82109846					123	82109846	17.64	5.2663	3.10703	1.4008	/mnt/zr2597_3_peak_95
chr1	82136524	82136601					78	82136562	18.52	9.25272	4.88107	4.75365	/mnt/zr2597_3_peak_96
chr1	82136654	82137184				Y	531	82136782	41.46	32.3801	10.6148	25.8657	/mnt/zr2597_3_peak_97
chr1	82184666	82184842	Megf8			Y	177	82184803	18.52	12.0371	6.41982	7.27435	/mnt/zr2597_3_peak_98
chr1	82452130	82452318	Bckdha,Exosc5				189	82452155	17.64	9.73673	5.36465	5.21406	/mnt/zr2597_3_peak_99
chr1	82511085	82511326	Ccdc97	Ccdc97	Ccdc97	Y	242	82511227	30.87	20.3845	7.96845	14.9305	/mnt/zr2597_3_peak_100
chr1	82547185	82547349	Hnrnpul1			Y	165	82547323	22.05	12.6839	5.76318	7.87423	/mnt/zr2597_3_peak_101
chr1	83990657	83990770	Rab4b			Y	114	83990736	20.29	12.8359	6.32645	8.02073	/mnt/zr2597_3_peak_102
chr1	84255891	84256028	Blvrb			Y	138	84255918	15.88	9.19367	5.54968	4.70791	/mnt/zr2597_3_peak_103
chr1	84281773	84281888	Sertad3		Sertad3		116	84281859	19.41	10.0802	5.1016	5.52745	/mnt/zr2597_3_peak_104
chr1	84361609	84361739	RGD1307554	RGD1307554		Y	131	84361700	15	7.73332	4.91424	3.45759	/mnt/zr2597_3_peak_105
chr1	84491713	84492050	Map3k10			Y	338	84491991	29.11	23.9838	9.9004	18.1747	/mnt/zr2597_3_peak_106
chr1	84986638	84986710	Psmc4			Y	73	84986669	14.11	6.17367	3.77843	2.12857	/mnt/zr2597_3_peak_107
chr1	85162432	85162983	Pak4		Pak4	Y	552	85162695	19.41	13.0305	6.70987	8.17522	/mnt/zr2597_3_peak_108
chr1	85323790	85323874				Y	85	85323843	19.41	10.0802	5.1016	5.52745	/mnt/zr2597_3_peak_109
chr1	86948768	86948963	Nfkbib,Sirt2	Nfkbib		Y	196	86948939	17.64	10.7742	5.95882	6.15683	/mnt/zr2597_3_peak_110
chr1	86995732	86995796	Hnrnpl			Y	65	86995758	19.41	12.6027	6.4659	7.82642	/mnt/zr2597_3_peak_111
chr1	86995856	86996138	Hnrnpl	Hnrnpl		Y	283	86995967	28.23	12.7692	4.87125	7.9567	/mnt/zr2597_3_peak_112
chr1	87467942	87468086				Y	145	87467968	20.29	13.8498	6.88948	8.94992	/mnt/zr2597_3_peak_113
chr1	87646722	87647248	Zfp84		Zfp84		527	87647046	31.76	17.8356	6.55118	12.5673	/mnt/zr2597_3_peak_114
chr1	87699269	87699503					235	87699320	27.35	12.0029	4.72423	7.27209	/mnt/zr2597_3_peak_115
chr1	88432101	88432343			Zfp382		243	88432134	17.64	11.0657	6.12977	6.3868	/mnt/zr2597_3_peak_116
chr1	88442010	88442190			Zfp382		181	88442029	16.76	10.1174	5.83973	5.53249	/mnt/zr2597_3_peak_117
chr1	88631932	88631988			Capns1		57	88631940	14.11	8.29582	4.96958	3.90212	/mnt/zr2597_3_peak_118
chr1	88632080	88632135			Capns1		56	88632120	15.88	9.19367	5.54968	4.70791	/mnt/zr2597_3_peak_119
chr1	89006945	89007023	Proser3	Proser3	Proser3		79	89006989	16.76	9.31372	5.36558	4.81109	/mnt/zr2597_3_peak_120
chr1	89007199	89007289	Hspb6,Proser3				91	89007211	13.23	5.46828	3.55791	1.56684	/mnt/zr2597_3_peak_121
chr1	89014117	89014176	Lin37	Lin37			60	89014154	17.64	9.58738	5.28107	5.0713	/mnt/zr2597_3_peak_122
chr1	89017014	89017101	Psenen,U2af1l4	Psenen			88	89017023	13.23	7.42549	4.67953	3.18117	/mnt/zr2597_3_peak_123
chr1	89017415	89017513	Psenen,U2af1l4	U2af1l4	U2af1l4	Y	99	89017497	15.88	9.19367	5.54968	4.70791	/mnt/zr2597_3_peak_124
chr1	89042411	89042565	Mir3569			Y	155	89042514	15	8.29582	5.25963	3.90212	/mnt/zr2597_3_peak_125
chr1	89649677	89649748					72	89649713	21.17	9.46042	4.43412	4.94932	/mnt/zr2597_3_peak_126
chr1	91094616	91094692			Pepd		77	91094646	15	8.29582	5.25963	3.90212	/mnt/zr2597_3_peak_127
chr1	97948625	97948791					167	97948674	21.17	14.874	7.17495	9.89299	/mnt/zr2597_3_peak_128
chr1	98486792	98486904	Etfb	Etfb	Etfb	Y	113	98486802	14.11	8.29582	4.96958	3.90212	/mnt/zr2597_3_peak_129
chr1	99599545	99599638	Ctu1	Ctu1			94	99599626	15.88	6.9063	4.21949	2.74479	/mnt/zr2597_3_peak_130
chr1	100359768	100359826	RGD1309036				59	100359796	19.41	10.0802	5.1016	5.52745	/mnt/zr2597_3_peak_131
chr1	100359882	100360023	RGD1309036				142	100359974	15	8.29582	5.25963	3.90212	/mnt/zr2597_3_peak_132
chr1	100473457	100473700	Josd2	Josd2		Y	244	100473548	24.7	11.8043	5.13981	7.08397	/mnt/zr2597_3_peak_133
chr1	100501417	100501556	Emc10	Emc10		Y	140	100501513	29.99	23.9838	10.1905	18.1747	/mnt/zr2597_3_peak_134
chr1	100554024	100554115				Y	92	100554064	25.58	12.6201	5.31623	7.83851	/mnt/zr2597_3_peak_135
chr1	100589949	100590058					110	100590029	21.17	11.7967	5.54265	7.08144	/mnt/zr2597_3_peak_136
chr1	100755502	100755573	Vrk3				72	100755534	14.11	8.29582	4.96958	3.90212	/mnt/zr2597_3_peak_137
chr1	100845214	100845289	Akt1s1,Tbc1d17	Tbc1d17			76	100845261	24.7	14.5125	6.42476	9.54622	/mnt/zr2597_3_peak_138
chr1	100866199	100866382	Ptov1				184	100866319	16.76	10.1174	5.83973	5.53249	/mnt/zr2597_3_peak_139
chr1	100980169	100980686	Prmt1		Prmt1	Y	518	100980468	38.81	35.0874	13.0909	28.274	/mnt/zr2597_3_peak_140
chr1	100980802	100980908	Prmt1			Y	107	100980821	15	8.29582	5.25963	3.90212	/mnt/zr2597_3_peak_141
chr1	101010893	101011155				Y	263	101011040	34.4	29.6909	11.457	23.4275	/mnt/zr2597_3_peak_142
chr1	101045952	101046051				Y	100	101046011	22.93	16.1329	7.87006	10.9728	/mnt/zr2597_3_peak_143
chr1	101055851	101055920	Nosip,Prrg2		Nosip		70	101055872	15.88	8.73763	5.27436	4.30445	/mnt/zr2597_3_peak_144
chr1	101159252	101159341					90	101159293	15.88	6.9063	4.21949	2.74479	/mnt/zr2597_3_peak_145
chr1	101388424	101388478	Snrnp70			Y	55	101388438	14.11	7.98585	4.78889	3.69554	/mnt/zr2597_3_peak_146
chr1	101426642	101426696	Gys1,Ruvbl2	Ruvbl2			55	101426662	22.93	12.6839	5.98371	7.87423	/mnt/zr2597_3_peak_147
chr1	101500940	101501115	Nucb1		Tulp2		176	101500974	22.93	16.1329	7.87006	10.9728	/mnt/zr2597_3_peak_148
chr1	101511084	101511156			Tulp2		73	101511110	12.35	6.5845	4.38949	2.45664	/mnt/zr2597_3_peak_149
chr1	101571598	101571660			Bcat2		63	101571615	22.05	12.6839	5.76318	7.87423	/mnt/zr2597_3_peak_150
chr1	101602884	101603119	Izumo1				236	101602922	15	8.29582	5.25963	3.90212	/mnt/zr2597_3_peak_151
chr1	101682845	101682936	Car11		Car11		92	101682875	15	7.46741	4.7536	3.21861	/mnt/zr2597_3_peak_152
chr1	101683064	101683119	Car11		Car11		56	101683098	21.17	9.46042	4.43412	4.94932	/mnt/zr2597_3_peak_153
chr1	101687469	101687553	Dbp			Y	85	101687499	15.88	7.29448	4.43573	3.1025	/mnt/zr2597_3_peak_154
chr1	101690423	101690478			Dbp		56	101690454	18.52	12.0371	6.41982	7.27435	/mnt/zr2597_3_peak_155
chr1	101700556	101700902	Rpl18			Y	347	101700660	19.41	13.0305	6.70987	8.17522	/mnt/zr2597_3_peak_156
chr1	101701065	101701231	Rpl18		Rpl18	Y	167	101701104	18.52	12.0371	6.41982	7.27435	/mnt/zr2597_3_peak_157
chr1	101774600	101774711					112	101774624	14.11	6.17367	3.77843	2.12857	/mnt/zr2597_3_peak_158
chr1	101803160	101803407	Cyth2	Cyth2		Y	248	101803255	26.46	20.3244	8.91954	14.8856	/mnt/zr2597_3_peak_159
chr1	101884169	101884496	Tmem143,Syngr4	Tmem143	Tmem143		328	101884333	25.58	12.6201	5.31623	7.83851	/mnt/zr2597_3_peak_160
chr1	105113488	105113649	Prmt3	Prmt3		Y	162	105113527	19.41	6.46191	3.40107	2.39455	/mnt/zr2597_3_peak_161
chr1	107373980	107374095	Svip			Y	116	107374009	25.58	15.4524	6.64529	10.3969	/mnt/zr2597_3_peak_162
chr1	116896927	116896988					62	116896963	18.52	12.0371	6.41982	7.27435	/mnt/zr2597_3_peak_163
chr1	119572095	119572150					56	119572122	15.88	9.19367	5.54968	4.70791	/mnt/zr2597_3_peak_164
chr1	123161088	123161145					58	123161099	23.82	13.5895	6.20423	8.70259	/mnt/zr2597_3_peak_165
chr1	126979419	126979540	Selenos			Y	122	126979441	16.76	9.56464	5.51212	5.04987	/mnt/zr2597_3_peak_166
chr1	127599044	127599098	Asb7	Asb7		Y	55	127599058	13.23	6.78129	4.29959	2.63811	/mnt/zr2597_3_peak_167
chr1	127599223	127599359	Asb7	Asb7			137	127599347	17.64	10.5451	5.82568	5.93489	/mnt/zr2597_3_peak_168
chr1	129780102	129780325				Y	224	129780116	17.64	10.7205	5.92756	6.10444	/mnt/zr2597_3_peak_169
chr1	134867343	134867596			Chd2	Y	254	134867430	20.29	12.2888	6.03074	7.51947	/mnt/zr2597_3_peak_170
chr1	134867744	134867885			Chd2		142	134867787	18.52	10.9551	5.80216	6.3174	/mnt/zr2597_3_peak_171
chr1	134888306	134888379				Y	74	134888334	16.76	8.46211	4.87914	4.04462	/mnt/zr2597_3_peak_172
chr1	140997961	140998256	Abhd2	Abhd2		Y	296	140998147	29.99	23.9838	10.1905	18.1747	/mnt/zr2597_3_peak_173
chr1	142417870	142417972					103	142417913	16.76	10.1174	5.83973	5.53249	/mnt/zr2597_3_peak_174
chr1	142679687	142679780					94	142679716	19.41	10.0802	5.1016	5.52745	/mnt/zr2597_3_peak_175
chr1	142759764	142759819	Sec11a	Sec11a		Y	56	142759799	22.93	12.6839	5.98371	7.87423	/mnt/zr2597_3_peak_176
chr1	142759885	142760104	Sec11a			Y	220	142759971	20.29	10.9285	5.32212	6.29291	/mnt/zr2597_3_peak_177
chr1	143169969	143170071	Rps17			Y	103	143170041	15.88	6.9063	4.21949	2.74479	/mnt/zr2597_3_peak_178
chr1	143583688	143583805	Fam103a1	Fam103a1	Fam103a1	Y	118	143583718	15	8.29582	5.25963	3.90212	/mnt/zr2597_3_peak_179
chr1	144601337	144601427	Efl1,Saxo2	Efl1		Y	91	144601384	22.05	16.1329	7.58001	10.9728	/mnt/zr2597_3_peak_180
chr1	148440554	148440684					131	148440645	18.52	12.0371	6.41982	7.27435	/mnt/zr2597_3_peak_181
chr1	148440829	148443359				Y	2531	148441603	46.75	32.8153	9.55035	26.2523	/mnt/zr2597_3_peak_182
chr1	154169439	154169582	Hikeshi		Hikeshi		144	154169504	18.52	9.25272	4.88107	4.75365	/mnt/zr2597_3_peak_183
chr1	154169639	154170532	Hikeshi		Hikeshi		894	154170412	39.69	30.0967	10.1737	23.7756	/mnt/zr2597_3_peak_184
chr1	157403400	157403884	Ccdc90b	Ccdc90b			485	157403700	19.41	12.8045	6.58058	7.99128	/mnt/zr2597_3_peak_185
chr1	157573171	157573250					80	157573223	15.88	8.73763	5.27436	4.30445	/mnt/zr2597_3_peak_186
chr1	162307628	162307899				Y	272	162307723	21.17	15.0794	7.28997	10.0569	/mnt/zr2597_3_peak_187
chr1	162675795	162675920	Clns1a				126	162675821	18.52	9.25272	4.88107	4.75365	/mnt/zr2597_3_peak_188
chr1	162676053	162676311	Clns1a	Clns1a		Y	259	162676262	38.81	24.5208	7.96256	18.6934	/mnt/zr2597_3_peak_189
chr1	162676883	162676942	Clns1a		Clns1a		60	162676914	15	8.26732	5.24196	3.90212	/mnt/zr2597_3_peak_190
chr1	163613153	163613270				Y	118	163613253	21.17	14.7156	7.08666	9.74191	/mnt/zr2597_3_peak_191
chr1	164849800	164849951	Spcs2			Y	152	164849923	16.76	7.66459	4.44002	3.39373	/mnt/zr2597_3_peak_192
chr1	165237418	165237598	Pgm2l1,LOC100912071	LOC100912071		Y	181	165237509	19.41	7.99138	4.08128	3.69594	/mnt/zr2597_3_peak_193
chr1	165382434	165382496	C2cd3,Ppme1			Y	63	165382452	14.11	7.87199	4.72304	3.58602	/mnt/zr2597_3_peak_194
chr1	165530130	165530195	Dnajb13				66	165530167	18.52	12.0371	6.41982	7.27435	/mnt/zr2597_3_peak_195
chr1	165723957	165724418	Fam168a			Y	462	165724264	26.46	20.5235	9.03026	15.042	/mnt/zr2597_3_peak_196
chr1	166739454	166739612	Clpb			Y	159	166739560	15.88	6.9063	4.21949	2.74479	/mnt/zr2597_3_peak_197
chr1	166981577	166981631	Anapc15			Y	55	166981621	11.47	5.77493	4.09944	1.7838	/mnt/zr2597_3_peak_198
chr1	166981698	166982059	Anapc15		Anapc15	Y	362	166981784	35.28	25.6604	9.07109	19.7312	/mnt/zr2597_3_peak_199
chr1	167017153	167017308	Lrrc51	Lrrc51		Y	156	167017190	20.29	14.0449	6.99992	9.10837	/mnt/zr2597_3_peak_200
chr1	167158364	167158629	LOC102549471,Rnf121	Rnf121		Y	266	167158395	18.52	12.0371	6.41982	7.27435	/mnt/zr2597_3_peak_201
chr1	167158710	167158769	LOC102549471,Rnf121	LOC102549471		Y	60	167158738	17.64	11.0657	6.12977	6.3868	/mnt/zr2597_3_peak_202
chr1	167158834	167158894	LOC102549471,Rnf121	LOC102549471			61	167158856	15	8.29582	5.25963	3.90212	/mnt/zr2597_3_peak_203
chr1	170471160	170471436	Arfip2,Timm10b		Timm10b	Y	277	170471235	30.87	25.1662	10.4805	19.2658	/mnt/zr2597_3_peak_204
chr1	170578750	170578852	Rrp8,Ilk			Y	103	170578812	17.64	6.60524	3.72843	2.47172	/mnt/zr2597_3_peak_205
chr1	174132705	174132789	Rpl27a			Y	85	174132759	21.17	11.7967	5.54265	7.08144	/mnt/zr2597_3_peak_206
chr1	174702005	174702116	Zfp143			Y	112	174702071	24.7	18.1111	8.34655	12.8356	/mnt/zr2597_3_peak_207
chr1	174702248	174702392	Zfp143	Zfp143		Y	145	174702312	30.87	24.8358	10.2968	18.9836	/mnt/zr2597_3_peak_208
chr1	175838882	175839111	Ctr9			Y	230	175839083	29.99	19.3689	7.74792	13.9905	/mnt/zr2597_3_peak_209
chr1	180721414	180721518					105	180721420	47.63	7.75552	2.43169	3.47767	/mnt/zr2597_3_peak_210
chr1	185569169	185569223	RGD1311703	RGD1311703		Y	55	185569200	22.05	12.6839	5.76318	7.87423	/mnt/zr2597_3_peak_211
chr1	187766608	187766719	Rps15a			Y	112	187766650	24.7	11.8043	5.13981	7.08397	/mnt/zr2597_3_peak_212
chr1	188373454	188373554	Knop1	Knop1		Y	101	188373520	21.17	15.0794	7.28997	10.0569	/mnt/zr2597_3_peak_213
chr1	188571825	188571948	Knop1	Knop1		Y	124	188571864	21.17	15.0794	7.28997	10.0569	/mnt/zr2597_3_peak_214
chr1	189666110	189666177	Lyrm1,Dcun1d3		Thumpd1,Lyrm1,Dcun1d3		68	189666156	11.47	5.34046	3.83023	1.46348	/mnt/zr2597_3_peak_215
chr1	190604253	190604331					79	190604285	15	7.49335	4.76919	3.24437	/mnt/zr2597_3_peak_216
chr1	190604562	190604664				Y	103	190604562	18.52	5.85335	3.25405	1.85743	/mnt/zr2597_3_peak_217
chr1	190914837	190914928	Cdr2			Y	92	190914858	15	7.95713	5.05079	3.66803	/mnt/zr2597_3_peak_218
chr1	193076289	193076452	Tnrc6a	Tnrc6a		Y	164	193076393	25.58	19.4008	8.74021	13.9942	/mnt/zr2597_3_peak_219
chr1	196838931	196839292	Kdm8			Y	362	196839112	24.7	17.0633	7.76406	11.8591	/mnt/zr2597_3_peak_220
chr1	197800827	197800999	Nfatc2ip	Nfatc2ip		Y	173	197800934	29.11	23.9838	9.9004	18.1747	/mnt/zr2597_3_peak_221
chr1	197801076	197801134	Nfatc2ip				59	197801092	15	6.17367	3.99896	2.12857	/mnt/zr2597_3_peak_222
chr1	197887110	197887439	Sh2b1			Y	330	197887406	23.82	13.3483	6.08258	8.48672	/mnt/zr2597_3_peak_223
chr1	197982611	197982677	Eif3c			Y	67	197982658	43.22	10.9104	3.15881	6.2866	/mnt/zr2597_3_peak_224
chr1	197982832	197982891	Eif3c				60	197982869	28.23	10.2747	3.96036	5.67562	/mnt/zr2597_3_peak_225
chr1	198067001	198067145	Sgf29	Sgf29		Y	145	198067033	22.93	16.1329	7.87006	10.9728	/mnt/zr2597_3_peak_226
chr1	198298046	198298161	Ino80e,Hirip3	Ino80e,Hirip3		Y	116	198298120	17.64	11.0657	6.12977	6.3868	/mnt/zr2597_3_peak_227
chr1	198298580	198298685	Ino80e,Hirip3	Hirip3		Y	106	198298622	19.41	12.4453	6.377	7.67158	/mnt/zr2597_3_peak_228
chr1	198409012	198409101	Cdipt			Y	90	198409078	22.93	5.86828	2.99185	1.87146	/mnt/zr2597_3_peak_229
chr1	198639351	198639599	Cd2bp2		Cd2bp2	Y	249	198639481	33.52	28.1058	10.9762	21.9703	/mnt/zr2597_3_peak_230
chr1	198653047	198653434	Tbc1d10b				388	198653299	28.23	22.8155	9.61035	17.149	/mnt/zr2597_3_peak_231
chr1	198795189	198795396				Y	208	198795226	24.7	11.8043	5.13981	7.08397	/mnt/zr2597_3_peak_232
chr1	198958357	198958565					209	198958401	22.93	14.1913	6.7804	9.25151	/mnt/zr2597_3_peak_233
chr1	198959463	198959551					89	198959501	17.64	10.7562	5.94836	6.13909	/mnt/zr2597_3_peak_234
chr1	199163463	199163667	Ctf1		Ctf1		205	199163639	22.93	12.6839	5.98371	7.87423	/mnt/zr2597_3_peak_235
chr1	199194073	199194242					170	199194202	19.41	13.0305	6.70987	8.17522	/mnt/zr2597_3_peak_236
chr1	199194297	199195211					915	199194835	31.76	26.3623	10.7705	20.3706	/mnt/zr2597_3_peak_237
chr1	199270660	199270779	Stx1b			Y	120	199270748	17.64	11.0657	6.12977	6.3868	/mnt/zr2597_3_peak_238
chr1	199351344	199351406	Bckdk				63	199351362	16.76	7.66459	4.44002	3.39373	/mnt/zr2597_3_peak_239
chr1	199351473	199351612	Bckdk				140	199351506	18.52	11.8623	6.31854	7.139	/mnt/zr2597_3_peak_240
chr1	199360547	199360851	Kat8	Kat8			305	199360621	32.64	25.9122	10.1625	19.9689	/mnt/zr2597_3_peak_241
chr1	199865675	199866056	Tial1			Y	382	199865847	21.17	9.46042	4.43412	4.94932	/mnt/zr2597_3_peak_242
chr1	203526505	203526975	Bub3		Bub3	Y	471	203526586	24.7	17.7993	8.1714	12.5358	/mnt/zr2597_3_peak_243
chr1	203527035	203527089	Bub3		Bub3	Y	55	203527047	16.76	10.1174	5.83973	5.53249	/mnt/zr2597_3_peak_244
chr1	204855546	204855653	Eef1akmt2	Eef1akmt2		Y	108	204855620	30.87	19.6375	7.60711	14.2258	/mnt/zr2597_3_peak_245
chr1	204861537	204861635	Abraxas2				99	204861602	12.35	6.32147	4.22989	2.26712	/mnt/zr2597_3_peak_246
chr1	204861687	204861752	Abraxas2			Y	66	204861722	17.64	10.7742	5.95882	6.15683	/mnt/zr2597_3_peak_247
chr1	205706379	205706436	Edrf1			Y	58	205706406	17.64	9.16085	5.04524	4.70791	/mnt/zr2597_3_peak_248
chr1	213605631	213605685	Ric8a,Bet1l	Bet1l		Y	55	213605661	20.29	8.71601	4.2577	4.28708	/mnt/zr2597_3_peak_249
chr1	214215931	214216027	Phrf1			Y	97	214215970	31.76	23.5845	9.2793	17.862	/mnt/zr2597_3_peak_250
chr1	214216207	214216306	Phrf1		Phrf1	Y	100	214216214	14.11	6.17367	3.77843	2.12857	/mnt/zr2597_3_peak_251
chr1	217748611	217748684	Fadd			Y	74	217748649	17.64	10.3745	5.72724	5.77155	/mnt/zr2597_3_peak_252
chr1	219077564	219077659	Chka			Y	96	219077651	13.23	7.42549	4.67953	3.18117	/mnt/zr2597_3_peak_253
chr1	219143790	219144812	Ndufs8		Ndufs8		1023	219144337	27.35	21.6619	9.3203	16.0923	/mnt/zr2597_3_peak_254
chr1	219259438	219259588	Ndufv1			Y	151	219259516	17.64	11.0657	6.12977	6.3868	/mnt/zr2597_3_peak_255
chr1	219345846	219346016	Cdk2ap2			Y	171	219345864	17.64	10.9011	6.03307	6.27736	/mnt/zr2597_3_peak_256
chr1	219369402	219369603	Aip		Aip	Y	202	219369424	17.64	10.6674	5.89662	6.05449	/mnt/zr2597_3_peak_257
chr1	219439786	219439938	Ppp1ca				153	219439806	19.41	10.0802	5.1016	5.52745	/mnt/zr2597_3_peak_258
chr1	220008828	220008916	Rbm4b				89	220008871	14.11	7.59852	4.56608	3.34272	/mnt/zr2597_3_peak_259
chr1	220009080	220009398	Rbm4b	Rbm4b		Y	319	220009262	18.52	9.25272	4.88107	4.75365	/mnt/zr2597_3_peak_260
chr1	220137158	220137225	Actn3,Zdhhc24			Y	68	220137185	15	7.87199	4.9987	3.58602	/mnt/zr2597_3_peak_261
chr1	220243242	220243524	mrpl11	mrpl11			283	220243279	28.23	18.3673	7.30687	13.0421	/mnt/zr2597_3_peak_262
chr1	220243584	220243654	mrpl11	mrpl11			71	220243591	13.23	6.42793	4.09543	2.3645	/mnt/zr2597_3_peak_263
chr1	220243794	220243873	mrpl11		mrpl11		80	220243847	15.88	8.03064	4.85697	3.72794	/mnt/zr2597_3_peak_264
chr1	220665700	220665885	Sf3b2				186	220665733	22.05	16.1329	7.58001	10.9728	/mnt/zr2597_3_peak_265
chr1	220745782	220745842	Eif1ad,Banf1		Banf1		61	220745797	14.11	8.29582	4.96958	3.90212	/mnt/zr2597_3_peak_266
chr1	220746133	220746664	Eif1ad,Banf1	Eif1ad	Banf1	Y	532	220746464	30.87	14.3451	5.3123	9.3961	/mnt/zr2597_3_peak_267
chr1	220771049	220771214	Sart1	Sart1			166	220771184	29.99	21.1348	8.64482	15.6278	/mnt/zr2597_3_peak_268
chr1	220868883	220868937	Cfl1				55	220868891	16.76	7.66459	4.44002	3.39373	/mnt/zr2597_3_peak_269
chr1	220890660	220891053					394	220890890	28.23	22.2346	9.29332	16.6424	/mnt/zr2597_3_peak_270
chr1	221041780	221041854				Y	75	221041814	21.17	11.7967	5.54265	7.08144	/mnt/zr2597_3_peak_271
chr1	221041913	221042024				Y	112	221041995	15.88	9.19367	5.54968	4.70791	/mnt/zr2597_3_peak_272
chr1	221042107	221042397	Map3k11			Y	291	221042315	35.28	29.4558	10.962	23.2114	/mnt/zr2597_3_peak_273
chr1	221042865	221042977	Map3k11				113	221042941	17.64	10.3745	5.72724	5.77155	/mnt/zr2597_3_peak_274
chr1	221158796	221158881					86	221158831	15.88	9.19367	5.54968	4.70791	/mnt/zr2597_3_peak_275
chr1	221439920	221440659					740	221440263	32.64	27.3964	10.9642	21.3526	/mnt/zr2597_3_peak_276
chr1	221605386	221605988	Ppp2r5b			Y	603	221605487	30.87	25.1662	10.4805	19.2658	/mnt/zr2597_3_peak_277
chr1	221826469	221826527			Nrxn2		59	221826475	20.29	7.09102	3.54808	2.91759	/mnt/zr2597_3_peak_278
chr1	222167604	222167857	Trmt112,Prdx5			Y	254	222167636	30.87	20.3845	7.96845	14.9305	/mnt/zr2597_3_peak_279
chr1	222293159	222293254	Stip1			Y	96	222293174	22.05	10.2238	4.61054	5.62501	/mnt/zr2597_3_peak_280
chr1	222310875	222310929	Macrod1			Y	55	222310904	14.11	8.16175	4.89118	3.84802	/mnt/zr2597_3_peak_281
chr1	222459851	222460040	Otub1		Otub1	Y	190	222459946	19.41	13.0305	6.70987	8.17522	/mnt/zr2597_3_peak_282
chr1	222746092	222746354	Atl3	Atl3	Atl3	Y	263	222746317	17.64	6.60524	3.72843	2.47172	/mnt/zr2597_3_peak_283
chr1	224997902	224998329	Zbtb3		Zbtb3		428	224998094	35.28	30.1722	11.3389	23.8408	/mnt/zr2597_3_peak_284
chr1	225014550	225014987	Hnrnpul2,Ttc9c				438	225014597	30.87	20.3845	7.96845	14.9305	/mnt/zr2597_3_peak_285
chr1	225077094	225077308	Uqcc3				215	225077181	15	6.86162	4.39446	2.71532	/mnt/zr2597_3_peak_286
chr1	225077658	225077750	Uqcc3				93	225077725	15	7.78831	4.94768	3.5091	/mnt/zr2597_3_peak_287
chr1	225096587	225096692	Ganab		Ganab	Y	106	225096591	20.29	8.71601	4.2577	4.28708	/mnt/zr2597_3_peak_288
chr1	225096766	225096839	Ganab		Ganab	Y	74	225096779	13.23	6.78129	4.29959	2.63811	/mnt/zr2597_3_peak_289
chr1	225128823	225128932	Rom1			Y	110	225128855	16.76	9.84396	5.67686	5.31478	/mnt/zr2597_3_peak_290
chr1	225952866	225953228	Incenp		Fads2	Y	363	225953040	22.93	16.1329	7.87006	10.9728	/mnt/zr2597_3_peak_291
chr1	225953303	225953366	Incenp		Fads2		64	225953345	18.52	12.0371	6.41982	7.27435	/mnt/zr2597_3_peak_292
chr1	226255900	226255990	Fen1			Y	91	226255941	17.64	5.2663	3.10703	1.4008	/mnt/zr2597_3_peak_293
chr1	226256051	226256174	Fen1				124	226256067	18.52	9.25272	4.88107	4.75365	/mnt/zr2597_3_peak_294
chr1	226946904	226947052	Prpf19			Y	149	226946953	18.52	9.25272	4.88107	4.75365	/mnt/zr2597_3_peak_295
chr1	228394774	228395350	Osbp			Y	577	228395181	36.17	26.7525	9.29161	20.7284	/mnt/zr2597_3_peak_296
chr1	229640060	229640552	Zfp91			Y	493	229640245	23.82	17.2048	8.16011	11.9693	/mnt/zr2597_3_peak_297
chr1	231531319	231531390	Tle4			Y	72	231531362	22.93	11.7137	5.49594	7.01244	/mnt/zr2597_3_peak_298
chr1	239266021	239266257	Abhd17b,RGD1359158			Y	237	239266053	31.76	21.7777	8.36677	16.2057	/mnt/zr2597_3_peak_299
chr1	241046225	241046287	Smc5	Smc5		Y	63	241046277	12.35	6.5845	4.38949	2.45664	/mnt/zr2597_3_peak_300
chr1	241501546	241501618	Ptar1			Y	73	241501579	22.05	16.1329	7.58001	10.9728	/mnt/zr2597_3_peak_301
chr1	244615681	244615735	Smarca2			Y	55	244615731	16.76	5.94583	3.55201	1.93907	/mnt/zr2597_3_peak_302
chr1	245517184	245517280	Pum3			Y	97	245517212	19.41	7.99138	4.08128	3.69594	/mnt/zr2597_3_peak_303
chr1	247227960	247228071				Y	112	247227987	19.41	12.7434	6.54575	7.93253	/mnt/zr2597_3_peak_304
chr1	248228462	248228516	Uhrf2	Uhrf2		Y	55	248228497	22.05	15.7275	7.35568	10.6622	/mnt/zr2597_3_peak_305
chr1	251379150	251379243	Atad1			Y	94	251379195	20.29	13.8498	6.88948	8.94992	/mnt/zr2597_3_peak_306
chr1	254193641	254193702					62	254193657	15.88	6.9063	4.21949	2.74479	/mnt/zr2597_3_peak_307
chr1	254697096	254697224	Rpp30			Y	129	254697172	22.05	12.6839	5.76318	7.87423	/mnt/zr2597_3_peak_308
chr1	255185864	255186304	Hectd2				441	255186082	27.35	19.7506	8.28812	14.3305	/mnt/zr2597_3_peak_309
chr1	255842290	255842380	2022-03-05			Y	91	255842318	15.88	9.19367	5.54968	4.70791	/mnt/zr2597_3_peak_310
chr1	255842448	255842652	2022-03-05	2022-03-05		Y	205	255842554	30.87	24.5423	10.1348	18.7124	/mnt/zr2597_3_peak_311
chr1	256744995	256745095	Cep55			Y	101	256745082	16.76	8.46211	4.87914	4.04462	/mnt/zr2597_3_peak_312
chr1	261753255	261753378				Y	124	261753306	24.7	18.2944	8.45016	12.9849	/mnt/zr2597_3_peak_313
chr1	263431397	263431564	Slc25a28			Y	168	263431482	27.35	12.0029	4.72423	7.27209	/mnt/zr2597_3_peak_314
chr1	263511350	263511603	Cox15,Cutc	Cutc	Cox15	Y	254	263511498	22.93	10.2238	4.78697	5.62501	/mnt/zr2597_3_peak_315
chr1	263884314	263884373	Chuk	Chuk		Y	60	263884332	20.29	13.8498	6.88948	8.94992	/mnt/zr2597_3_peak_316
chr1	264670839	264670940	Slf2	Slf2		Y	102	264670922	15	7.46741	4.7536	3.21861	/mnt/zr2597_3_peak_317
chr1	264756327	264756480	Mrpl43,Twnk	Mrpl43		Y	154	264756431	35.28	21.584	7.25687	16.0463	/mnt/zr2597_3_peak_318
chr1	265099898	265100104	Btrc			Y	207	265100067	28.23	18.3673	7.30687	13.0421	/mnt/zr2597_3_peak_319
chr1	265298622	265298796	Poll,Dpcd	Poll	Poll		175	265298742	15.88	9.19367	5.54968	4.70791	/mnt/zr2597_3_peak_320
chr1	265298848	265298937	Poll,Dpcd	Dpcd			90	265298893	40.58	31.2332	10.3942	24.83	/mnt/zr2597_3_peak_321
chr1	265756721	265756817				Y	97	265756758	18.52	11.6706	6.20804	6.97136	/mnt/zr2597_3_peak_322
chr1	265756875	265756964				Y	90	265756944	16.76	8.59518	4.95399	4.17359	/mnt/zr2597_3_peak_323
chr1	265757396	265757472					77	265757434	15.88	6.9063	4.21949	2.74479	/mnt/zr2597_3_peak_324
chr1	265809527	265809990	Pprc1	Pprc1		Y	464	265809828	43.22	41.6555	14.5412	33.7997	/mnt/zr2597_3_peak_325
chr1	265904386	265904629	Gbf1				244	265904542	17.64	10.8282	5.99042	6.20865	/mnt/zr2597_3_peak_326
chr1	266142091	266142732	Actr1a		Actr1a		642	266142638	18.52	9.25272	4.88107	4.75365	/mnt/zr2597_3_peak_327
chr1	266358533	266358716	Wbp1l				184	266358655	15.88	6.9063	4.21949	2.74479	/mnt/zr2597_3_peak_328
chr1	274049361	274049508	Mxi1			Y	148	274049388	27.35	14.2995	5.66907	9.35228	/mnt/zr2597_3_peak_329
chr1	278311338	278311400	Trub1	Trub1			63	278311375	16.76	9.46924	5.45624	4.95572	/mnt/zr2597_3_peak_330
chr1	281101860	281101928	Rab11fip2			Y	69	281101904	16.76	9.46924	5.45624	4.95572	/mnt/zr2597_3_peak_331
chr10	1685815	1685869				Y	55	1685822	14.11	8.29582	4.96958	3.90212	/mnt/zr2597_3_peak_332
chr10	4249795	4250137	Snx29			Y	343	4249863	37.93	20.2698	6.48845	14.8333	/mnt/zr2597_3_peak_333
chr10	4312790	4312900	Gspt1			Y	111	4312868	21.17	11.7967	5.54265	7.08144	/mnt/zr2597_3_peak_334
chr10	4312957	4313048	Gspt1			Y	92	4313015	14.11	8.29582	4.96958	3.90212	/mnt/zr2597_3_peak_335
chr10	5196879	5197048				Y	170	5196996	25.58	19.4008	8.74021	13.9942	/mnt/zr2597_3_peak_336
chr10	7200535	7200616	Abat			Y	82	7200591	21.17	15.0794	7.28997	10.0569	/mnt/zr2597_3_peak_337
chr10	10808628	10808838	LOC360479,Anks3	Anks3		Y	211	10808781	28.23	22.4772	9.42518	16.8692	/mnt/zr2597_3_peak_338
chr10	11085289	11085440	Dnaja3				152	11085358	22.93	12.6839	5.98371	7.87423	/mnt/zr2597_3_peak_339
chr10	11207091	11207152	Tfap4		Tfap4	Y	62	11207113	18.52	9.25272	4.88107	4.75365	/mnt/zr2597_3_peak_340
chr10	11935441	11935538				Y	98	11935514	20.29	14.0449	6.99992	9.10837	/mnt/zr2597_3_peak_341
chr10	12030475	12030578	Zfp263	Zfp263		Y	104	12030495	13.23	5.46828	3.55791	1.56684	/mnt/zr2597_3_peak_342
chr10	12030818	12030928	Zfp263			Y	111	12030883	25.58	15.4524	6.64529	10.3969	/mnt/zr2597_3_peak_343
chr10	12994065	12994325	Thoc6,Hcfc1r1	Thoc6,Hcfc1r1	Thoc6	Y	261	12994216	24.7	17.5473	8.03095	12.2898	/mnt/zr2597_3_peak_344
chr10	12994380	12994588	Thoc6,Hcfc1r1	Thoc6,Hcfc1r1	Hcfc1r1	Y	209	12994400	22.05	14.7966	6.85073	9.81891	/mnt/zr2597_3_peak_345
chr10	13515497	13515585	Pdpk1			Y	89	13515546	23.82	17.1313	8.11807	11.9254	/mnt/zr2597_3_peak_346
chr10	13786339	13786546	Rnps1		Rnps1	Y	208	13786437	18.52	12.0371	6.41982	7.27435	/mnt/zr2597_3_peak_347
chr10	13786641	13786727	Rnps1		Rnps1	Y	87	13786697	19.41	10.0802	5.1016	5.52745	/mnt/zr2597_3_peak_348
chr10	13892917	13893402	Traf7		Traf7	Y	486	13893224	27.35	17.3804	7.08634	12.1274	/mnt/zr2597_3_peak_349
chr10	14088123	14088257	Rps2		Rps2	Y	135	14088218	20.29	13.7849	6.85289	8.89087	/mnt/zr2597_3_peak_350
chr10	14247910	14248203	Spsb3,Nubp2			Y	294	14248007	32.64	27.5718	11.0606	21.4787	/mnt/zr2597_3_peak_351
chr10	14634937	14635036	Ube2i			Y	100	14634942	15.88	8.4432	5.09908	4.0307	/mnt/zr2597_3_peak_352
chr10	15098792	15098981	Rpusd1,Chtf18	Chtf18		Y	190	15098865	22.93	12.6839	5.98371	7.87423	/mnt/zr2597_3_peak_353
chr10	15241524	15241652	Mettl26	Mettl26		Y	129	15241573	19.41	11.885	6.06431	7.15924	/mnt/zr2597_3_peak_354
chr10	15283102	15283493	Rab40c				392	15283274	21.17	13.0478	6.18427	8.19147	/mnt/zr2597_3_peak_355
chr10	15346317	15346632	Capn15	Capn15		Y	316	15346484	20.29	13.6567	6.78086	8.76455	/mnt/zr2597_3_peak_356
chr10	15538832	15538899				Y	68	15538855	24.7	14.5125	6.42476	9.54622	/mnt/zr2597_3_peak_357
chr10	16259660	16259714	Bod1			Y	55	16259694	20.29	12.6489	6.22471	7.86377	/mnt/zr2597_3_peak_358
chr10	16752269	16752323	Crebrf			Y	55	16752295	20.29	8.71601	4.2577	4.28708	/mnt/zr2597_3_peak_359
chr10	17542199	17542266	Fbxw11			Y	68	17542235	21.17	14.8969	7.18775	9.91567	/mnt/zr2597_3_peak_360
chr10	17542429	17542540	Fbxw11	Fbxw11	Fbxw11	Y	112	17542510	14.11	8.26732	4.95289	3.90212	/mnt/zr2597_3_peak_361
chr10	18444119	18444225	Ranbp17			Y	107	18444199	14.11	8.29582	4.96958	3.90212	/mnt/zr2597_3_peak_362
chr10	20590707	20590815	Pank3				109	20590791	14.11	7.77451	4.66689	3.4955	/mnt/zr2597_3_peak_363
chr10	20591038	20591143	Pank3			Y	106	20591119	18.52	11.5026	6.11184	6.81041	/mnt/zr2597_3_peak_364
chr10	29029478	29029643	Slu7		Slu7	Y	166	29029525	34.4	29.0291	11.1014	22.7979	/mnt/zr2597_3_peak_365
chr10	29288775	29289105	Pwwp2a				331	29288989	25.58	12.6201	5.31623	7.83851	/mnt/zr2597_3_peak_366
chr10	34149204	34149331	Rack1				128	34149228	15.88	8.4432	5.09908	4.0307	/mnt/zr2597_3_peak_367
chr10	34149687	34149772	Rack1	Rack1		Y	86	34149727	15.88	8.73763	5.27436	4.30445	/mnt/zr2597_3_peak_368
chr10	34149918	34149992	Rack1	Rack1	Rack1	Y	75	34149944	13.23	7.30155	4.60571	3.10621	/mnt/zr2597_3_peak_369
chr10	34166333	34166550	Trim41	Trim41		Y	218	34166367	24.7	8.23007	3.67129	3.90212	/mnt/zr2597_3_peak_370
chr10	34975546	34975803	Nhp2	Nhp2		Y	258	34975716	32.64	27.5718	11.0606	21.4787	/mnt/zr2597_3_peak_371
chr10	35680481	35680538	Mrnip			Y	58	35680513	15.88	9.16302	5.53104	4.70791	/mnt/zr2597_3_peak_372
chr10	35833898	35834121	Canx			Y	224	35833929	26.46	16.4086	6.86582	11.2277	/mnt/zr2597_3_peak_373
chr10	36323587	36323712				Y	126	36323615	13.23	7.27405	4.58937	3.08802	/mnt/zr2597_3_peak_374
chr10	36336617	36336780	Zfp879	Zfp879			164	36336648	18.52	12.0371	6.41982	7.27435	/mnt/zr2597_3_peak_375
chr10	36406665	36406765				Y	101	36406754	15	7.59852	4.83258	3.34272	/mnt/zr2597_3_peak_376
chr10	36422872	36423031				Y	160	36422914	19.41	10.0802	5.1016	5.52745	/mnt/zr2597_3_peak_377
chr10	36588278	36588397	Zfp354a				120	36588306	25.58	15.3691	6.60401	10.3331	/mnt/zr2597_3_peak_378
chr10	37069167	37069508	Nhp2		Nhp2	Y	342	37069404	26.46	20.5235	9.03026	15.042	/mnt/zr2597_3_peak_379
chr10	37314459	37314541				Y	83	37314509	15.88	9.19367	5.54968	4.70791	/mnt/zr2597_3_peak_380
chr10	37422482	37422554	Cdkn2aipnl				73	37422500	15	6.17367	3.99896	2.12857	/mnt/zr2597_3_peak_381
chr10	37458310	37458441	Cdkl3			Y	132	37458371	20.29	14.0449	6.99992	9.10837	/mnt/zr2597_3_peak_382
chr10	38642423	38642496	Hspa4			Y	74	38642485	14.11	6.17367	3.77843	2.12857	/mnt/zr2597_3_peak_383
chr10	40812338	40812881	G3bp1	G3bp1		Y	544	40812741	30.87	25.1662	10.4805	19.2658	/mnt/zr2597_3_peak_384
chr10	42932960	42933089	Mfap3	Mfap3		Y	130	42933044	35.28	21.584	7.25687	16.0463	/mnt/zr2597_3_peak_385
chr10	43538146	43538398	Cnot8		Cnot8	Y	253	43538303	31.76	21.4139	8.18898	15.8835	/mnt/zr2597_3_peak_386
chr10	43538458	43538529	Cnot8		Cnot8		72	43538462	15	6.17367	3.99896	2.12857	/mnt/zr2597_3_peak_387
chr10	46411794	46411854				Y	61	46411814	14.11	8.29582	4.96958	3.90212	/mnt/zr2597_3_peak_388
chr10	46412080	46412183				Y	104	46412123	21.17	9.46042	4.43412	4.94932	/mnt/zr2597_3_peak_389
chr10	46720683	46720748	Tom1l2		Tom1l2	Y	66	46720713	15	8.29582	5.25963	3.90212	/mnt/zr2597_3_peak_390
chr10	46720819	46721425	Drc3,Tom1l2	Tom1l2		Y	607	46721197	31.76	25.0681	10.0633	19.2042	/mnt/zr2597_3_peak_391
chr10	46783885	46784038	Atpaf2	Atpaf2		Y	154	46783989	16.76	7.66459	4.44002	3.39373	/mnt/zr2597_3_peak_392
chr10	46940749	46940811	Llgl1			Y	63	46940767	16.76	7.66459	4.44002	3.39373	/mnt/zr2597_3_peak_393
chr10	47018652	47018991	Smcr8				340	47018773	22.05	16.1329	7.58001	10.9728	/mnt/zr2597_3_peak_394
chr10	47453748	47453809	Usp22			Y	62	47453794	15	7.33982	4.67715	3.14064	/mnt/zr2597_3_peak_395
chr10	55275107	55275411	Myh10	Myh10		Y	305	55275302	17.64	10.8464	6.00102	6.22665	/mnt/zr2597_3_peak_396
chr10	55998006	55998188	Cyb5d1,Naa38	Naa38	Naa38	Y	183	55998121	24.7	14.5125	6.42476	9.54622	/mnt/zr2597_3_peak_397
chr10	56267024	56267154	Mpdu1	Mpdu1	Mpdu1		131	56267073	19.41	13.0305	6.70987	8.17522	/mnt/zr2597_3_peak_398
chr10	56275716	56275878	Eif4a1		Eif4a1	Y	163	56275786	16.76	9.16238	5.27788	4.70791	/mnt/zr2597_3_peak_399
chr10	56524332	56524464	Gps2			Y	133	56524423	33.52	28.7941	11.3506	22.5889	/mnt/zr2597_3_peak_400
chr10	56604777	56604843	Phf23				67	56604821	15.88	9.19367	5.54968	4.70791	/mnt/zr2597_3_peak_401
chr10	56604915	56605123	Phf23				209	56605017	21.17	15.0794	7.28997	10.0569	/mnt/zr2597_3_peak_402
chr10	57268389	57268446	Rnf167,Slc25a11	Rnf167		Y	58	57268396	21.17	9.46042	4.43412	4.94932	/mnt/zr2597_3_peak_403
chr10	57290660	57290735	Spag7		Spag7		76	57290703	21.17	9.46042	4.43412	4.94932	/mnt/zr2597_3_peak_404
chr10	57638494	57638653	Dhx33			Y	160	57638530	16.76	10.1174	5.83973	5.53249	/mnt/zr2597_3_peak_405
chr10	57653346	57653592				Y	247	57653361	19.41	10.0802	5.1016	5.52745	/mnt/zr2597_3_peak_406
chr10	59259901	59259967	Ankfy1	Ankfy1		Y	67	59259942	24.7	14.9732	6.65778	9.98977	/mnt/zr2597_3_peak_407
chr10	59613283	59613414	Ncbp3	Ncbp3		Y	132	59613366	24.7	8.23007	3.67129	3.90212	/mnt/zr2597_3_peak_408
chr10	59764876	59764935	Ctns,Shpk				60	59764894	22.93	14.1913	6.7804	9.25151	/mnt/zr2597_3_peak_409
chr10	61432569	61432906	Cluh	Cluh		Y	338	61432771	29.99	22.8054	9.53737	17.149	/mnt/zr2597_3_peak_410
chr10	62297133	62297247					115	62297183	21.17	15.0794	7.28997	10.0569	/mnt/zr2597_3_peak_411
chr10	62534289	62534356					68	62534333	21.17	11.7967	5.54265	7.08144	/mnt/zr2597_3_peak_412
chr10	63405467	63405604	Gosr1	Gosr1			138	63405510	18.52	11.5026	6.11184	6.81041	/mnt/zr2597_3_peak_413
chr10	63884469	63884527	Ywhae	Ywhae	Ywhae	Y	59	63884509	15	8.29582	5.25963	3.90212	/mnt/zr2597_3_peak_414
chr10	64555853	64556036	Timm22			Y	184	64555987	28.23	15.1622	5.8455	10.1327	/mnt/zr2597_3_peak_415
chr10	64862373	64862818	Phf12			Y	446	64862499	19.41	10.0802	5.1016	5.52745	/mnt/zr2597_3_peak_416
chr10	64862913	64863228	Phf12				316	64863177	29.11	23.9838	9.9004	18.1747	/mnt/zr2597_3_peak_417
chr10	65444037	65444149	Rpl23a				113	65444124	17.64	10.3745	5.72724	5.77155	/mnt/zr2597_3_peak_418
chr10	65444249	65444305	Rpl23a				57	65444281	16.76	7.66459	4.44002	3.39373	/mnt/zr2597_3_peak_419
chr10	65805432	65805840	Tnfaip1,Ift20		Tnfaip1	Y	409	65805761	36.17	31.0991	11.457	24.7218	/mnt/zr2597_3_peak_420
chr10	65963920	65964468	Nlk	Nlk		Y	549	65964103	36.17	22.5515	7.43329	16.9261	/mnt/zr2597_3_peak_421
chr10	67811285	67811386	Psmd11	Psmd11	Rnf135	Y	102	67811329	21.17	11.7967	5.54265	7.08144	/mnt/zr2597_3_peak_422
chr10	70259526	70259626	Nle1	Nle1		Y	101	70259565	15	8.23693	5.22313	3.90212	/mnt/zr2597_3_peak_423
chr10	71054161	71054247	Heatr6				87	71054166	15	8.20672	5.20444	3.88977	/mnt/zr2597_3_peak_424
chr10	71054385	71054708	Heatr6	Heatr6		Y	324	71054506	27.35	21.3953	9.17326	15.878	/mnt/zr2597_3_peak_425
chr10	71054765	71054895	Heatr6	Heatr6	Heatr6	Y	131	71054844	27.35	18.5567	7.67128	13.2276	/mnt/zr2597_3_peak_426
chr10	71503210	71503264				Y	55	71503226	22.05	14.3881	6.63388	9.43688	/mnt/zr2597_3_peak_427
chr10	72188830	72189028	Ggnbp2			Y	199	72188948	22.05	15.4506	7.20397	10.3969	/mnt/zr2597_3_peak_428
chr10	72950799	72950925			Bcas3		127	72950853	24.7	17.7993	8.1714	12.5358	/mnt/zr2597_3_peak_429
chr10	72950990	72951122			Bcas3		133	72951083	15.88	6.9063	4.21949	2.74479	/mnt/zr2597_3_peak_430
chr10	72951185	72951337			Bcas3	Y	153	72951314	20.29	5.83711	3.04121	1.84402	/mnt/zr2597_3_peak_431
chr10	74002080	74002243	Ptrh2,Vmp1		Ptrh2	Y	164	74002106	28.23	22.5387	9.45873	16.9197	/mnt/zr2597_3_peak_432
chr10	74070396	74070575	Cltc			Y	180	74070527	18.52	12.0371	6.41982	7.27435	/mnt/zr2597_3_peak_433
chr10	74413810	74413967	Ska2,Prr11				158	74413860	17.64	11.0494	6.12021	6.3868	/mnt/zr2597_3_peak_434
chr10	74885447	74885501				Y	55	74885464	16.76	7.66459	4.44002	3.39373	/mnt/zr2597_3_peak_435
chr10	82198173	82198254	Cacna1g			Y	82	82198222	14.11	8.29582	4.96958	3.90212	/mnt/zr2597_3_peak_436
chr10	82375503	82375790	Mrpl27		Mrpl27		288	82375552	28.23	10.8898	4.17535	6.2682	/mnt/zr2597_3_peak_437
chr10	83475855	83476055	Phb				201	83475886	22.93	16.1329	7.87006	10.9728	/mnt/zr2597_3_peak_438
chr10	84656611	84656703				Y	93	84656625	15	8.14684	5.16745	3.83933	/mnt/zr2597_3_peak_439
chr10	84699324	84699379				Y	56	84699351	17.64	11.0657	6.12977	6.3868	/mnt/zr2597_3_peak_440
chr10	84699445	84699839				Y	395	84699461	17.64	11.0657	6.12977	6.3868	/mnt/zr2597_3_peak_441
chr10	84914923	84914977			Sp2		55	84914931	15.88	7.18179	4.37253	3.00107	/mnt/zr2597_3_peak_442
chr10	84915147	84916186			Sp2	Y	1040	84915660	47.63	41.9794	13.361	34.0401	/mnt/zr2597_3_peak_443
chr10	85124044	85124243	Kpnb1		Kpnb1	Y	200	85124179	24.7	11.8043	5.13981	7.08397	/mnt/zr2597_3_peak_444
chr10	85124497	85124572	Kpnb1	Kpnb1	Kpnb1	Y	76	85124557	12.35	6.5845	4.38949	2.45664	/mnt/zr2597_3_peak_445
chr10	85125112	85125181	Kpnb1			Y	70	85125166	15	8.29582	5.25963	3.90212	/mnt/zr2597_3_peak_446
chr10	85301292	85301368				Y	77	85301336	15.88	9.19367	5.54968	4.70791	/mnt/zr2597_3_peak_447
chr10	86144891	86144964	Med1				74	86144933	23.82	17.2048	8.16011	11.9693	/mnt/zr2597_3_peak_448
chr10	86157041	86157099	Cdk12			Y	59	86157072	18.52	9.25272	4.88107	4.75365	/mnt/zr2597_3_peak_449
chr10	86157161	86157241	Cdk12			Y	81	86157179	16.76	9.89469	5.70696	5.36221	/mnt/zr2597_3_peak_450
chr10	86551904	86551979			Ormdl3	Y	76	86551976	19.41	5.28566	2.9152	1.41805	/mnt/zr2597_3_peak_451
chr10	86645537	86645643	Med24				107	86645614	18.52	10.6251	5.6185	6.01289	/mnt/zr2597_3_peak_452
chr10	86710741	86710829	Msl1			Y	89	86710794	15.88	9.04944	5.46212	4.6018	/mnt/zr2597_3_peak_453
chr10	86819374	86819440	Cdc6			Y	67	86819401	15.88	8.89126	5.3666	4.45073	/mnt/zr2597_3_peak_454
chr10	88442970	88443049	Acly			Y	80	88442997	16.76	10.1022	5.83062	5.53249	/mnt/zr2597_3_peak_455
chr10	88533180	88533489	Dnajc7			Y	310	88533323	22.05	10.2238	4.61054	5.62501	/mnt/zr2597_3_peak_456
chr10	88536503	88536602	Nkiras2			Y	100	88536575	18.52	10.4663	5.53096	5.8614	/mnt/zr2597_3_peak_457
chr10	88645353	88645535	Rab5c	Rab5c		Y	183	88645509	17.64	10.8646	6.01166	6.24422	/mnt/zr2597_3_peak_458
chr10	88992429	88992490	Coasy	Coasy		Y	62	88992469	19.41	12.0668	6.16507	7.30211	/mnt/zr2597_3_peak_459
chr10	89084892	89084980	Plekhh3			Y	89	89084930	19.41	12.4453	6.377	7.67158	/mnt/zr2597_3_peak_460
chr10	89352623	89353581	Rpl27		Rpl27		959	89352799	29.11	22.485	9.09655	16.8692	/mnt/zr2597_3_peak_461
chr10	89454812	89455463	Brca1,Nbr1			Y	652	89455167	29.99	11.5922	4.42738	6.89663	/mnt/zr2597_3_peak_462
chr10	89645986	89646191	Dhx8			Y	206	89646143	27.35	20.8176	8.85793	15.3204	/mnt/zr2597_3_peak_463
chr10	90501960	90502092				Y	133	90502063	15.88	9.19367	5.54968	4.70791	/mnt/zr2597_3_peak_464
chr10	90846744	90846877			Gjc1	Y	134	90846854	16.76	10.1174	5.83973	5.53249	/mnt/zr2597_3_peak_465
chr10	91200239	91200346	Hexim1				108	91200322	21.17	14.0293	6.70922	9.10837	/mnt/zr2597_3_peak_466
chr10	91217580	91217721	Hexim2		Hexim2		142	91217668	15	6.17367	3.99896	2.12857	/mnt/zr2597_3_peak_467
chr10	91217782	91217837	Hexim2		Hexim2		56	91217801	19.41	11.885	6.06431	7.15924	/mnt/zr2597_3_peak_468
chr10	91353678	91353831	Map3k14			Y	154	91353765	15.88	9.19367	5.54968	4.70791	/mnt/zr2597_3_peak_469
chr10	92018261	92018500	Arf2			Y	240	92018289	20.29	13.6356	6.769	8.74387	/mnt/zr2597_3_peak_470
chr10	92518681	92518841				Y	161	92518725	15	6.17367	3.99896	2.12857	/mnt/zr2597_3_peak_471
chr10	94231350	94231636	Dcaf7	Dcaf7		Y	287	94231478	29.99	23.9838	10.1905	18.1747	/mnt/zr2597_3_peak_472
chr10	94407077	94407534	Ccdc47,Ddx42			Y	458	94407176	28.23	22.8155	9.61035	17.149	/mnt/zr2597_3_peak_473
chr10	94445525	94445848	Psmc5,Ftsj3				324	94445810	34.4	24.5802	8.85056	18.7348	/mnt/zr2597_3_peak_474
chr10	94461055	94461307	Smarcd2			Y	253	94461133	42.34	28.5885	8.66824	22.427	/mnt/zr2597_3_peak_475
chr10	94461405	94461928	Smarcd2				524	94461785	23.82	17.2048	8.16011	11.9693	/mnt/zr2597_3_peak_476
chr10	94462112	94462181					70	94462131	15.88	9.19367	5.54968	4.70791	/mnt/zr2597_3_peak_477
chr10	94532678	94532861			Scn4a		184	94532702	15	8.29582	5.25963	3.90212	/mnt/zr2597_3_peak_478
chr10	94696366	94696422					57	94696386	23.82	13.5895	6.20423	8.70259	/mnt/zr2597_3_peak_479
chr10	102200621	102200721	MGC95210,Fam104a		MGC95210	Y	101	102200691	15.88	8.30198	5.01574	3.90658	/mnt/zr2597_3_peak_480
chr10	104179609	104179764	Slc25a19				156	104179655	17.64	8.44714	4.66054	4.0307	/mnt/zr2597_3_peak_481
chr10	104582750	104582941				Y	192	104582893	24.7	18.2711	8.43698	12.9849	/mnt/zr2597_3_peak_482
chr10	104637941	104638109	Wbp2				169	104638070	18.52	11.393	6.04935	6.70476	/mnt/zr2597_3_peak_483
chr10	104718590	104718701				Y	112	104718657	23.82	16.7068	7.87714	11.5207	/mnt/zr2597_3_peak_484
chr10	105228457	105228523				Y	67	105228493	20.29	14.0449	6.99992	9.10837	/mnt/zr2597_3_peak_485
chr10	105452360	105452537	Prpsap1			Y	178	105452469	21.17	9.46042	4.43412	4.94932	/mnt/zr2597_3_peak_486
chr10	105796398	105796488	Mfsd11,Srsf2			Y	91	105796474	15	6.22709	4.02918	2.1761	/mnt/zr2597_3_peak_487
chr10	106882999	106883145				Y	147	106883100	28.23	20.3167	8.27974	14.8785	/mnt/zr2597_3_peak_488
chr10	107162788	107162951					164	107162816	19.41	7.99138	4.08128	3.69594	/mnt/zr2597_3_peak_489
chr10	108425254	108425323	Eif4a3			Y	70	108425295	22.05	16.1329	7.58001	10.9728	/mnt/zr2597_3_peak_490
chr10	109278470	109278527	Ndufaf8,Tepsin	Tepsin		Y	58	109278481	21.17	6.40804	3.16723	2.34664	/mnt/zr2597_3_peak_491
chr10	109658147	109658214	Mrpl12	Mrpl12		Y	68	109658176	22.93	16.1329	7.87006	10.9728	/mnt/zr2597_3_peak_492
chr10	109748288	109748353	P4hb			Y	66	109748325	16.76	10.1174	5.83973	5.53249	/mnt/zr2597_3_peak_493
chr10	109893839	109893970	Lrrc45	Lrrc45		Y	132	109893919	19.41	7.99138	4.08128	3.69594	/mnt/zr2597_3_peak_494
chr10	109966855	109966977	Gps1,Rfng		Gps1	Y	123	109966894	44.11	30.6829	9.02109	24.3247	/mnt/zr2597_3_peak_495
chr10	110182166	110182266	Csnk1d	Csnk1d		Y	101	110182224	26.46	16.4086	6.86582	11.2277	/mnt/zr2597_3_peak_496
chr10	110182368	110182440	Csnk1d	Csnk1d		Y	73	110182406	19.41	13.0305	6.70987	8.17522	/mnt/zr2597_3_peak_497
chr10	110643600	110643827	Tbcd	Tbcd		Y	228	110643700	22.93	10.2238	4.78697	5.62501	/mnt/zr2597_3_peak_498
chr10	110863098	110863245	B3gntl1			Y	148	110863199	19.41	10.0802	5.1016	5.52745	/mnt/zr2597_3_peak_499
chr10	112197680	112197734			Vom2r4		55	112197721	19.41	6.46191	3.40107	2.39455	/mnt/zr2597_3_peak_500
chr11	1895862	1895971	Cggbp1				110	1895956	21.17	11.7967	5.54265	7.08144	/mnt/zr2597_3_peak_501
chr11	24263113	24263548			Jam2	Y	436	24263185	23.82	17.2048	8.16011	11.9693	/mnt/zr2597_3_peak_502
chr11	24293858	24294288	Atp5j,Gabpa	Atp5j,Gabpa		Y	431	24294189	24.7	18.2944	8.45016	12.9849	/mnt/zr2597_3_peak_503
chr11	24294503	24294613	Atp5j,Gabpa		Gabpa	Y	111	24294570	14.11	8.29582	4.96958	3.90212	/mnt/zr2597_3_peak_504
chr11	27094189	27094448	Rwdd2b		Rwdd2b	Y	260	27094365	22.05	12.6839	5.76318	7.87423	/mnt/zr2597_3_peak_505
chr11	31772982	31773234	Dnajc28	Dnajc28			253	31773034	16.76	9.46924	5.45624	4.95572	/mnt/zr2597_3_peak_506
chr11	31892595	31892718	Itsn1,Cryzl1				124	31892674	23.82	16.2556	7.62425	11.0916	/mnt/zr2597_3_peak_507
chr11	32088043	32088097	Atp5o			Y	55	32088086	18.52	9.25272	4.88107	4.75365	/mnt/zr2597_3_peak_508
chr11	32088148	32088231	Atp5o				84	32088163	22.93	12.6839	5.98371	7.87423	/mnt/zr2597_3_peak_509
chr11	32088320	32088418	Atp5o				99	32088369	14.11	7.46741	4.49145	3.21861	/mnt/zr2597_3_peak_510
chr11	32450561	32450689	Smim11		Smim11	Y	129	32450669	18.52	10.1601	5.36381	5.57373	/mnt/zr2597_3_peak_511
chr11	34792042	34792163	Dscr3			Y	122	34792139	15	8.01473	5.08612	3.71378	/mnt/zr2597_3_peak_512
chr11	36479948	36480044	Hmgn1	Hmgn1		Y	97	36480003	14.11	8.29582	4.96958	3.90212	/mnt/zr2597_3_peak_513
chr11	38351646	38351712				Y	67	38351672	15.88	5.31046	3.37559	1.43763	/mnt/zr2597_3_peak_514
chr11	39482267	39482376	Hmgn1			Y	110	39482312	14.11	8.29582	4.96958	3.90212	/mnt/zr2597_3_peak_515
chr11	43992729	43992823	Cldnd1			Y	95	43992758	17.64	8.44714	4.66054	4.0307	/mnt/zr2597_3_peak_516
chr11	45511051	45511542	Tomm70	Tomm70		Y	492	45511188	37.05	23.5306	7.60971	17.8104	/mnt/zr2597_3_peak_517
chr11	47146389	47146814	Cep97		Cep97		426	47146434	26.46	11.2515	4.57721	6.56735	/mnt/zr2597_3_peak_518
chr11	58080934	58080988				Y	55	58080967	15.88	9.19367	5.54968	4.70791	/mnt/zr2597_3_peak_519
chr11	58081168	58081222				Y	55	58081209	15	6.17367	3.99896	2.12857	/mnt/zr2597_3_peak_520
chr11	58081365	58081732				Y	368	58081546	20.29	14.0449	6.99992	9.10837	/mnt/zr2597_3_peak_521
chr11	60906906	60906982	Gtpbp8			Y	77	60906939	22.93	12.6839	5.98371	7.87423	/mnt/zr2597_3_peak_522
chr11	61499683	61500003				Y	321	61499834	17.64	8.44714	4.66054	4.0307	/mnt/zr2597_3_peak_523
chr11	61530576	61530672	Naa50,Atp6v1a	Naa50		Y	97	61530647	14.11	7.87199	4.72304	3.58602	/mnt/zr2597_3_peak_524
chr11	61530760	61530897	Naa50,Atp6v1a	Naa50		Y	138	61530791	21.17	14.4946	6.96422	9.53943	/mnt/zr2597_3_peak_525
chr11	61531167	61531228	Naa50,Atp6v1a				62	61531203	14.11	6.86162	4.15213	2.71532	/mnt/zr2597_3_peak_526
chr11	61531325	61531533	Naa50,Atp6v1a				209	61531515	22.93	13.4496	6.38262	8.5811	/mnt/zr2597_3_peak_527
chr11	61748449	61748516					68	61748469	16.76	8.87149	5.11081	4.43413	/mnt/zr2597_3_peak_528
chr11	61748601	61748655					55	61748627	24.7	14.5125	6.42476	9.54622	/mnt/zr2597_3_peak_529
chr11	64790446	64790824	Timmdc1	Timmdc1		Y	379	64790658	29.99	22.485	9.36305	16.8692	/mnt/zr2597_3_peak_530
chr11	64968578	64968672	Cox17				95	64968648	19.41	12.6426	6.48852	7.85876	/mnt/zr2597_3_peak_531
chr11	66078499	66078724	Gtf2e1,Rabl3		Rabl3	Y	226	66078509	18.52	7.28745	3.90486	3.09619	/mnt/zr2597_3_peak_532
chr11	66695340	66695543	Polq	Polq			204	66695440	24.7	18.2944	8.45016	12.9849	/mnt/zr2597_3_peak_533
chr11	66819232	66819412	Golgb1				181	66819307	30.87	25.1662	10.4805	19.2658	/mnt/zr2597_3_peak_534
chr11	67647800	67647933	Wdr5b	Wdr5b		Y	134	67647849	37.93	23.5306	7.78613	17.8104	/mnt/zr2597_3_peak_535
chr11	67932762	67932828				Y	67	67932792	18.52	12.0371	6.41982	7.27435	/mnt/zr2597_3_peak_536
chr11	68492893	68492964	Pdia5			Y	72	68492914	12.35	6.5845	4.38949	2.45664	/mnt/zr2597_3_peak_537
chr11	69316751	69316805				Y	55	69316780	22.05	15.0089	6.96457	10.0211	/mnt/zr2597_3_peak_538
chr11	70269498	70269776					279	70269628	29.11	13.5501	5.01826	8.67538	/mnt/zr2597_3_peak_539
chr11	70618326	70618442	Zfp148	Zfp148		Y	117	70618363	22.93	16.1329	7.87006	10.9728	/mnt/zr2597_3_peak_540
chr11	70967127	70967183	Iqcg,Rpl35a				57	70967162	18.52	9.25272	4.88107	4.75365	/mnt/zr2597_3_peak_541
chr11	71143318	71143425				Y	108	71143346	15	6.17367	3.99896	2.12857	/mnt/zr2597_3_peak_542
chr11	71150899	71150992					94	71150950	17.64	11.0657	6.12977	6.3868	/mnt/zr2597_3_peak_543
chr11	73078885	73079001	Acap2	Acap2		Y	117	73078959	18.52	10.6251	5.6185	6.01289	/mnt/zr2597_3_peak_544
chr11	81379837	81379912	Eif4a2			Y	76	81379843	15.88	6.9063	4.21949	2.74479	/mnt/zr2597_3_peak_545
chr11	84049917	84050148				Y	232	84050065	30.87	16.9306	6.37476	11.7326	/mnt/zr2597_3_peak_546
chr11	84395873	84395943	Abcc5		Yeats2	Y	71	84395891	17.64	11.0657	6.12977	6.3868	/mnt/zr2597_3_peak_547
chr11	84517202	84517616	Parl		Yeats2,Parl	Y	415	84517321	32.64	22.4566	8.40951	16.8498	/mnt/zr2597_3_peak_548
chr11	84528393	84528494			Yeats2,Parl		102	84528447	24.7	17.3021	7.89525	12.0636	/mnt/zr2597_3_peak_549
chr11	84643737	84643848	Klhl24				112	84643826	14.11	8.29582	4.96958	3.90212	/mnt/zr2597_3_peak_550
chr11	86328480	86328603	Cdc45,Ufd1			Y	124	86328490	17.64	5.2663	3.10703	1.4008	/mnt/zr2597_3_peak_551
chr11	86890328	86890887	Trmt2a,Ranbp1		Ranbp1	Y	560	86890556	46.75	28.6849	7.95863	22.5155	/mnt/zr2597_3_peak_552
chr11	86890998	86891142	Trmt2a,Ranbp1		Ranbp1	Y	145	86891041	15	7.62518	4.8487	3.36812	/mnt/zr2597_3_peak_553
chr11	86891206	86891260	Trmt2a,Ranbp1		Ranbp1	Y	55	86891217	12.35	5.92636	3.99328	1.92536	/mnt/zr2597_3_peak_554
chr11	86891346	86891406	Ranbp1		Ranbp1		61	86891370	16.76	9.23753	5.32137	4.75144	/mnt/zr2597_3_peak_555
chr11	87402516	87402643	Thap7	Thap7		Y	128	87402597	20.29	13.4892	6.68714	8.6181	/mnt/zr2597_3_peak_556
chr11	88830726	88830851	Dnm1l				126	88830774	16.76	8.33224	4.80651	3.9357	/mnt/zr2597_3_peak_557
chr11	88830920	88830984	Dnm1l	Dnm1l		Y	65	88830960	18.52	10.788	5.70885	6.16917	/mnt/zr2597_3_peak_558
chr11	89277124	89277329	Mzt2b	Mzt2b			206	89277180	22.05	12.6839	5.76318	7.87423	/mnt/zr2597_3_peak_559
chr11	90459247	90459325					79	90459247	15.88	5.31046	3.37559	1.43763	/mnt/zr2597_3_peak_560
chr12	133583	133637					55	133589	18.52	7.28745	3.90486	3.09619	/mnt/zr2597_3_peak_561
chr12	2070168	2070228				Y	61	2070208	18.52	9.19447	4.85075	4.70846	/mnt/zr2597_3_peak_562
chr12	2170542	2170657	Xab2,Pet100	Pet100		Y	116	2170616	21.17	14.0088	6.69807	9.10377	/mnt/zr2597_3_peak_563
chr12	2626369	2626659					291	2626432	34.4	30.0291	11.6407	23.7262	/mnt/zr2597_3_peak_564
chr12	6341954	6342125	Hsph1			Y	172	6341963	18.52	5.85335	3.25405	1.85743	/mnt/zr2597_3_peak_565
chr12	6342243	6342455	Hsph1			Y	213	6342408	27.35	14.2995	5.66907	9.35228	/mnt/zr2597_3_peak_566
chr12	11176078	11176154	Zkscan5		Cyp3a2		77	11176106	25.58	12.6201	5.31623	7.83851	/mnt/zr2597_3_peak_567
chr12	11937269	11937353					85	11937296	20.29	12.6489	6.22471	7.86377	/mnt/zr2597_3_peak_568
chr12	12638444	12638608	Ccz1b				165	12638467	17.64	11.0657	6.12977	6.3868	/mnt/zr2597_3_peak_569
chr12	12638760	12638876	Ccz1b	Ccz1b		Y	117	12638829	37.05	33.8057	12.5108	27.0952	/mnt/zr2597_3_peak_570
chr12	12639187	12639375	Ccz1b		Ccz1b	Y	189	12639233	16.76	7.66459	4.44002	3.39373	/mnt/zr2597_3_peak_571
chr12	12639491	12639559	Ccz1b		Ccz1b		69	12639529	14.11	7.73332	4.64324	3.45759	/mnt/zr2597_3_peak_572
chr12	12738656	12738815	Pms2,Aimp2			Y	160	12738682	16.76	9.01503	5.193	4.57059	/mnt/zr2597_3_peak_573
chr12	13348315	13348400					86	13348335	18.52	9.25272	4.88107	4.75365	/mnt/zr2597_3_peak_574
chr12	13508243	13508361	Rnf216			Y	119	13508263	16.76	7.66459	4.44002	3.39373	/mnt/zr2597_3_peak_575
chr12	13867491	13867892			Tnrc18		402	13867532	23.82	17.2048	8.16011	11.9693	/mnt/zr2597_3_peak_576
chr12	14042289	14042372			Mmd2		84	14042295	12.35	6.5845	4.38949	2.45664	/mnt/zr2597_3_peak_577
chr12	14175995	14176434	Ap5z1	Ap5z1		Y	440	14176294	32.64	18.7537	6.7276	13.4165	/mnt/zr2597_3_peak_578
chr12	15889893	15890094	Gna12			Y	202	15889912	16.76	10.1174	5.83973	5.53249	/mnt/zr2597_3_peak_579
chr12	16950624	16950728					105	16950691	26.46	20.5235	9.03026	15.042	/mnt/zr2597_3_peak_580
chr12	18073952	18074019					68	18073970	20.29	14.0449	6.99992	9.10837	/mnt/zr2597_3_peak_581
chr12	18516668	18516780	Dhrsx			Y	113	18516767	14.11	7.59852	4.56608	3.34272	/mnt/zr2597_3_peak_582
chr12	18516974	18517045	Dhrsx	Dhrsx	Dhrsx	Y	72	18516992	15.88	6.9063	4.21949	2.74479	/mnt/zr2597_3_peak_583
chr12	18517097	18517438	Dhrsx		Dhrsx	Y	342	18517317	28.23	18.3673	7.30687	13.0421	/mnt/zr2597_3_peak_584
chr12	18531195	18531929	Asmtl,Akap17a			Y	735	18531806	36.17	26.7525	9.29161	20.7284	/mnt/zr2597_3_peak_585
chr12	18532263	18532387	Asmtl	Asmtl		Y	125	18532306	15	6.17367	3.99896	2.12857	/mnt/zr2597_3_peak_586
chr12	18891389	18891443				Y	55	18891408	16.76	10.1174	5.83973	5.53249	/mnt/zr2597_3_peak_587
chr12	19230685	19230756	Zkscan1				72	19230733	17.64	11.0657	6.12977	6.3868	/mnt/zr2597_3_peak_588
chr12	19230918	19231086	Zkscan1				169	19231026	27.35	21.3953	9.17326	15.878	/mnt/zr2597_3_peak_589
chr12	19298127	19298242					116	19298171	22.93	15.6807	7.61044	10.6157	/mnt/zr2597_3_peak_590
chr12	19329350	19329414	Taf6,Cnpy4		Cnpy4		65	19329394	22.05	16.1329	7.58001	10.9728	/mnt/zr2597_3_peak_591
chr12	22081983	22082056	Agfg2			Y	74	22082010	17.64	6.60524	3.72843	2.47172	/mnt/zr2597_3_peak_592
chr12	22138381	22138488	Lrch4	Lrch4		Y	108	22138403	22.93	10.2238	4.78697	5.62501	/mnt/zr2597_3_peak_593
chr12	22138680	22138937	Lrch4				258	22138835	33.52	28.1058	10.9762	21.9703	/mnt/zr2597_3_peak_594
chr12	22139030	22139091	Lrch4				62	22139053	14.11	7.33982	4.41922	3.14064	/mnt/zr2597_3_peak_595
chr12	22754196	22754416			Fis1		221	22754271	21.17	15.0794	7.28997	10.0569	/mnt/zr2597_3_peak_596
chr12	22754473	22754574			Fis1		102	22754565	15	8.29582	5.25963	3.90212	/mnt/zr2597_3_peak_597
chr12	22764987	22765042	Fis1	Fis1			56	22765005	17.64	10.7205	5.92756	6.10444	/mnt/zr2597_3_peak_598
chr12	22765218	22765378	Fis1	Fis1		Y	161	22765286	18.52	9.25272	4.88107	4.75365	/mnt/zr2597_3_peak_599
chr12	22799523	22799826	LOC100910802				304	22799655	25.58	15.4524	6.64529	10.3969	/mnt/zr2597_3_peak_600
chr12	23574116	23574294	Alkbh4,Lrwd1	Alkbh4,Lrwd1		Y	179	23574141	26.46	20.5235	9.03026	15.042	/mnt/zr2597_3_peak_601
chr12	23592756	23592896	Polr2j	Polr2j		Y	141	23592782	26.46	13.452	5.49265	8.5811	/mnt/zr2597_3_peak_602
chr12	23789164	23789368	Ywhag				205	23789180	18.52	7.28745	3.90486	3.09619	/mnt/zr2597_3_peak_603
chr12	23954375	23954484	Styxl1,Mdh2	Mdh2		Y	110	23954438	22.93	14.5898	6.99849	9.62012	/mnt/zr2597_3_peak_604
chr12	24102172	24102278	Rhbdd2				107	24102239	18.52	12.0371	6.41982	7.27435	/mnt/zr2597_3_peak_605
chr12	24180508	24180804	Hip1			Y	297	24180769	20.29	14.0449	6.99992	9.10837	/mnt/zr2597_3_peak_606
chr12	24536902	24537335	Baz1b			Y	434	24537138	28.23	18.3673	7.30687	13.0421	/mnt/zr2597_3_peak_607
chr12	25411093	25411157	Gtf2i			Y	65	25411113	15.88	9.19367	5.54968	4.70791	/mnt/zr2597_3_peak_608
chr12	25554177	25554255				Y	79	25554225	17.64	11.0657	6.12977	6.3868	/mnt/zr2597_3_peak_609
chr12	25561955	25562043	Rcc1l	Rcc1l			89	25562013	31.76	17.8356	6.55118	12.5673	/mnt/zr2597_3_peak_610
chr12	25562308	25562501	Rcc1l	Rcc1l	Rcc1l	Y	194	25562448	20.29	7.09102	3.54808	2.91759	/mnt/zr2597_3_peak_611
chr12	25639188	25639281	Castor2				94	25639194	15.88	6.9063	4.21949	2.74479	/mnt/zr2597_3_peak_612
chr12	25639346	25639420	Castor2				75	25639394	15	8.29582	5.25963	3.90212	/mnt/zr2597_3_peak_613
chr12	29952218	29952331			Tmem248	Y	114	29952247	22.05	16.1329	7.58001	10.9728	/mnt/zr2597_3_peak_614
chr12	30314538	30314658	Zbed5			Y	121	30314562	17.64	10.5451	5.82568	5.93489	/mnt/zr2597_3_peak_615
chr12	30325045	30325156				Y	112	30325086	17.64	11.0657	6.12977	6.3868	/mnt/zr2597_3_peak_616
chr12	30501868	30502046	Cct6a			Y	179	30501909	16.76	8.87149	5.11081	4.43413	/mnt/zr2597_3_peak_617
chr12	36991313	36991375			Ncor2		63	36991350	15.88	9.19367	5.54968	4.70791	/mnt/zr2597_3_peak_618
chr12	38093092	38093209	Ccdc62			Y	118	38093099	16.76	9.16238	5.27788	4.70791	/mnt/zr2597_3_peak_619
chr12	38117780	38117834	Denr			Y	55	38117810	15.88	8.16451	4.93507	3.84944	/mnt/zr2597_3_peak_620
chr12	38303418	38303504	Zcchc8				87	38303453	15.88	8.4432	5.09908	4.0307	/mnt/zr2597_3_peak_621
chr12	38303644	38304118	Zcchc8		Zcchc8	Y	475	38303813	36.17	26.7525	9.29161	20.7284	/mnt/zr2597_3_peak_622
chr12	38304170	38304303	Zcchc8		Zcchc8	Y	134	38304274	16.76	9.16238	5.27788	4.70791	/mnt/zr2597_3_peak_623
chr12	38804784	38804856	Psmd9	Psmd9			73	38804813	17.64	8.44714	4.66054	4.0307	/mnt/zr2597_3_peak_624
chr12	38805206	38805313	Psmd9				108	38805277	13.23	7.39915	4.66381	3.18117	/mnt/zr2597_3_peak_625
chr12	41507494	41508032	Tpcn1		Tpcn1		539	41507777	23.82	17.2048	8.16011	11.9693	/mnt/zr2597_3_peak_626
chr12	45199318	45199383				Y	66	45199347	21.17	9.46042	4.43412	4.94932	/mnt/zr2597_3_peak_627
chr12	46718381	46718440	Rab35			Y	60	46718404	15.88	9.19367	5.54968	4.70791	/mnt/zr2597_3_peak_628
chr12	46789668	46789828	Gcn1l1		Gcn1l1	Y	161	46789710	27.35	14.2995	5.66907	9.35228	/mnt/zr2597_3_peak_629
chr12	46868173	46868295	Sirt4				123	46868256	16.76	10.1174	5.83973	5.53249	/mnt/zr2597_3_peak_630
chr12	47103208	47103282	Rnf10			Y	75	47103278	14.11	7.42877	4.46954	3.18439	/mnt/zr2597_3_peak_631
chr12	47438971	47439043	RGD1311899				73	47439008	22.05	16.1329	7.58001	10.9728	/mnt/zr2597_3_peak_632
chr12	47794236	47794298	Fam222a			Y	63	47794253	15	8.29582	5.25963	3.90212	/mnt/zr2597_3_peak_633
chr12	47794357	47794431	Fam222a			Y	75	47794391	24.7	18.2944	8.45016	12.9849	/mnt/zr2597_3_peak_634
chr12	47920623	47920739	Mvk			Y	117	47920714	17.64	10.9011	6.03307	6.27736	/mnt/zr2597_3_peak_635
chr12	50333052	50333130	Tfip11	Tfip11		Y	79	50333098	18.52	12.0371	6.41982	7.27435	/mnt/zr2597_3_peak_636
chr12	51878118	51878195	Hscb,Chek2				78	51878157	24.7	9.79599	4.28317	5.26759	/mnt/zr2597_3_peak_637
chr13	25656790	25656849	RGD1307235,Pign				60	25656825	22.05	14.7966	6.85073	9.81891	/mnt/zr2597_3_peak_638
chr13	25656916	25657006	RGD1307235,Pign	RGD1307235			91	25656963	21.17	15.0794	7.28997	10.0569	/mnt/zr2597_3_peak_639
chr13	34364793	34365003				Y	211	34364903	17.64	8.39246	4.6316	3.99537	/mnt/zr2597_3_peak_640
chr13	37536170	37536224	Ddx18			Y	55	37536190	17.64	11.0657	6.12977	6.3868	/mnt/zr2597_3_peak_641
chr13	41738868	41738925	Actr3		LOC100362110	Y	58	41738916	14.11	7.46741	4.49145	3.21861	/mnt/zr2597_3_peak_642
chr13	44811723	44811788	R3hdm1				66	44811748	19.41	13.0305	6.70987	8.17522	/mnt/zr2597_3_peak_643
chr13	44811843	44812395	R3hdm1				553	44811955	22.05	16.1329	7.58001	10.9728	/mnt/zr2597_3_peak_644
chr13	44812474	44812601	R3hdm1	R3hdm1		Y	128	44812562	14.11	8.29582	4.96958	3.90212	/mnt/zr2597_3_peak_645
chr13	44956829	44957011	Ubxn4	Ubxn4		Y	183	44956940	16.76	8.73159	5.03118	4.30122	/mnt/zr2597_3_peak_646
chr13	45127055	45127181	Dars		Dars		127	45127156	12.35	6.5845	4.38949	2.45664	/mnt/zr2597_3_peak_647
chr13	45127345	45127496	Dars		Dars	Y	152	45127397	15.88	6.9063	4.21949	2.74479	/mnt/zr2597_3_peak_648
chr13	45127571	45127698	Dars	Dars	Dars	Y	128	45127586	15.88	9.19367	5.54968	4.70791	/mnt/zr2597_3_peak_649
chr13	47441212	47441278	Pfkfb2,Yod1			Y	67	47441242	16.76	9.62915	5.55002	5.10919	/mnt/zr2597_3_peak_650
chr13	48286987	48287101	Fam72a,Srgap2			Y	115	48287055	16.76	9.82715	5.6669	5.29832	/mnt/zr2597_3_peak_651
chr13	48287159	48287227	Fam72a,Srgap2			Y	69	48287183	16.76	5.94583	3.55201	1.93907	/mnt/zr2597_3_peak_652
chr13	48607188	48607268	Slc41a1			Y	81	48607237	13.23	7.42549	4.67953	3.18117	/mnt/zr2597_3_peak_653
chr13	48644491	48644568	Rab29				78	48644516	21.17	15.0794	7.28997	10.0569	/mnt/zr2597_3_peak_654
chr13	49195132	49195209	Dstyk			Y	78	49195168	24.7	9.79599	4.28317	5.26759	/mnt/zr2597_3_peak_655
chr13	49828476	49828553	Mdm4		Mdm4		78	49828524	19.41	13.0305	6.70987	8.17522	/mnt/zr2597_3_peak_656
chr13	49828816	49828889	Mdm4				74	49828858	17.64	11.0657	6.12977	6.3868	/mnt/zr2597_3_peak_657
chr13	50195746	50195860	Zc3h11a			Y	115	50195754	13.23	7.28778	4.59752	3.09632	/mnt/zr2597_3_peak_658
chr13	51784702	51784848	Ppp1r12b				147	51784794	26.46	16.4086	6.86582	11.2277	/mnt/zr2597_3_peak_659
chr13	67611512	67611616	Tpr				105	67611587	13.23	7.42549	4.67953	3.18117	/mnt/zr2597_3_peak_660
chr13	67611963	67612037	Tpr		Tpr	Y	75	67612003	15	6.17367	3.99896	2.12857	/mnt/zr2597_3_peak_661
chr13	68785687	68785927	Trmt1l,Swt1	Swt1		Y	241	68785751	21.17	9.46042	4.43412	4.94932	/mnt/zr2597_3_peak_662
chr13	69134780	69134846	Edem3				67	69134813	16.76	9.67801	5.57879	5.15763	/mnt/zr2597_3_peak_663
chr13	69135033	69135319	Edem3				287	69135238	24.7	14.5125	6.42476	9.54622	/mnt/zr2597_3_peak_664
chr13	70321768	70322039				Y	272	70321939	22.93	15.6807	7.61044	10.6157	/mnt/zr2597_3_peak_665
chr13	70322161	70322333				Y	173	70322179	15.88	6.9063	4.21949	2.74479	/mnt/zr2597_3_peak_666
chr13	78852152	78852279	Gas5,Zbtb37	Zbtb37		Y	128	78852203	28.23	22.8155	9.61035	17.149	/mnt/zr2597_3_peak_667
chr13	78885971	78886110	Dars2,Cenpl			Y	140	78886079	18.52	10.0125	5.28397	5.47546	/mnt/zr2597_3_peak_668
chr13	78957264	78957350	Klhl20				87	78957315	38.81	33.491	12.2313	26.8851	/mnt/zr2597_3_peak_669
chr13	79801735	79801944	Suco			Y	210	79801758	15.88	5.31046	3.37559	1.43763	/mnt/zr2597_3_peak_670
chr13	82231112	82231188	Scyl3	Scyl3		Y	77	82231154	22.05	16.1329	7.58001	10.9728	/mnt/zr2597_3_peak_671
chr13	82607209	82607668	Blzf1,Nme7		Blzf1		460	82607492	38.81	28.559	9.75803	22.4065	/mnt/zr2597_3_peak_672
chr13	83504517	83504619	Tiprl			Y	103	83504555	29.11	19.3689	7.5274	13.9905	/mnt/zr2597_3_peak_673
chr13	83680405	83680513	Mpc2,Dcaf6				109	83680484	26.46	16.4086	6.86582	11.2277	/mnt/zr2597_3_peak_674
chr13	83842074	83842164	Mpzl1				91	83842092	18.52	9.58976	5.0581	5.07344	/mnt/zr2597_3_peak_675
chr13	85465693	85465867	Tmco1			Y	175	85465780	30.87	25.1662	10.4805	19.2658	/mnt/zr2597_3_peak_676
chr13	85465979	85466095	Tmco1	Tmco1	Tmco1	Y	117	85466000	15	8.29582	5.25963	3.90212	/mnt/zr2597_3_peak_677
chr13	85580533	85580607	Aldh9a1			Y	75	85580558	17.64	10.7205	5.92756	6.10444	/mnt/zr2597_3_peak_678
chr13	89619411	89619564	Ndufs2				154	89619502	26.46	16.4086	6.86582	11.2277	/mnt/zr2597_3_peak_679
chr13	89707370	89707524					155	89707462	15	6.17367	3.99896	2.12857	/mnt/zr2597_3_peak_680
chr13	89707602	89708529					928	89708058	34.4	28.9576	11.0632	22.7405	/mnt/zr2597_3_peak_681
chr13	90467143	90467287	Copa,Ncstn	Copa,Ncstn		Y	145	90467173	18.52	9.25272	4.88107	4.75365	/mnt/zr2597_3_peak_682
chr13	90724579	90724668			Kcnj10		90	90724661	15	8.01473	5.08612	3.71378	/mnt/zr2597_3_peak_683
chr13	93936656	93936754	Exo1			Y	99	93936720	24.7	9.79599	4.28317	5.26759	/mnt/zr2597_3_peak_684
chr13	95944081	95944223	Adss				143	95944108	22.93	12.6839	5.98371	7.87423	/mnt/zr2597_3_peak_685
chr13	96111611	96111851	Desi2	Desi2		Y	241	96111790	24.7	15.9565	7.16849	10.8812	/mnt/zr2597_3_peak_686
chr13	99004892	99005010	Acbd3	Acbd3		Y	119	99004968	22.05	16.1329	7.58001	10.9728	/mnt/zr2597_3_peak_687
chr13	99472987	99473090	Cnih4	Cnih4		Y	104	99473004	15	8.29582	5.25963	3.90212	/mnt/zr2597_3_peak_688
chr13	101697712	101697776	Aida,Brox			Y	65	101697757	17.64	10.5451	5.82568	5.93489	/mnt/zr2597_3_peak_689
chr13	101748291	101748382				Y	92	101748344	18.52	12.0371	6.41982	7.27435	/mnt/zr2597_3_peak_690
chr13	101788820	101788916			Taf1a		97	101788881	15.88	8.89126	5.3666	4.45073	/mnt/zr2597_3_peak_691
chr13	101789262	101789342			Taf1a	Y	81	101789289	19.41	10.0802	5.1016	5.52745	/mnt/zr2597_3_peak_692
chr13	103300805	103300874	Eprs			Y	70	103300835	16.76	10.1174	5.83973	5.53249	/mnt/zr2597_3_peak_693
chr13	109483787	109484069	Rps6kc1	Rps6kc1		Y	283	109483911	44.99	26.7458	7.66459	20.7284	/mnt/zr2597_3_peak_694
chr13	110006877	110006935	Tmem206			Y	59	110006897	20.29	10.9285	5.32212	6.29291	/mnt/zr2597_3_peak_695
chr13	110078377	110078515	Ppp2r5a			Y	139	110078410	18.52	12.0371	6.41982	7.27435	/mnt/zr2597_3_peak_696
chr13	110078634	110078726	Ppp2r5a			Y	93	110078721	16.76	5.94583	3.55201	1.93907	/mnt/zr2597_3_peak_697
chr13	110078857	110078919	Ppp2r5a			Y	63	110078879	13.23	7.30155	4.60571	3.10621	/mnt/zr2597_3_peak_698
chr13	110511063	110511165	Nek2				103	110511133	15.88	6.96401	4.25137	2.80162	/mnt/zr2597_3_peak_699
chr13	110677619	110677734	Slc30a1			Y	116	110677672	20.29	8.71601	4.2577	4.28708	/mnt/zr2597_3_peak_700
chr14	1466901	1467024		Csf2ra	Csf2ra	Y	124	1466941	19.41	13.0305	6.70987	8.17522	/mnt/zr2597_3_peak_701
chr14	2325231	2325469	Atp5i		Atp5i	Y	239	2325297	19.41	7.99138	4.08128	3.69594	/mnt/zr2597_3_peak_702
chr14	5036186	5036245				Y	60	5036236	14.11	8.29582	4.96958	3.90212	/mnt/zr2597_3_peak_703
chr14	7169436	7169498	Klhl8			Y	63	7169474	22.05	15.2268	7.08225	10.1924	/mnt/zr2597_3_peak_704
chr14	10749090	10749148	Cops4				59	10749120	20.29	11.619	5.67693	6.9228	/mnt/zr2597_3_peak_705
chr14	17436961	17437087	Uso1			Y	127	17436977	17.64	9.44171	5.20005	4.93695	/mnt/zr2597_3_peak_706
chr14	19293277	19293378				Y	102	19293284	13.23	7.42549	4.67953	3.18117	/mnt/zr2597_3_peak_707
chr14	21552475	21552544			Smr3b		70	21552529	15	6.17367	3.99896	2.12857	/mnt/zr2597_3_peak_708
chr14	22021882	22021968					87	22021952	19.41	7.15767	3.70352	2.98077	/mnt/zr2597_3_peak_709
chr14	23507542	23507662	Uba6	Uba6		Y	121	23507636	20.29	8.71601	4.2577	4.28708	/mnt/zr2597_3_peak_710
chr14	33108045	33108121	Polr2b,Noa1			Y	77	33108086	15.88	9.00149	5.43311	4.55869	/mnt/zr2597_3_peak_711
chr14	33560439	33560602	Srp72	Srp72		Y	164	33560520	25.58	19.4008	8.74021	13.9942	/mnt/zr2597_3_peak_712
chr14	33964762	33964894				Y	133	33964816	29.11	23.9838	9.9004	18.1747	/mnt/zr2597_3_peak_713
chr14	37284706	37284926	Dcun1d4			Y	221	37284757	20.29	14.0449	6.99992	9.10837	/mnt/zr2597_3_peak_714
chr14	37475337	37475477	Ociad1	Ociad1		Y	141	37475445	34.4	30.0291	11.6407	23.7262	/mnt/zr2597_3_peak_715
chr14	38192453	38192575	Nfxl1	Nfxl1	Nfxl1	Y	123	38192479	18.52	12.0371	6.41982	7.27435	/mnt/zr2597_3_peak_716
chr14	42559464	42559636	Tmem33	Tmem33		Y	173	42559594	25.58	17.6368	7.77227	12.378	/mnt/zr2597_3_peak_717
chr14	60069505	60069856	Smim20	Smim20	Smim20	Y	352	60069513	21.17	9.46042	4.43412	4.94932	/mnt/zr2597_3_peak_718
chr14	69927908	69927968				Y	61	69927935	23.82	17.2048	8.16011	11.9693	/mnt/zr2597_3_peak_719
chr14	73737976	73738031				Y	56	73738003	18.52	9.25272	4.88107	4.75365	/mnt/zr2597_3_peak_720
chr14	78309933	78310046	Crmp1				114	78310016	12.35	6.5845	4.38949	2.45664	/mnt/zr2597_3_peak_721
chr14	79464881	79465107	Grpel1			Y	227	79464983	29.99	19.3689	7.74792	13.9905	/mnt/zr2597_3_peak_722
chr14	80169548	80169646	Ablim2			Y	99	80169589	22.05	12.6839	5.76318	7.87423	/mnt/zr2597_3_peak_723
chr14	81679796	81679887	Rnf4			Y	92	81679861	19.41	9.75326	4.93504	5.2303	/mnt/zr2597_3_peak_724
chr14	82227589	82227736	Letm1			Y	148	82227670	22.93	10.2238	4.78697	5.62501	/mnt/zr2597_3_peak_725
chr14	82350328	82350745	Tacc3,Tmem129	Tmem129		Y	418	82350585	21.17	14.2163	6.81125	9.2739	/mnt/zr2597_3_peak_726
chr14	83219504	83219624	Depdc5			Y	121	83219561	21.17	13.8067	6.58859	8.91085	/mnt/zr2597_3_peak_727
chr14	83509538	83509593				Y	56	83509559	16.76	10.1174	5.83973	5.53249	/mnt/zr2597_3_peak_728
chr14	83509843	83509917	Patz1			Y	75	83509880	20.29	13.0278	6.43157	8.17522	/mnt/zr2597_3_peak_729
chr14	84335348	84335429				Y	82	84335381	15	6.42872	4.144	2.36451	/mnt/zr2597_3_peak_730
chr14	84937821	84938116	Uqcr10				296	84937977	25.58	15.4524	6.64529	10.3969	/mnt/zr2597_3_peak_731
chr14	85088568	85088680	Nf2			Y	113	85088654	21.17	15.0794	7.28997	10.0569	/mnt/zr2597_3_peak_732
chr14	85088733	85088787	Nf2			Y	55	85088752	16.76	10.1174	5.83973	5.53249	/mnt/zr2597_3_peak_733
chr14	85753556	85753651	Xbp1			Y	96	85753590	16.76	10.0846	5.82011	5.53165	/mnt/zr2597_3_peak_734
chr14	85772921	85773026	Ccdc117			Y	106	85772982	20.29	10.9285	5.32212	6.29291	/mnt/zr2597_3_peak_735
chr14	85773108	85773174	Ccdc117				67	85773154	16.76	7.66459	4.44002	3.39373	/mnt/zr2597_3_peak_736
chr14	86387630	86387685	Ddx56		Npc1l1	Y	56	86387669	15.88	8.30198	5.01574	3.90658	/mnt/zr2597_3_peak_737
chr14	103055647	103055788					142	103055752	16.76	10.1174	5.83973	5.53249	/mnt/zr2597_3_peak_738
chr14	104474626	104474734	Rab1a				109	104474659	17.64	8.44714	4.66054	4.0307	/mnt/zr2597_3_peak_739
chr14	104474919	104475015	Rab1a			Y	97	104474928	15.88	6.85873	4.19328	2.71459	/mnt/zr2597_3_peak_740
chr14	104785899	104786015				Y	117	104785917	20.29	13.4274	6.65266	8.56172	/mnt/zr2597_3_peak_741
chr14	104786069	104786343				Y	275	104786107	25.58	12.6201	5.31623	7.83851	/mnt/zr2597_3_peak_742
chr14	106393611	106393999	Wdpcp,Mdh1	Wdpcp,Mdh1		Y	389	106393822	27.35	14.2995	5.66907	9.35228	/mnt/zr2597_3_peak_743
chr14	106394050	106394127	Wdpcp,Mdh1	Wdpcp		Y	78	106394087	15	7.73332	4.91424	3.45759	/mnt/zr2597_3_peak_744
chr14	107767571	107767632	Cct4	Cct4		Y	62	107767581	15.88	6.45975	3.97596	2.39448	/mnt/zr2597_3_peak_745
chr14	107836350	107836516				Y	167	107836487	15.88	9.19367	5.54968	4.70791	/mnt/zr2597_3_peak_746
chr14	107836671	107836743				Y	73	107836696	18.52	12.0371	6.41982	7.27435	/mnt/zr2597_3_peak_747
chr14	108007188	108007246				Y	59	108007233	15	8.29582	5.25963	3.90212	/mnt/zr2597_3_peak_748
chr14	113569915	113570048	Ppp4r3b			Y	134	113570042	19.41	6.46191	3.40107	2.39455	/mnt/zr2597_3_peak_749
chr14	113968556	113968672	Rps27a,Clhc1	Clhc1			117	113968630	23.82	17.2048	8.16011	11.9693	/mnt/zr2597_3_peak_750
chr14	114484160	114484323				Y	164	114484188	21.17	11.7967	5.54265	7.08144	/mnt/zr2597_3_peak_751
chr14	115352389	115352476	Asb3,Erlec1	Erlec1		Y	88	115352407	14.11	8.29582	4.96958	3.90212	/mnt/zr2597_3_peak_752
chr14	115352625	115352782	Asb3,Erlec1	Asb3		Y	158	115352693	23.82	13.5895	6.20423	8.70259	/mnt/zr2597_3_peak_753
chr15	2524305	2524409				Y	105	2524337	17.64	11.0657	6.12977	6.3868	/mnt/zr2597_3_peak_754
chr15	2731041	2731139	Samd8	Samd8		Y	99	2731066	27.35	17.3804	7.08634	12.1274	/mnt/zr2597_3_peak_755
chr15	2981934	2982357				Y	424	2982316	23.82	17.2048	8.16011	11.9693	/mnt/zr2597_3_peak_756
chr15	2982430	2982533				Y	104	2982511	29.11	11.5922	4.30137	6.89663	/mnt/zr2597_3_peak_757
chr15	2982595	2982780				Y	186	2982647	23.82	13.5895	6.20423	8.70259	/mnt/zr2597_3_peak_758
chr15	4026624	4026770	Chchd1	Chchd1		Y	147	4026669	29.11	19.3689	7.5274	13.9905	/mnt/zr2597_3_peak_759
chr15	4026824	4026931	Chchd1				108	4026911	16.76	7.66459	4.44002	3.39373	/mnt/zr2597_3_peak_760
chr15	4057174	4057754	Sec24c			Y	581	4057426	29.11	22.7759	9.25026	17.1421	/mnt/zr2597_3_peak_761
chr15	8188593	8188864	Rpl15,Nkiras1	Nkiras1	Rpl15	Y	272	8188681	22.93	12.6839	5.98371	7.87423	/mnt/zr2597_3_peak_762
chr15	8188915	8189014	Rpl15,Nkiras1		Rpl15	Y	100	8188970	18.52	12.0371	6.41982	7.27435	/mnt/zr2597_3_peak_763
chr15	8730564	8730620	Nr1d2			Y	57	8730581	15	8.28259	5.25143	3.90212	/mnt/zr2597_3_peak_764
chr15	12407459	12407555	Psmd6			Y	97	12407510	23.82	9.09299	4.13616	4.64296	/mnt/zr2597_3_peak_765
chr15	14017791	14018043					253	14017924	22.05	16.0872	7.55455	10.9728	/mnt/zr2597_3_peak_766
chr15	14018168	14018297					130	14018256	16.76	9.96304	5.74759	5.42768	/mnt/zr2597_3_peak_767
chr15	14018489	14018674					186	14018530	20.29	13.6356	6.769	8.74387	/mnt/zr2597_3_peak_768
chr15	14018801	14019065					265	14018874	15.88	9.19367	5.54968	4.70791	/mnt/zr2597_3_peak_769
chr15	18541044	18541119	Pdhb	Pdhb		Y	76	18541095	19.41	11.708	5.96678	7.00717	/mnt/zr2597_3_peak_770
chr15	23664941	23665028				Y	88	23664974	16.76	10.1174	5.83973	5.53249	/mnt/zr2597_3_peak_771
chr15	27832340	27832457					118	27832406	20.29	10.9285	5.32212	6.29291	/mnt/zr2597_3_peak_772
chr15	28287087	28287316				Y	230	28287245	27.35	21.6619	9.3203	16.0923	/mnt/zr2597_3_peak_773
chr15	28314519	28314593	Ndrg2				75	28314562	20.29	14.0449	6.99992	9.10837	/mnt/zr2597_3_peak_774
chr15	28517293	28517939	Hnrnpc,LOC100911576	Hnrnpc,LOC100911576		Y	647	28517542	27.35	21.6619	9.3203	16.0923	/mnt/zr2597_3_peak_775
chr15	28611868	28612238	Supt16h	Supt16h		Y	371	28612119	20.29	12.6489	6.22471	7.86377	/mnt/zr2597_3_peak_776
chr15	32887962	32888029	Dad1			Y	68	32887983	22.05	14.3881	6.63388	9.43688	/mnt/zr2597_3_peak_777
chr15	33555447	33555789	Pabpn1	Pabpn1			343	33555571	29.99	22.2015	9.21001	16.6142	/mnt/zr2597_3_peak_778
chr15	33677124	33677439	Ngdn				316	33677307	24.7	11.8043	5.13981	7.08397	/mnt/zr2597_3_peak_779
chr15	34352442	34352800	Nedd8,Gmpr2	Nedd8		Y	359	34352518	30.87	20.9692	8.25746	15.4691	/mnt/zr2597_3_peak_780
chr15	34400134	34400188	Rabggta		Rabggta	Y	55	34400154	15.88	9.19367	5.54968	4.70791	/mnt/zr2597_3_peak_781
chr15	34400414	34400505	Rabggta	Rabggta		Y	92	34400488	17.64	10.7205	5.92756	6.10444	/mnt/zr2597_3_peak_782
chr15	34566803	34566912	Sdr39u1			Y	110	34566834	23.82	16.7312	7.89092	11.5422	/mnt/zr2597_3_peak_783
chr15	36918574	36918657	Mphosph8			Y	84	36918649	17.64	9.88994	5.45093	5.35795	/mnt/zr2597_3_peak_784
chr15	37061611	37061689				Y	79	37061648	15.88	9.19367	5.54968	4.70791	/mnt/zr2597_3_peak_785
chr15	37061834	37061937				Y	104	37061850	13.23	5.46828	3.55791	1.56684	/mnt/zr2597_3_peak_786
chr15	37156031	37156455				Y	425	37156067	20.29	14.0449	6.99992	9.10837	/mnt/zr2597_3_peak_787
chr15	38069311	38069372	Sap18	Sap18		Y	62	38069339	18.52	9.25272	4.88107	4.75365	/mnt/zr2597_3_peak_788
chr15	38096882	38096973	Ska3,Mrpl57	Ska3		Y	92	38096910	16.76	9.40651	5.41961	4.90284	/mnt/zr2597_3_peak_789
chr15	44411475	44411582	Cdca2,Kctd9			Y	108	44411551	17.64	10.7921	5.96932	6.17314	/mnt/zr2597_3_peak_790
chr15	44411647	44411705	Cdca2,Kctd9			Y	59	44411655	15.88	6.9063	4.21949	2.74479	/mnt/zr2597_3_peak_791
chr15	47799738	47799793	Msra		Msra	Y	56	47799752	15.88	9.19367	5.54968	4.70791	/mnt/zr2597_3_peak_792
chr15	48030866	48030952	Kif13b			Y	87	48030904	18.52	5.85335	3.25405	1.85743	/mnt/zr2597_3_peak_793
chr15	48327151	48327566					416	48327178	29.11	16.0393	6.02192	10.9504	/mnt/zr2597_3_peak_794
chr15	52134158	52134212	Polr3d,Mir320a			Y	55	52134181	15.88	8.89126	5.3666	4.45073	/mnt/zr2597_3_peak_795
chr15	52351629	52351712				Y	84	52351679	12.35	6.5845	4.38949	2.45664	/mnt/zr2597_3_peak_796
chr15	52443178	52443252	Xpo7			Y	75	52443207	15.88	9.19367	5.54968	4.70791	/mnt/zr2597_3_peak_797
chr15	57804466	57804549	Cog3		Cog3		84	57804482	19.41	11.708	5.96678	7.00717	/mnt/zr2597_3_peak_798
chr15	57805029	57805084	Cog3	Cog3		Y	56	57805056	16.76	10.1174	5.83973	5.53249	/mnt/zr2597_3_peak_799
chr15	57805158	57805329	Cog3	Cog3		Y	172	57805265	31.76	23.5845	9.2793	17.862	/mnt/zr2597_3_peak_800
chr15	57805474	57805591	Cog3				118	57805554	18.52	9.25272	4.88107	4.75365	/mnt/zr2597_3_peak_801
chr15	60766589	60766781				Y	193	60766673	26.46	16.4086	6.86582	11.2277	/mnt/zr2597_3_peak_802
chr15	60766845	60766987				Y	143	60766868	22.93	6.99766	3.41926	2.83089	/mnt/zr2597_3_peak_803
chr15	60767204	60767320					117	60767290	18.52	10.9551	5.80216	6.3174	/mnt/zr2597_3_peak_804
chr15	61661976	61662278					303	61662213	29.99	11.5922	4.42738	6.89663	/mnt/zr2597_3_peak_805
chr15	61691954	61692083	Kbtbd7	Kbtbd7		Y	130	61691976	23.82	11.0053	4.96339	6.36174	/mnt/zr2597_3_peak_806
chr15	61731445	61731513	Kbtbd6				69	61731481	13.23	7.42549	4.67953	3.18117	/mnt/zr2597_3_peak_807
chr15	68792720	68792790					71	68792732	12.35	6.5845	4.38949	2.45664	/mnt/zr2597_3_peak_808
chr15	103872671	103872727			Abcc4		57	103872683	15.88	9.19367	5.54968	4.70791	/mnt/zr2597_3_peak_809
chr15	106257338	106257485				Y	148	106257391	20.29	12.4666	6.12619	7.6913	/mnt/zr2597_3_peak_810
chr15	108960482	108960591	Pcca	Pcca		Y	110	108960509	20.29	7.09102	3.54808	2.91759	/mnt/zr2597_3_peak_811
chr16	1979114	1979172	Ppif			Y	59	1979121	14.11	7.87199	4.72304	3.58602	/mnt/zr2597_3_peak_812
chr16	6047935	6048033	Actr8	Actr8		Y	99	6047969	28.23	22.5387	9.45873	16.9197	/mnt/zr2597_3_peak_813
chr16	7034750	7034841	Nek4				92	7034801	13.23	7.42549	4.67953	3.18117	/mnt/zr2597_3_peak_814
chr16	7034910	7035005	Nek4			Y	96	7034979	18.52	12.0371	6.41982	7.27435	/mnt/zr2597_3_peak_815
chr16	7082215	7082269	Spcs1,Glt8d1			Y	55	7082255	20.29	13.0278	6.43157	8.17522	/mnt/zr2597_3_peak_816
chr16	7082357	7082443	Spcs1,Glt8d1			Y	87	7082371	15.88	8.4432	5.09908	4.0307	/mnt/zr2597_3_peak_817
chr16	14210600	14210755				Y	156	14210645	13.23	7.34312	4.63043	3.14381	/mnt/zr2597_3_peak_818
chr16	19097073	19097211	Calr3,RGD1311847		RGD1311847		139	19097163	18.52	11.4842	6.10134	6.79225	/mnt/zr2597_3_peak_819
chr16	19097286	19097361	Calr3,RGD1311847	RGD1311847		Y	76	19097301	15.88	8.58835	5.18524	4.16776	/mnt/zr2597_3_peak_820
chr16	19097446	19097568	Calr3,RGD1311847	Calr3		Y	123	19097532	18.52	9.25272	4.88107	4.75365	/mnt/zr2597_3_peak_821
chr16	19873730	19873838	Mrpl34,Abhd8				109	19873790	23.82	16.4902	7.75529	11.3064	/mnt/zr2597_3_peak_822
chr16	19873915	19874032	Mrpl34				118	19873963	26.46	20.5235	9.03026	15.042	/mnt/zr2597_3_peak_823
chr16	19874108	19874193	Mrpl34	Mrpl34	Mrpl34		86	19874149	20.29	14.0449	6.99992	9.10837	/mnt/zr2597_3_peak_824
chr16	19877620	19877775	Dda1			Y	156	19877698	19.41	7.99138	4.08128	3.69594	/mnt/zr2597_3_peak_825
chr16	19878058	19878311	Dda1		Dda1		254	19878270	22.93	10.2238	4.78697	5.62501	/mnt/zr2597_3_peak_826
chr16	19999807	19999951	Slc27a1		Slc27a1	Y	145	19999854	28.23	20.0688	8.15271	14.6429	/mnt/zr2597_3_peak_827
chr16	20293173	20293227	Rpl18a			Y	55	20293194	15	8.29582	5.25963	3.90212	/mnt/zr2597_3_peak_828
chr16	20415716	20415774	Pik3r2			Y	59	20415744	17.64	11.0657	6.12977	6.3868	/mnt/zr2597_3_peak_829
chr16	20432453	20432571	Mpv17l2			Y	119	20432509	23.82	16.7312	7.89092	11.5422	/mnt/zr2597_3_peak_830
chr16	20511440	20511682	Lsm4	Lsm4	Lsm4	Y	243	20511676	17.64	5.2663	3.10703	1.4008	/mnt/zr2597_3_peak_831
chr16	20740694	20740772	Crtc1				79	20740747	14.11	8.16175	4.89118	3.84802	/mnt/zr2597_3_peak_832
chr16	20873330	20873650	Ddx49,Cope	Cope		Y	321	20873586	18.52	11.1267	5.89857	6.44579	/mnt/zr2597_3_peak_833
chr16	20890954	20891163				Y	210	20891111	27.35	21.6619	9.3203	16.0923	/mnt/zr2597_3_peak_834
chr16	20961666	20961907	Slc25a42			Y	242	20961771	25.58	16.9608	7.41455	11.7612	/mnt/zr2597_3_peak_835
chr16	20961985	20962211	Slc25a42			Y	227	20962167	18.52	10.6251	5.6185	6.01289	/mnt/zr2597_3_peak_836
chr16	21132042	21132104	Mau2,Sugp1			Y	63	21132075	22.05	12.6839	5.76318	7.87423	/mnt/zr2597_3_peak_837
chr16	21177638	21177866	Gatad2a	Gatad2a		Y	229	21177683	28.23	18.3673	7.30687	13.0421	/mnt/zr2597_3_peak_838
chr16	31972521	31972587	Cbr4				67	31972566	17.64	8.44714	4.66054	4.0307	/mnt/zr2597_3_peak_839
chr16	32539849	32539923	Hpf1		Hpf1		75	32539877	19.41	13.0305	6.70987	8.17522	/mnt/zr2597_3_peak_840
chr16	32540108	32540284	Hpf1		Hpf1	Y	177	32540238	29.11	23.9838	9.9004	18.1747	/mnt/zr2597_3_peak_841
chr16	47719108	47719209			Ing2	Y	102	47719190	17.64	10.7205	5.92756	6.10444	/mnt/zr2597_3_peak_842
chr16	47875016	47875117	Rwdd4,Trappc11	Trappc11		Y	102	47875060	34.4	30.0291	11.6407	23.7262	/mnt/zr2597_3_peak_843
chr16	48781410	48781758					349	48781724	22.93	15.3828	7.44126	10.3454	/mnt/zr2597_3_peak_844
chr16	49484759	49484897	Ufsp2		Ufsp2		139	49484831	11.47	5.77493	4.09944	1.7838	/mnt/zr2597_3_peak_845
chr16	49484956	49485180	Ufsp2	Ufsp2		Y	225	49484992	25.58	19.4008	8.74021	13.9942	/mnt/zr2597_3_peak_846
chr16	54137565	54137690	Pcm1			Y	126	54137651	19.41	13.0305	6.70987	8.17522	/mnt/zr2597_3_peak_847
chr16	54137752	54137806	Pcm1				55	54137789	13.23	7.42549	4.67953	3.18117	/mnt/zr2597_3_peak_848
chr16	55132213	55132270	Micu3			Y	58	55132246	15.88	9.19367	5.54968	4.70791	/mnt/zr2597_3_peak_849
chr16	60925024	60925093	Tnks	Tnks		Y	70	60925050	15.88	9.19367	5.54968	4.70791	/mnt/zr2597_3_peak_850
chr16	62483557	62483697	Purg			Y	141	62483658	21.17	7.73977	3.6951	3.462	/mnt/zr2597_3_peak_851
chr16	70834538	70834604	Fnta				67	70834575	14.11	8.2218	4.92625	3.90212	/mnt/zr2597_3_peak_852
chr16	74023057	74023206				Y	150	74023159	15.88	5.31046	3.37559	1.43763	/mnt/zr2597_3_peak_853
chr16	74292166	74292270	Vdac3			Y	105	74292237	19.41	10.8861	5.5227	6.26495	/mnt/zr2597_3_peak_854
chr16	79816454	79816598				Y	145	79816476	16.76	7.66459	4.44002	3.39373	/mnt/zr2597_3_peak_855
chr16	81521263	81521321	Upf3a	Upf3a	Upf3a	Y	59	81521310	15.88	9.19367	5.54968	4.70791	/mnt/zr2597_3_peak_856
chr16	83281470	83281533				Y	64	83281512	17.64	10.7205	5.92756	6.10444	/mnt/zr2597_3_peak_857
chr16	83283040	83283141				Y	102	83283107	16.76	7.66459	4.44002	3.39373	/mnt/zr2597_3_peak_858
chr16	83283301	83283375				Y	75	83283306	12.35	6.5845	4.38949	2.45664	/mnt/zr2597_3_peak_859
chr17	111440	111497					58	111477	17.64	11.0657	6.12977	6.3868	/mnt/zr2597_3_peak_860
chr17	357151	357217					67	357181	25.58	14.3374	6.10359	9.39004	/mnt/zr2597_3_peak_861
chr17	1325543	1325618				Y	76	1325607	14.11	8.23693	4.9351	3.90212	/mnt/zr2597_3_peak_862
chr17	3101038	3101093					56	3101062	17.64	11.0657	6.12977	6.3868	/mnt/zr2597_3_peak_863
chr17	3770057	3770183					127	3770134	33.52	15.1258	5.13692	10.103	/mnt/zr2597_3_peak_864
chr17	5281230	5281663	Isca1			Y	434	5281557	31.76	21.4139	8.18898	15.8835	/mnt/zr2597_3_peak_865
chr17	6909160	6909215				Y	56	6909200	15.88	9.19367	5.54968	4.70791	/mnt/zr2597_3_peak_866
chr17	9534273	9534380	Camlg		Camlg		108	9534303	17.64	10.9011	6.03307	6.27736	/mnt/zr2597_3_peak_867
chr17	9565275	9565414	Tmed9			Y	140	9565299	15.88	6.9063	4.21949	2.74479	/mnt/zr2597_3_peak_868
chr17	9797760	9797884	Lman2			Y	125	9797798	14.11	8.29582	4.96958	3.90212	/mnt/zr2597_3_peak_869
chr17	9953516	9953585	Nsd1			Y	70	9953557	14.11	8.29582	4.96958	3.90212	/mnt/zr2597_3_peak_870
chr17	10457313	10457459				Y	147	10457344	26.46	16.4086	6.86582	11.2277	/mnt/zr2597_3_peak_871
chr17	10457513	10457574				Y	62	10457520	17.64	8.44714	4.66054	4.0307	/mnt/zr2597_3_peak_872
chr17	10676700	10676876	Thoc3			Y	177	10676728	17.64	10.3745	5.72724	5.77155	/mnt/zr2597_3_peak_873
chr17	14588935	14589205	Nol8	Nol8			271	14589162	23.82	17.2048	8.16011	11.9693	/mnt/zr2597_3_peak_874
chr17	15429218	15429468	Nol8	Nol8			251	15429425	22.05	16.1329	7.58001	10.9728	/mnt/zr2597_3_peak_875
chr17	15685151	15685226			Bicd2		76	15685179	30.87	10.6508	3.98423	6.03806	/mnt/zr2597_3_peak_876
chr17	15718042	15718164	Bicd2			Y	123	15718140	19.41	7.99138	4.08128	3.69594	/mnt/zr2597_3_peak_877
chr17	16409197	16409273				Y	77	16409240	19.41	13.0305	6.70987	8.17522	/mnt/zr2597_3_peak_878
chr17	16409952	16410042				Y	91	16410004	18.52	12.0371	6.41982	7.27435	/mnt/zr2597_3_peak_879
chr17	16443136	16443210					75	16443186	14.11	6.97662	4.21583	2.81182	/mnt/zr2597_3_peak_880
chr17	20364692	20364757				Y	66	20364709	21.17	14.0088	6.69807	9.10377	/mnt/zr2597_3_peak_881
chr17	21353527	21353750	Smim13,Mir3566			Y	224	21353591	22.93	12.6839	5.98371	7.87423	/mnt/zr2597_3_peak_882
chr17	22404068	22404124	Hivep1				57	22404078	15.88	5.31046	3.37559	1.43763	/mnt/zr2597_3_peak_883
chr17	24016851	24016972				Y	122	24016928	36.17	19.3873	6.19441	13.9942	/mnt/zr2597_3_peak_884
chr17	24017110	24017197				Y	88	24017145	16.76	7.66459	4.44002	3.39373	/mnt/zr2597_3_peak_885
chr17	27496255	27496373	Ssr1			Y	119	27496294	18.52	7.28745	3.90486	3.09619	/mnt/zr2597_3_peak_886
chr17	29638890	29639019	Rpp40			Y	130	29638911	16.76	9.62915	5.55002	5.10919	/mnt/zr2597_3_peak_887
chr17	32953601	32953812	Wrnip1	Wrnip1		Y	212	32953641	18.52	9.25272	4.88107	4.75365	/mnt/zr2597_3_peak_888
chr17	36334305	36334373	E2f3	E2f3		Y	69	36334325	17.64	11.0657	6.12977	6.3868	/mnt/zr2597_3_peak_889
chr17	42302331	42302406	Gmnn				76	42302381	18.52	11.6706	6.20804	6.97136	/mnt/zr2597_3_peak_890
chr17	45078523	45078600	Zkscan8	Zkscan8			78	45078563	22.05	16.1329	7.58001	10.9728	/mnt/zr2597_3_peak_891
chr17	45102509	45102587					79	45102549	20.29	14.0449	6.99992	9.10837	/mnt/zr2597_3_peak_892
chr17	45188185	45188312					128	45188232	21.17	15.0794	7.28997	10.0569	/mnt/zr2597_3_peak_893
chr17	45285043	45285150				Y	108	45285079	22.93	12.6839	5.98371	7.87423	/mnt/zr2597_3_peak_894
chr17	48810621	48810750	Vps41	Vps41			130	48810645	17.64	11.0657	6.12977	6.3868	/mnt/zr2597_3_peak_895
chr17	49610155	49610245	Yae1d1				91	49610193	16.76	9.53266	5.49337	5.01822	/mnt/zr2597_3_peak_896
chr17	49610324	49610598	Yae1d1	Yae1d1		Y	275	49610525	29.11	22.485	9.09655	16.8692	/mnt/zr2597_3_peak_897
chr17	49675825	49675928				Y	104	49675874	15	8.29582	5.25963	3.90212	/mnt/zr2597_3_peak_898
chr17	49676045	49676155				Y	111	49676077	22.93	16.1329	7.87006	10.9728	/mnt/zr2597_3_peak_899
chr17	49676245	49676304				Y	60	49676298	12.35	6.5845	4.38949	2.45664	/mnt/zr2597_3_peak_900
chr17	53102595	53102685	Psma2,Mrpl32	Mrpl32			91	53102616	13.23	7.30155	4.60571	3.10621	/mnt/zr2597_3_peak_901
chr17	53955791	53956000	Arid4b,Ggps1			Y	210	53955887	22.93	12.6839	5.98371	7.87423	/mnt/zr2597_3_peak_902
chr17	54070376	54070449	B3galnt2	B3galnt2		Y	74	54070423	16.76	8.20544	4.73602	3.88885	/mnt/zr2597_3_peak_903
chr17	63145605	63145665	Gtpbp4	Gtpbp4		Y	61	63145623	15.88	5.31046	3.37559	1.43763	/mnt/zr2597_3_peak_904
chr17	66295202	66295392	Mtr				191	66295209	13.23	7.42549	4.67953	3.18117	/mnt/zr2597_3_peak_905
chr17	68477392	68477465	Pitrm1			Y	74	68477430	15	8.29582	5.25963	3.90212	/mnt/zr2597_3_peak_906
chr17	70245237	70245294					58	70245250	16.76	7.66459	4.44002	3.39373	/mnt/zr2597_3_peak_907
chr17	70245423	70245480				Y	58	70245449	18.52	10.9551	5.80216	6.3174	/mnt/zr2597_3_peak_908
chr17	70325931	70326179	Gdi2			Y	249	70326081	17.64	8.44714	4.66054	4.0307	/mnt/zr2597_3_peak_909
chr17	70399017	70399133	Ankrd16,Fbxo18	Fbxo18		Y	117	70399040	16.76	10.1174	5.83973	5.53249	/mnt/zr2597_3_peak_910
chr17	72209597	72209668	Atp5c1,Kin		Atp5c1	Y	72	72209638	20.29	14.0449	6.99992	9.10837	/mnt/zr2597_3_peak_911
chr17	76287324	76287432	Upf2				109	76287397	18.52	11.5954	6.16491	6.89969	/mnt/zr2597_3_peak_912
chr17	76410272	76410773	Cdc123,Nudt5	Nudt5	Cdc123	Y	502	76410377	30.87	25.0693	10.4265	19.2045	/mnt/zr2597_3_peak_913
chr17	77601801	77601855	Prpf18				55	77601811	12.35	6.5845	4.38949	2.45664	/mnt/zr2597_3_peak_914
chr17	78915411	78915486	Rpp38			Y	76	78915448	25.58	19.4008	8.74021	13.9942	/mnt/zr2597_3_peak_915
chr17	80577564	80577623	Rsu1				60	80577590	16.76	8.87149	5.11081	4.43413	/mnt/zr2597_3_peak_916
chr17	89741467	89741561	Yme1l1	Yme1l1			95	89741497	20.29	14.0449	6.99992	9.10837	/mnt/zr2597_3_peak_917
chr17	89838966	89839054	Mastl,Yme1l1	Yme1l1			89	89838992	20.29	8.71601	4.2577	4.28708	/mnt/zr2597_3_peak_918
chr17	89924848	89924928					81	89924868	19.41	10.0802	5.1016	5.52745	/mnt/zr2597_3_peak_919
chr17	89951500	89951661	Abi1				162	89951612	15	8.29582	5.25963	3.90212	/mnt/zr2597_3_peak_920
chr17	90217957	90218067	Impad1	Impad1			111	90218026	14.11	8.29582	4.96958	3.90212	/mnt/zr2597_3_peak_921
chr18	324885	325010	Mtmr1		Mtmr1	Y	126	324918	21.17	9.46042	4.43412	4.94932	/mnt/zr2597_3_peak_922
chr18	399006	399413	F8		F8	Y	408	399109	34.4	27.6015	10.3515	21.5077	/mnt/zr2597_3_peak_923
chr18	402413	402530	Fundc2	Fundc2	Fundc2	Y	118	402426	12.35	6.5845	4.38949	2.45664	/mnt/zr2597_3_peak_924
chr18	413395	413792				Y	398	413606	26.46	16.4086	6.86582	11.2277	/mnt/zr2597_3_peak_925
chr18	413850	413936				Y	87	413907	12.35	6.5845	4.38949	2.45664	/mnt/zr2597_3_peak_926
chr18	4294204	4294277	Osbpl1a			Y	74	4294240	17.64	11.0657	6.12977	6.3868	/mnt/zr2597_3_peak_927
chr18	4308100	4308298					199	4308285	17.64	11.0657	6.12977	6.3868	/mnt/zr2597_3_peak_928
chr18	4308366	4308603					238	4308556	37.05	27.8561	9.51214	21.7275	/mnt/zr2597_3_peak_929
chr18	4325774	4325846	Impact				73	4325823	24.7	18.2944	8.45016	12.9849	/mnt/zr2597_3_peak_930
chr18	15856846	15857029	Zfp397	Zfp397	Zfp397	Y	184	15856980	21.17	12.8694	6.09083	8.05062	/mnt/zr2597_3_peak_931
chr18	15857092	15857174	Zfp397		Zfp397	Y	83	15857141	12.35	5.9933	4.03309	1.98315	/mnt/zr2597_3_peak_932
chr18	15880526	15880582				Y	57	15880558	21.17	11.5783	5.43397	6.88357	/mnt/zr2597_3_peak_933
chr18	15883027	15883159	Zfp35				133	15883064	20.29	13.5308	6.71032	8.65922	/mnt/zr2597_3_peak_934
chr18	15921299	15921403	Zfp24		Zfp24	Y	105	15921324	17.64	8.44714	4.66054	4.0307	/mnt/zr2597_3_peak_935
chr18	15921607	15921670	Zfp24	Zfp24	Zfp24	Y	64	15921637	14.11	8.29582	4.96958	3.90212	/mnt/zr2597_3_peak_936
chr18	16009626	16009957	Ino80c	Ino80c		Y	332	16009734	29.99	19.3689	7.74792	13.9905	/mnt/zr2597_3_peak_937
chr18	17396857	17396914	Tpgs2	Tpgs2		Y	58	17396899	18.52	11.6706	6.20804	6.97136	/mnt/zr2597_3_peak_938
chr18	24539478	24539553				Y	76	24539523	21.17	11.7967	5.54265	7.08144	/mnt/zr2597_3_peak_939
chr18	25997618	25997759	Stard4			Y	142	25997732	19.41	13.0305	6.70987	8.17522	/mnt/zr2597_3_peak_940
chr18	27423984	27424194	Kif20a				211	27424142	21.17	14.0704	6.73163	9.13362	/mnt/zr2597_3_peak_941
chr18	27558138	27558535					398	27558282	23.82	17.0802	8.08896	11.8758	/mnt/zr2597_3_peak_942
chr18	28361193	28361247	Matr3			Y	55	28361225	17.64	11.0657	6.12977	6.3868	/mnt/zr2597_3_peak_943
chr18	28495789	28495909		Dnajc18	Dnajc18	Y	121	28495867	21.17	14.874	7.17495	9.89299	/mnt/zr2597_3_peak_944
chr18	28561354	28561428	Ube2d2			Y	75	28561379	15	6.17367	3.99896	2.12857	/mnt/zr2597_3_peak_945
chr18	29110086	29110154				Y	69	29110126	17.64	11.0657	6.12977	6.3868	/mnt/zr2597_3_peak_946
chr18	29386138	29386790	Ankhd1			Y	653	29386663	35.28	18.5163	6.04739	13.1881	/mnt/zr2597_3_peak_947
chr18	29505012	29505072	Apbb3			Y	61	29505024	17.64	6.60524	3.72843	2.47172	/mnt/zr2597_3_peak_948
chr18	29505133	29505280	Slc35a4,Apbb3				148	29505254	19.41	7.99138	4.08128	3.69594	/mnt/zr2597_3_peak_949
chr18	29629061	29629336	Hars,Hars2	Hars,Hars2		Y	276	29629170	32.64	27.5718	11.0606	21.4787	/mnt/zr2597_3_peak_950
chr18	33413788	33413944	Yipf5		Yipf5		157	33413896	14.11	6.17367	3.77843	2.12857	/mnt/zr2597_3_peak_951
chr18	33414201	33414299	Yipf5	Yipf5		Y	99	33414270	38.81	28.9709	9.9532	22.7405	/mnt/zr2597_3_peak_952
chr18	36579354	36579757	Lars	Lars			404	36579512	22.93	16.1329	7.87006	10.9728	/mnt/zr2597_3_peak_953
chr18	36596413	36596586				Y	174	36596450	21.17	15.0794	7.28997	10.0569	/mnt/zr2597_3_peak_954
chr18	36828918	36829094	Tcerg1	Tcerg1		Y	177	36828962	23.82	17.2048	8.16011	11.9693	/mnt/zr2597_3_peak_955
chr18	40218153	40218272	Pggt1b	Pggt1b		Y	120	40218244	29.99	19.3689	7.74792	13.9905	/mnt/zr2597_3_peak_956
chr18	40218500	40218757	Pggt1b				258	40218544	21.17	13.0478	6.18427	8.19147	/mnt/zr2597_3_peak_957
chr18	40586153	40586342	Tmed7,Eif1a	Tmed7,Eif1a		Y	190	40586295	35.28	16.0864	5.18348	10.9728	/mnt/zr2597_3_peak_958
chr18	44810337	44810398	Hsd17b4			Y	62	44810377	19.41	12.8045	6.58058	7.99128	/mnt/zr2597_3_peak_959
chr18	56042210	56042622	Rps14		Rps14	Y	413	56042462	44.11	35.881	11.2764	28.9972	/mnt/zr2597_3_peak_960
chr18	56115637	56115740	Tcof1	Tcof1		Y	104	56115715	20.29	14.0449	6.99992	9.10837	/mnt/zr2597_3_peak_961
chr18	60002619	60002709	Nars				91	60002660	18.52	12.0371	6.41982	7.27435	/mnt/zr2597_3_peak_962
chr18	61489923	61490015	Sec11c			Y	93	61489953	15.88	9.19367	5.54968	4.70791	/mnt/zr2597_3_peak_963
chr18	63545030	63545106				Y	77	63545074	15	8.16175	5.17665	3.84802	/mnt/zr2597_3_peak_964
chr18	63545183	63545237				Y	55	63545205	15	8.29582	5.25963	3.90212	/mnt/zr2597_3_peak_965
chr18	64084608	64084721	Fam210a,Rnmt			Y	114	64084653	19.41	5.28566	2.9152	1.41805	/mnt/zr2597_3_peak_966
chr18	65814022	65814081	Mbd2	Mbd2		Y	60	65814033	14.11	7.59852	4.56608	3.34272	/mnt/zr2597_3_peak_967
chr18	68983377	68983684	Stard6,LOC361346			Y	308	68983479	29.99	19.3689	7.74792	13.9905	/mnt/zr2597_3_peak_968
chr18	68984099	68984170	Stard6,LOC361346	Stard6			72	68984119	17.64	11.0657	6.12977	6.3868	/mnt/zr2597_3_peak_969
chr18	68984845	68984904	Stard6		Stard6		60	68984899	13.23	5.46828	3.55791	1.56684	/mnt/zr2597_3_peak_970
chr18	70192426	70192480	Cxxc1			Y	55	70192469	12.35	6.5845	4.38949	2.45664	/mnt/zr2597_3_peak_971
chr18	70969641	70969756	Rpl17		Rpl17	Y	116	70969665	22.93	14.3881	6.88772	9.43688	/mnt/zr2597_3_peak_972
chr18	70969898	70969962	Rpl17		Rpl17	Y	65	70969933	14.11	8.29582	4.96958	3.90212	/mnt/zr2597_3_peak_973
chr18	70970380	70970440	Rpl17		Rpl17		61	70970431	13.23	7.42549	4.67953	3.18117	/mnt/zr2597_3_peak_974
chr18	70996002	70996101	Dym			Y	100	70996053	15	8.29582	5.25963	3.90212	/mnt/zr2597_3_peak_975
chr18	73239138	73239393		Hdhd2	Hdhd2	Y	256	73239344	41.46	23.9089	7.07652	18.1674	/mnt/zr2597_3_peak_976
chr18	73239449	73239636			Hdhd2	Y	188	73239595	22.93	15.0089	7.23107	10.0211	/mnt/zr2597_3_peak_977
chr18	74156145	74156370	Atp5a1				226	74156354	18.52	11.8623	6.31854	7.139	/mnt/zr2597_3_peak_978
chr18	74156429	74156642	Atp5a1	Atp5a1		Y	214	74156499	38.81	24.5208	7.96256	18.6934	/mnt/zr2597_3_peak_979
chr18	74156694	74156904	Atp5a1		Atp5a1	Y	211	74156748	20.29	7.09102	3.54808	2.91759	/mnt/zr2597_3_peak_980
chr18	74156961	74157088	Atp5a1		Atp5a1		128	74156998	15.88	6.9063	4.21949	2.74479	/mnt/zr2597_3_peak_981
chr18	74218564	74218618			Pstpip2		55	74218595	15	8.29582	5.25963	3.90212	/mnt/zr2597_3_peak_982
chr18	81807717	81807809	Timm21		Fbxo15		93	81807733	16.76	5.94583	3.55201	1.93907	/mnt/zr2597_3_peak_983
chr18	86071559	86071839	Rttn			Y	281	86071800	21.17	14.0088	6.69807	9.10377	/mnt/zr2597_3_peak_984
chr19	9622562	9622618	Slc38a7				57	9622593	25.58	17.4059	7.64925	12.1523	/mnt/zr2597_3_peak_985
chr19	9667467	9667531	Cnot1				65	9667502	19.41	12.7029	6.52274	7.89253	/mnt/zr2597_3_peak_986
chr19	10118740	10118809	Usb1,Zfp319			Y	70	10118765	12.35	6.5845	4.38949	2.45664	/mnt/zr2597_3_peak_987
chr19	10119160	10119241	Usb1,Zfp319			Y	82	10119190	15	8.29582	5.25963	3.90212	/mnt/zr2597_3_peak_988
chr19	10360229	10360404				Y	176	10360255	18.52	12.0371	6.41982	7.27435	/mnt/zr2597_3_peak_989
chr19	14392378	14392465	Tom1			Y	88	14392427	15	8.29582	5.25963	3.90212	/mnt/zr2597_3_peak_990
chr19	14392633	14392854	Tom1		Tom1	Y	222	14392803	25.58	17.6368	7.77227	12.378	/mnt/zr2597_3_peak_991
chr19	17115131	17115423	Rpgrip1l,Fto	Rpgrip1l		Y	293	17115308	27.35	14.2995	5.66907	9.35228	/mnt/zr2597_3_peak_992
chr19	17289954	17290060	Aktip			Y	107	17290036	15.88	6.45975	3.97596	2.39448	/mnt/zr2597_3_peak_993
chr19	22569824	22570149	Dnaja2		Dnaja2	Y	326	22569922	22.93	16.1329	7.87006	10.9728	/mnt/zr2597_3_peak_994
chr19	24700936	24701315	Ndufb7		Ndufb7	Y	380	24701059	44.11	35.881	11.2764	28.9972	/mnt/zr2597_3_peak_995
chr19	24701369	24701576	Ndufb7		Ndufb7	Y	208	24701468	18.52	9.25272	4.88107	4.75365	/mnt/zr2597_3_peak_996
chr19	24701636	24701728	Ndufb7		Ndufb7		93	24701647	15	7.59852	4.83258	3.34272	/mnt/zr2597_3_peak_997
chr19	24831496	24831571	Pkn1	Pkn1		Y	76	24831546	18.52	10.6251	5.6185	6.01289	/mnt/zr2597_3_peak_998
chr19	24846435	24846549	Ddx39a				115	24846516	19.41	10.0802	5.1016	5.52745	/mnt/zr2597_3_peak_999
chr19	25094094	25094213	Prkaca				120	25094117	16.76	10.1174	5.83973	5.53249	/mnt/zr2597_3_peak_1000
chr19	25094267	25094988	Prkaca			Y	722	25094834	29.11	23.7931	9.79651	18.0574	/mnt/zr2597_3_peak_1001
chr19	25127121	25127485					365	25127289	22.93	16.1329	7.87006	10.9728	/mnt/zr2597_3_peak_1002
chr19	25181179	25181233	Rfx1			Y	55	25181203	17.64	6.60524	3.72843	2.47172	/mnt/zr2597_3_peak_1003
chr19	25181314	25181609	Rfx1	Rfx1		Y	296	25181499	36.17	32.5351	12.2208	25.9911	/mnt/zr2597_3_peak_1004
chr19	25181871	25182004	Rfx1		Rfx1	Y	134	25181976	17.64	11.0657	6.12977	6.3868	/mnt/zr2597_3_peak_1005
chr19	25219788	25220120	Dcaf15	Dcaf15			333	25219799	18.52	11.1267	5.89857	6.44579	/mnt/zr2597_3_peak_1006
chr19	25955321	25955485	Rad23a	Rad23a		Y	165	25955397	24.7	9.79599	4.28317	5.26759	/mnt/zr2597_3_peak_1007
chr19	26094790	26094893	Junb			Y	104	26094843	14.11	8.29582	4.96958	3.90212	/mnt/zr2597_3_peak_1008
chr19	26106786	26106854	Hook2	Hook2		Y	69	26106805	15.88	6.9063	4.21949	2.74479	/mnt/zr2597_3_peak_1009
chr19	30668104	30668165				Y	62	30668125	16.76	7.66459	4.44002	3.39373	/mnt/zr2597_3_peak_1010
chr19	30668236	30668379				Y	144	30668312	23.82	15.8049	7.37502	10.7367	/mnt/zr2597_3_peak_1011
chr19	30935963	30936188	Smarca5			Y	226	30936118	25.58	15.4524	6.64529	10.3969	/mnt/zr2597_3_peak_1012
chr19	31942407	31942569	Otud4			Y	163	31942552	21.17	13.8067	6.58859	8.91085	/mnt/zr2597_3_peak_1013
chr19	34758600	34758675			Nr3c2	Y	76	34758661	13.23	6.78129	4.29959	2.63811	/mnt/zr2597_3_peak_1014
chr19	37675044	37675291	Enkd1,RGD1561415	Enkd1,RGD1561415			248	37675113	37.05	33.4779	12.3354	26.881	/mnt/zr2597_3_peak_1015
chr19	37795420	37795542	Tsnaxip1,Ranbp10				123	37795456	19.41	10.0802	5.1016	5.52745	/mnt/zr2597_3_peak_1016
chr19	37819779	37819844	Cenpt			Y	66	37819812	21.17	15.0794	7.28997	10.0569	/mnt/zr2597_3_peak_1017
chr19	37825323	37825419	Thap11			Y	97	37825405	15.88	6.9063	4.21949	2.74479	/mnt/zr2597_3_peak_1018
chr19	38321649	38321857	Smpd3			Y	209	38321774	21.17	9.46042	4.43412	4.94932	/mnt/zr2597_3_peak_1019
chr19	38597662	38597752	Zfp90			Y	91	38597689	18.52	9.25272	4.88107	4.75365	/mnt/zr2597_3_peak_1020
chr19	39257538	39257664	Nip7,Cog8	Nip7		Y	127	39257642	17.64	11.0657	6.12977	6.3868	/mnt/zr2597_3_peak_1021
chr19	39301015	39301146	Terf2				132	39301114	15.88	6.9063	4.21949	2.74479	/mnt/zr2597_3_peak_1022
chr19	42110400	42110460	Dhx38	Dhx38			61	42110443	14.11	7.46741	4.49145	3.21861	/mnt/zr2597_3_peak_1023
chr19	43324229	43324398					170	43324310	25.58	12.6201	5.31623	7.83851	/mnt/zr2597_3_peak_1024
chr19	43324466	43324637					172	43324630	14.11	8.29582	4.96958	3.90212	/mnt/zr2597_3_peak_1025
chr19	44078331	44078446	Cfdp1			Y	116	44078428	16.76	7.66459	4.44002	3.39373	/mnt/zr2597_3_peak_1026
chr19	44230962	44231304	Kars,Terf2ip		Kars		343	44231153	26.46	13.452	5.49265	8.5811	/mnt/zr2597_3_peak_1027
chr19	51985117	51985205	Hsbp1	Hsbp1		Y	89	51985179	21.17	7.73977	3.6951	3.462	/mnt/zr2597_3_peak_1028
chr19	52750298	52750700	Zdhhc7	Zdhhc7		Y	403	52750358	29.11	19.3689	7.5274	13.9905	/mnt/zr2597_3_peak_1029
chr19	53101039	53101174					136	53101077	24.7	14.5125	6.42476	9.54622	/mnt/zr2597_3_peak_1030
chr19	54766031	54766436	Banp				406	54766246	34.4	24.5802	8.85056	18.7348	/mnt/zr2597_3_peak_1031
chr19	55381383	55381468	Cdt1			Y	86	55381398	12.35	6.5845	4.38949	2.45664	/mnt/zr2597_3_peak_1032
chr19	55862725	55862812				Y	88	55862766	18.52	12.0371	6.41982	7.27435	/mnt/zr2597_3_peak_1033
chr19	55917336	55917581	Rpl13		Rpl13	Y	246	55917390	24.7	11.8043	5.13981	7.08397	/mnt/zr2597_3_peak_1034
chr19	56179014	56179076				Y	63	56179047	22.05	15.0089	6.96457	10.0211	/mnt/zr2597_3_peak_1035
chr19	57003194	57003284				Y	91	57003217	21.17	11.7967	5.54265	7.08144	/mnt/zr2597_3_peak_1036
chr2	2784398	2784574				Y	177	2784520	22.05	8.40735	3.84212	4.00634	/mnt/zr2597_3_peak_1037
chr2	2891196	2891251	Arsk				56	2891219	19.41	13.0305	6.70987	8.17522	/mnt/zr2597_3_peak_1038
chr2	4195731	4195897	Slf1	Slf1		Y	167	4195882	30.87	16.9306	6.37476	11.7326	/mnt/zr2597_3_peak_1039
chr2	19823073	19823128	Rps23				56	19823103	19.41	13.0305	6.70987	8.17522	/mnt/zr2597_3_peak_1040
chr2	22427286	22427533				Y	248	22427461	33.52	28.7941	11.3506	22.5889	/mnt/zr2597_3_peak_1041
chr2	22427898	22428005					108	22427943	16.76	10.1174	5.83973	5.53249	/mnt/zr2597_3_peak_1042
chr2	22797322	22797578	Papd4		Papd4		257	22797358	17.64	11.0657	6.12977	6.3868	/mnt/zr2597_3_peak_1043
chr2	22797631	22797717	Papd4		Papd4		87	22797668	14.11	8.29582	4.96958	3.90212	/mnt/zr2597_3_peak_1044
chr2	22797775	22797866	Papd4		Papd4	Y	92	22797794	14.11	8.29582	4.96958	3.90212	/mnt/zr2597_3_peak_1045
chr2	22798006	22798334	Papd4	Papd4		Y	329	22798234	42.34	40.1846	14.1777	32.718	/mnt/zr2597_3_peak_1046
chr2	25999074	25999205			Arhgef28		132	25999184	16.76	10.1174	5.83973	5.53249	/mnt/zr2597_3_peak_1047
chr2	27364856	27364962	Polk,Col4a3bp	Polk			107	27364945	16.76	7.66459	4.44002	3.39373	/mnt/zr2597_3_peak_1048
chr2	28846188	28846247					60	28846195	21.17	8.6184	4.06427	4.19675	/mnt/zr2597_3_peak_1049
chr2	30735520	30735648				Y	129	30735594	25.58	10.5157	4.43019	5.90896	/mnt/zr2597_3_peak_1050
chr2	34254910	34255238	Trappc13,Trim23	Trappc13		Y	329	34254963	17.64	11.0657	6.12977	6.3868	/mnt/zr2597_3_peak_1051
chr2	43070328	43070388				Y	61	43070352	15	7.46741	4.7536	3.21861	/mnt/zr2597_3_peak_1052
chr2	51049367	51049486	Mrps30	Mrps30		Y	120	51049436	28.23	10.8898	4.17535	6.2682	/mnt/zr2597_3_peak_1053
chr2	52358491	52358549				Y	59	52358518	17.64	10.9011	6.03307	6.27736	/mnt/zr2597_3_peak_1054
chr2	54832533	54832852	Rpl37		Rpl37	Y	320	54832552	18.52	12.0371	6.41982	7.27435	/mnt/zr2597_3_peak_1055
chr2	54897369	54897643	Ttc33		Ttc33	Y	275	54897450	29.11	23.9838	9.9004	18.1747	/mnt/zr2597_3_peak_1056
chr2	58534263	58534368	Lmbrd2,Skp2			Y	106	58534316	16.76	9.16238	5.27788	4.70791	/mnt/zr2597_3_peak_1057
chr2	60461500	60461610	Brix1,Rad1	Rad1		Y	111	60461536	24.7	11.8043	5.13981	7.08397	/mnt/zr2597_3_peak_1058
chr2	60948890	60949006	Amacr				117	60948923	15.88	9.19367	5.54968	4.70791	/mnt/zr2597_3_peak_1059
chr2	62150224	62150701	Zfr		Zfr	Y	478	62150459	30.87	16.9306	6.37476	11.7326	/mnt/zr2597_3_peak_1060
chr2	62151474	62151552			Zfr		79	62151535	14.11	8.05837	4.83099	3.75438	/mnt/zr2597_3_peak_1061
chr2	62887024	62887152	Drosha,RGD1306502	RGD1306502		Y	129	62887124	15	8.29582	5.25963	3.90212	/mnt/zr2597_3_peak_1062
chr2	80293220	80293287	Otulin			Y	68	80293238	21.17	12.0362	5.66299	7.27435	/mnt/zr2597_3_peak_1063
chr2	86578364	86578487					124	86578394	15.88	9.19367	5.54968	4.70791	/mnt/zr2597_3_peak_1064
chr2	86880910	86881271					362	86881055	27.35	20.8176	8.85793	15.3204	/mnt/zr2597_3_peak_1065
chr2	86881598	86881680					83	86881610	13.23	7.42549	4.67953	3.18117	/mnt/zr2597_3_peak_1066
chr2	86996612	86996805	Zfp455	Zfp455			194	86996720	18.52	12.0371	6.41982	7.27435	/mnt/zr2597_3_peak_1067
chr2	93518522	93518759	Snx16			Y	238	93518562	22.05	16.1329	7.58001	10.9728	/mnt/zr2597_3_peak_1068
chr2	95045022	95045360				Y	339	95045090	33.52	23.5121	8.63003	17.801	/mnt/zr2597_3_peak_1069
chr2	104679031	104679161				Y	131	104679097	16.76	9.31372	5.36558	4.81109	/mnt/zr2597_3_peak_1070
chr2	116414139	116414278	Mynn			Y	140	116414169	24.7	14.5125	6.42476	9.54622	/mnt/zr2597_3_peak_1071
chr2	118785071	118785214				Y	144	118785109	25.58	19.4008	8.74021	13.9942	/mnt/zr2597_3_peak_1072
chr2	120503871	120504057	Dnajc19				187	120503933	17.64	10.4763	5.7859	5.87133	/mnt/zr2597_3_peak_1073
chr2	122876639	122876877	Arse			Y	239	122876670	23.82	17.2048	8.16011	11.9693	/mnt/zr2597_3_peak_1074
chr2	124150004	124150094	Nudt6,Spata5	Spata5		Y	91	124150016	17.64	9.44171	5.20005	4.93695	/mnt/zr2597_3_peak_1075
chr2	124150167	124150300	Nudt6,Spata5	Spata5		Y	134	124150221	29.99	13.5501	5.16528	8.67538	/mnt/zr2597_3_peak_1076
chr2	140471521	140471698	Naa15	Naa15		Y	178	140471563	22.05	16.1329	7.58001	10.9728	/mnt/zr2597_3_peak_1077
chr2	140541577	140541741	Rab33b	Rab33b		Y	165	140541591	17.64	8.44714	4.66054	4.0307	/mnt/zr2597_3_peak_1078
chr2	143892700	143892849	Supt20h	Supt20h	Supt20h	Y	150	143892803	17.64	10.8102	5.97985	6.19102	/mnt/zr2597_3_peak_1079
chr2	143892942	143893023	Supt20h	Supt20h			82	143892963	15	8.00027	5.07724	3.70441	/mnt/zr2597_3_peak_1080
chr2	148722293	148722356	Serp1,Eif2a			Y	64	148722333	22.05	5.86828	2.88159	1.87146	/mnt/zr2597_3_peak_1081
chr2	148722410	148722815	Serp1,Eif2a		Eif2a	Y	406	148722454	22.93	15.4506	7.47963	10.3969	/mnt/zr2597_3_peak_1082
chr2	148722891	148722990	Serp1,Eif2a		Eif2a		100	148722937	17.64	10.4422	5.76622	5.83875	/mnt/zr2597_3_peak_1083
chr2	156023977	156024072	Ssr3			Y	96	156024031	19.41	10.0802	5.1016	5.52745	/mnt/zr2597_3_peak_1084
chr2	157042839	157042918					80	157042865	23.82	7.60524	3.54528	3.34889	/mnt/zr2597_3_peak_1085
chr2	157731102	157731156					55	157731129	15.88	9.19367	5.54968	4.70791	/mnt/zr2597_3_peak_1086
chr2	164601504	164601664	Gfm1	Gfm1			161	164601584	29.11	19.3689	7.5274	13.9905	/mnt/zr2597_3_peak_1087
chr2	178389675	178389756	RGD1560010,Etfdh			Y	82	178389706	19.41	6.46191	3.40107	2.39455	/mnt/zr2597_3_peak_1088
chr2	184600562	184600708				Y	147	184600651	21.17	9.46042	4.43412	4.94932	/mnt/zr2597_3_peak_1089
chr2	185444306	185444383	Rps3a		Rps3a		78	185444343	16.76	9.79367	5.64708	5.26708	/mnt/zr2597_3_peak_1090
chr2	185444586	185444803	Rps3a	Rps3a	Rps3a	Y	218	185444620	18.52	10.6251	5.6185	6.01289	/mnt/zr2597_3_peak_1091
chr2	185444861	185445025	Rps3a			Y	165	185444974	31.76	21.4139	8.18898	15.8835	/mnt/zr2597_3_peak_1092
chr2	187258043	187258427	Prcc	Prcc			385	187258320	27.35	21.4848	9.22251	15.9531	/mnt/zr2597_3_peak_1093
chr2	187278998	187279359			Hdgf		362	187279229	20.29	8.71601	4.2577	4.28708	/mnt/zr2597_3_peak_1094
chr2	187288366	187288656	mrpl24	mrpl24			291	187288543	30.87	21.2076	8.37682	15.6989	/mnt/zr2597_3_peak_1095
chr2	187447392	187447459	Iqgap3			Y	68	187447428	20.29	14.0449	6.99992	9.10837	/mnt/zr2597_3_peak_1096
chr2	187546593	187547122					530	187546799	26.46	16.4086	6.86582	11.2277	/mnt/zr2597_3_peak_1097
chr2	187893132	187893189				Y	58	187893158	21.17	15.0794	7.28997	10.0569	/mnt/zr2597_3_peak_1098
chr2	187914869	187915014	Lamtor2,Ubqln4	Lamtor2			146	187914902	25.58	12.6201	5.31623	7.83851	/mnt/zr2597_3_peak_1099
chr2	187951263	187951386	Ssr2	Ssr2		Y	124	187951298	23.82	17.2048	8.16011	11.9693	/mnt/zr2597_3_peak_1100
chr2	188495491	188495558	Fam189b				68	188495524	22.93	8.40735	3.98914	4.00634	/mnt/zr2597_3_peak_1101
chr2	188527280	188527388	Mtx1		Mtx1		109	188527334	17.64	11.0657	6.12977	6.3868	/mnt/zr2597_3_peak_1102
chr2	188527606	188527788	Mtx1	Mtx1		Y	183	188527716	26.46	16.4086	6.86582	11.2277	/mnt/zr2597_3_peak_1103
chr2	188714415	188714500					86	188714452	23.82	13.5895	6.20423	8.70259	/mnt/zr2597_3_peak_1104
chr2	188719144	188719200					57	188719167	17.64	10.7205	5.92756	6.10444	/mnt/zr2597_3_peak_1105
chr2	188736339	188736680	Flad1		Flad1		342	188736560	21.17	14.2163	6.81125	9.2739	/mnt/zr2597_3_peak_1106
chr2	188745324	188745844	Shc1,Cks1b		Shc1	Y	521	188745647	24.7	17.0633	7.76406	11.8591	/mnt/zr2597_3_peak_1107
chr2	189399609	189399698	LOC361985,Ubap2l		Ubap2l		90	189399635	15	8.29582	5.25963	3.90212	/mnt/zr2597_3_peak_1108
chr2	189615524	189615589	Crtc2				66	189615571	14.11	7.21559	4.34928	3.03109	/mnt/zr2597_3_peak_1109
chr2	189615739	189615942	Crtc2			Y	204	189615812	26.46	11.2515	4.57721	6.56735	/mnt/zr2597_3_peak_1110
chr2	189654506	189654703	Gatad2b				198	189654618	15.88	9.19367	5.54968	4.70791	/mnt/zr2597_3_peak_1111
chr2	189880806	189880907	Snapin				102	189880857	20.29	13.5308	6.71032	8.65922	/mnt/zr2597_3_peak_1112
chr2	195821584	195821746	Snx27	Snx27		Y	163	195821702	28.23	12.7692	4.87125	7.9567	/mnt/zr2597_3_peak_1113
chr2	196180708	196180776				Y	69	196180741	16.76	7.66459	4.44002	3.39373	/mnt/zr2597_3_peak_1114
chr2	196180878	196181002				Y	125	196180966	17.64	8.44714	4.66054	4.0307	/mnt/zr2597_3_peak_1115
chr2	196207539	196207635	Psmd4	Psmd4			97	196207606	19.41	6.46191	3.40107	2.39455	/mnt/zr2597_3_peak_1116
chr2	196304188	196305016	Lysmd1,Scnm1	Lysmd1			829	196304354	21.17	13.4178	6.38003	8.55431	/mnt/zr2597_3_peak_1117
chr2	196456453	196456626	Prune1	Prune1	Lysmd1	Y	174	196456485	22.93	10.2238	4.78697	5.62501	/mnt/zr2597_3_peak_1118
chr2	196527166	196527236	Setdb1		Lysmd1	Y	71	196527194	19.41	10.0802	5.1016	5.52745	/mnt/zr2597_3_peak_1119
chr2	197752365	197752789	Ensa		Ensa		425	197752727	21.17	9.46042	4.43412	4.94932	/mnt/zr2597_3_peak_1120
chr2	197752876	197752967	Ensa		Ensa		92	197752898	20.29	10.9285	5.32212	6.29291	/mnt/zr2597_3_peak_1121
chr2	198006173	198006227	Aph1a				55	198006187	22.05	10.2238	4.61054	5.62501	/mnt/zr2597_3_peak_1122
chr2	198040336	198040592	Anp32e	Anp32e			257	198040484	29.11	19.3689	7.5274	13.9905	/mnt/zr2597_3_peak_1123
chr2	198312559	198312674	Sf3b4	Sf3b4			116	198312633	22.05	15.9174	7.46043	10.8442	/mnt/zr2597_3_peak_1124
chr2	198312894	198312973	Sf3b4		Sf3b4		80	198312929	15	7.87199	4.9987	3.58602	/mnt/zr2597_3_peak_1125
chr2	198725960	198726095	Lix1l			Y	136	198726067	17.64	6.60524	3.72843	2.47172	/mnt/zr2597_3_peak_1126
chr2	198852141	198852303	Rnf115,Polr3c	Polr3c		Y	163	198852245	22.93	6.99766	3.41926	2.83089	/mnt/zr2597_3_peak_1127
chr2	205516673	205516736				Y	64	205516689	18.52	7.28745	3.90486	3.09619	/mnt/zr2597_3_peak_1128
chr2	206392322	206392471	Rsbn1	Rsbn1		Y	150	206392430	21.17	11.7967	5.54265	7.08144	/mnt/zr2597_3_peak_1129
chr2	206699203	206699267	Magi3			Y	65	206699218	22.93	8.40735	3.98914	4.00634	/mnt/zr2597_3_peak_1130
chr2	208577083	208577137	Wdr77,Atp5f1	Atp5f1		Y	55	208577092	15	8.29582	5.25963	3.90212	/mnt/zr2597_3_peak_1131
chr2	209432709	209432799	Lrif1				91	209432743	18.52	7.28745	3.90486	3.09619	/mnt/zr2597_3_peak_1132
chr2	210088859	210089193				Y	335	210089139	18.52	12.0371	6.41982	7.27435	/mnt/zr2597_3_peak_1133
chr2	210089337	210089411				Y	75	210089366	19.41	12.2535	6.26924	7.4854	/mnt/zr2597_3_peak_1134
chr2	210089652	210089735				Y	84	210089664	16.76	7.66459	4.44002	3.39373	/mnt/zr2597_3_peak_1135
chr2	224851200	224851319	Alg14			Y	120	224851267	15.88	6.9063	4.21949	2.74479	/mnt/zr2597_3_peak_1136
chr2	224851569	224851693	Alg14	Alg14	Alg14	Y	125	224851600	18.52	9.86835	5.20648	5.33856	/mnt/zr2597_3_peak_1137
chr2	224851747	224851811	Alg14		Alg14		65	224851776	16.76	7.66459	4.44002	3.39373	/mnt/zr2597_3_peak_1138
chr2	235257603	235257721	Gar1	Gar1		Y	119	235257675	17.64	5.2663	3.10703	1.4008	/mnt/zr2597_3_peak_1139
chr2	235853670	235854299	Rpl34		Rpl34	Y	630	235854068	35.28	21.584	7.25687	16.0463	/mnt/zr2597_3_peak_1140
chr2	240626266	240626323				Y	58	240626293	22.93	11.856	5.56624	7.13491	/mnt/zr2597_3_peak_1141
chr2	243104961	243105018	H2afz			Y	58	243104989	14.11	8.28259	4.96183	3.90212	/mnt/zr2597_3_peak_1142
chr2	243160807	243160914	Lamtor3			Y	108	243160871	31.76	26.3623	10.7705	20.3706	/mnt/zr2597_3_peak_1143
chr2	243422765	243423134	Trmt10a		Trmt10a	Y	370	243422807	28.23	22.8155	9.61035	17.149	/mnt/zr2597_3_peak_1144
chr2	250995711	250996157	Odf2l		Odf2l	Y	447	250995787	33.52	25.2482	9.48355	19.3472	/mnt/zr2597_3_peak_1145
chr2	252382013	252382082	Rpf1		Rpf1		70	252382061	19.41	13.0305	6.70987	8.17522	/mnt/zr2597_3_peak_1146
chr2	252382732	252382907	Rpf1	Rpf1		Y	176	252382860	29.11	19.3689	7.5274	13.9905	/mnt/zr2597_3_peak_1147
chr2	252382993	252383073	Rpf1				81	252383030	18.52	12.0371	6.41982	7.27435	/mnt/zr2597_3_peak_1148
chr2	252383124	252383249	Rpf1				126	252383247	14.11	6.17367	3.77843	2.12857	/mnt/zr2597_3_peak_1149
chr2	257605297	257605405				Y	109	257605323	20.29	12.4666	6.12619	7.6913	/mnt/zr2597_3_peak_1150
chr20	1984910	1984998	Gabbr1			Y	89	1984911	12.35	6.5845	4.38949	2.45664	/mnt/zr2597_3_peak_1151
chr20	2088396	2088480	Znrd1			Y	85	2088442	29.99	16.0393	6.19834	10.9504	/mnt/zr2597_3_peak_1152
chr20	3299223	3299346	Gnl1,Prr3	Gnl1	Gnl1	Y	124	3299318	14.11	6.17367	3.77843	2.12857	/mnt/zr2597_3_peak_1153
chr20	3299871	3300053	Gnl1,Prr3			Y	183	3300028	17.64	11.0657	6.12977	6.3868	/mnt/zr2597_3_peak_1154
chr20	3300120	3300286	Gnl1,Prr3	Prr3		Y	167	3300203	31.76	26.3623	10.7705	20.3706	/mnt/zr2597_3_peak_1155
chr20	3351344	3351793	Atat1	Atat1	Atat1	Y	450	3351384	25.58	17.4059	7.64925	12.1523	/mnt/zr2597_3_peak_1156
chr20	3386087	3386201	Dhx16	Dhx16	Ppp1r18	Y	115	3386140	31.76	26.3623	10.7705	20.3706	/mnt/zr2597_3_peak_1157
chr20	3582507	3582699	Gtf2h4				193	3582537	15.88	9.19367	5.54968	4.70791	/mnt/zr2597_3_peak_1158
chr20	4357489	4357627	Pbx2		Stk19,C4a	Y	139	4357579	17.64	11.0657	6.12977	6.3868	/mnt/zr2597_3_peak_1159
chr20	4368625	4369465	Rnf5	Rnf5	Stk19,C4a	Y	841	4368858	38.81	18.4972	5.68754	13.1702	/mnt/zr2597_3_peak_1160
chr20	4370824	4370954	Agpat1		Stk19,C4a		131	4370923	13.23	7.42549	4.67953	3.18117	/mnt/zr2597_3_peak_1161
chr20	4818048	4818225	Ddx39b		RT1-CE14,Ddx39b	Y	178	4818087	16.76	7.66459	4.44002	3.39373	/mnt/zr2597_3_peak_1162
chr20	4818294	4818569	Ddx39b		RT1-CE14,Ddx39b	Y	276	4818345	25.58	15.4524	6.64529	10.3969	/mnt/zr2597_3_peak_1163
chr20	5113009	5113067	Gpank1,Csnk2b	Csnk2b	Csnk2b	Y	59	5113031	19.41	13.0305	6.70987	8.17522	/mnt/zr2597_3_peak_1164
chr20	5113119	5113221	Gpank1,Csnk2b			Y	103	5113177	19.41	13.0305	6.70987	8.17522	/mnt/zr2597_3_peak_1165
chr20	5375547	5375608	RT1-A2	RT1-A2	RT1-A2	Y	62	5375586	27.35	11.1514	4.39804	6.47003	/mnt/zr2597_3_peak_1166
chr20	5441664	5441867	Vps52,Rps18			Y	204	5441840	17.64	8.44714	4.66054	4.0307	/mnt/zr2597_3_peak_1167
chr20	5455668	5455732	Wdr46,Pfdn6			Y	65	5455731	19.41	5.28566	2.9152	1.41805	/mnt/zr2597_3_peak_1168
chr20	5455785	5456077	Wdr46,Pfdn6	Pfdn6	Pfdn6		293	5455963	22.93	15.2268	7.35325	10.1924	/mnt/zr2597_3_peak_1169
chr20	6049736	6049790				Y	55	6049747	16.76	7.66459	4.44002	3.39373	/mnt/zr2597_3_peak_1170
chr20	6869764	6869872	RGD735065	RGD735065	Grm4	Y	109	6869811	28.23	15.1622	5.8455	10.1327	/mnt/zr2597_3_peak_1171
chr20	7397928	7398251	LOC294154			Y	324	7397980	28.23	22.8155	9.61035	17.149	/mnt/zr2597_3_peak_1172
chr20	8383581	8383650	Ccdc167		Ccdc167		70	8383631	13.23	7.03383	4.44738	2.86362	/mnt/zr2597_3_peak_1173
chr20	8383739	8383957	Ccdc167		Ccdc167	Y	219	8383841	24.7	8.23007	3.67129	3.90212	/mnt/zr2597_3_peak_1174
chr20	9291659	9291754	Glo1				96	9291714	19.41	10.0802	5.1016	5.52745	/mnt/zr2597_3_peak_1175
chr20	11168559	11168619	Trappc10		Trappc10	Y	61	11168593	15.88	9.13032	5.51117	4.67938	/mnt/zr2597_3_peak_1176
chr20	11721754	11722080	Ube2g2	Ube2g2		Y	327	11721865	36.17	32.1765	12.028	25.7067	/mnt/zr2597_3_peak_1177
chr20	18547245	18547324	Ube2d1			Y	80	18547290	15	6.17367	3.99896	2.12857	/mnt/zr2597_3_peak_1178
chr20	21855436	21855565			Arid5b		130	21855477	31.76	23.0393	8.99888	17.3652	/mnt/zr2597_3_peak_1179
chr20	22447092	22447736	Ado			Y	645	22447470	24.7	17.8248	8.18571	12.5611	/mnt/zr2597_3_peak_1180
chr20	27832913	27832982	Gcc2			Y	70	27832936	17.64	11.0657	6.12977	6.3868	/mnt/zr2597_3_peak_1181
chr20	29445539	29445695	Dnajb12	Dnajb12		Y	157	29445633	17.64	6.60524	3.72843	2.47172	/mnt/zr2597_3_peak_1182
chr20	29558935	29559325	Ascc1		Ascc1	Y	391	29559040	26.46	20.3532	8.9355	14.914	/mnt/zr2597_3_peak_1183
chr20	34894172	34894240	Asf1a			Y	69	34894189	14.11	6.17367	3.77843	2.12857	/mnt/zr2597_3_peak_1184
chr20	37701289	37701523					235	37701419	14.11	8.29582	4.96958	3.90212	/mnt/zr2597_3_peak_1185
chr20	45458425	45458505	Cdk19			Y	81	45458480	14.11	7.46741	4.49145	3.21861	/mnt/zr2597_3_peak_1186
chr20	47208692	47208801	Afg1l	Afg1l		Y	110	47208697	16.76	5.94583	3.55201	1.93907	/mnt/zr2597_3_peak_1187
chr20	56189482	56189655				Y	174	56189633	22.05	16.1329	7.58001	10.9728	/mnt/zr2597_3_peak_1188
chr20	56190068	56190191				Y	124	56190187	17.64	5.2663	3.10703	1.4008	/mnt/zr2597_3_peak_1189
chr20	56190270	56190359				Y	90	56190338	13.23	7.42549	4.67953	3.18117	/mnt/zr2597_3_peak_1190
chr20	56192207	56192286					80	56192250	14.11	8.29582	4.96958	3.90212	/mnt/zr2597_3_peak_1191
chr20	56196385	56196499	Cd99		Cd99	Y	115	56196427	15	8.29582	5.25963	3.90212	/mnt/zr2597_3_peak_1192
chr3	2444433	2444658	Tubb4b			Y	226	2444532	24.7	14.5125	6.42476	9.54622	/mnt/zr2597_3_peak_1193
chr3	2770645	2770733	Traf2			Y	89	2770711	20.29	10.9285	5.32212	6.29291	/mnt/zr2597_3_peak_1194
chr3	2770793	2770854	Traf2			Y	62	2770833	17.64	6.60524	3.72843	2.47172	/mnt/zr2597_3_peak_1195
chr3	2780994	2781162	Edf1			Y	169	2781120	17.64	11.0657	6.12977	6.3868	/mnt/zr2597_3_peak_1196
chr3	3434082	3434193	Camsap1			Y	112	3434175	16.76	7.66459	4.44002	3.39373	/mnt/zr2597_3_peak_1197
chr3	3476259	3476481	Ubac1				223	3476422	16.76	10.1174	5.83973	5.53249	/mnt/zr2597_3_peak_1198
chr3	3691889	3691993	Qsox2	Qsox2		Y	105	3691972	20.29	5.83711	3.04121	1.84402	/mnt/zr2597_3_peak_1199
chr3	3855743	3855827	Inpp5e	Inpp5e		Y	85	3855802	16.76	9.64539	5.55958	5.12529	/mnt/zr2597_3_peak_1200
chr3	5510810	5510999	Rexo4	Rexo4		Y	190	5510873	25.58	12.6201	5.31623	7.83851	/mnt/zr2597_3_peak_1201
chr3	5511115	5511187	Rexo4				73	5511166	16.76	10.1174	5.83973	5.53249	/mnt/zr2597_3_peak_1202
chr3	6025086	6025251				Y	166	6025216	17.64	10.5451	5.82568	5.93489	/mnt/zr2597_3_peak_1203
chr3	6084300	6084370				Y	71	6084333	25.58	16.3308	7.08831	11.1656	/mnt/zr2597_3_peak_1204
chr3	7053427	7053503		Mrps2		Y	77	7053474	17.64	8.44714	4.66054	4.0307	/mnt/zr2597_3_peak_1205
chr3	7635642	7635826				Y	185	7635775	18.52	11.6706	6.20804	6.97136	/mnt/zr2597_3_peak_1206
chr3	7636187	7636241					55	7636224	13.23	5.46828	3.55791	1.56684	/mnt/zr2597_3_peak_1207
chr3	8363878	8363961	Slc27a4	Slc27a4		Y	84	8363913	22.93	16.1329	7.87006	10.9728	/mnt/zr2597_3_peak_1208
chr3	8614788	8614941	Wdr34	Wdr34	Wdr34	Y	154	8614918	22.93	16.1329	7.87006	10.9728	/mnt/zr2597_3_peak_1209
chr3	8614997	8615569	Wdr34		Wdr34		573	8615031	22.93	16.1329	7.87006	10.9728	/mnt/zr2597_3_peak_1210
chr3	9527533	9527602					70	9527563	16.76	9.46924	5.45624	4.95572	/mnt/zr2597_3_peak_1211
chr3	9664297	9664401	Asb6	Asb6		Y	105	9664351	23.82	17.2048	8.16011	11.9693	/mnt/zr2597_3_peak_1212
chr3	10145356	10145414	Abl1			Y	59	10145404	20.29	8.71601	4.2577	4.28708	/mnt/zr2597_3_peak_1213
chr3	10694582	10694801	Gpr107	Gpr107		Y	220	10694681	29.11	23.9838	9.9004	18.1747	/mnt/zr2597_3_peak_1214
chr3	11114472	11114561	Plpp7	Plpp7			90	11114494	15.88	5.31046	3.37559	1.43763	/mnt/zr2597_3_peak_1215
chr3	11317066	11317427	Swi5,Golga2	Golga2		Y	362	11317351	19.41	13.0305	6.70987	8.17522	/mnt/zr2597_3_peak_1216
chr3	11389698	11389791					94	11389720	15.88	8.67741	5.23835	4.25478	/mnt/zr2597_3_peak_1217
chr3	11476665	11476930					266	11476802	32.64	26.5652	10.5119	20.5632	/mnt/zr2597_3_peak_1218
chr3	11587419	11587516	Dpm2				98	11587492	14.11	8.29582	4.96958	3.90212	/mnt/zr2597_3_peak_1219
chr3	11747166	11747238	Cdk9			Y	73	11747206	22.93	12.6839	5.98371	7.87423	/mnt/zr2597_3_peak_1220
chr3	11747422	11747558	Cdk9			Y	137	11747521	17.64	8.44714	4.66054	4.0307	/mnt/zr2597_3_peak_1221
chr3	11795574	11795638	Tor2a	Tor2a		Y	65	11795607	20.29	10.9285	5.32212	6.29291	/mnt/zr2597_3_peak_1222
chr3	13052537	13052627					91	13052577	19.41	12.4453	6.377	7.67158	/mnt/zr2597_3_peak_1223
chr3	13484909	13485034	Mapkap1	Mapkap1		Y	126	13484926	22.93	10.2238	4.78697	5.62501	/mnt/zr2597_3_peak_1224
chr3	13837407	13837522	Hspa5				116	13837511	17.64	9.44171	5.20005	4.93695	/mnt/zr2597_3_peak_1225
chr3	13837815	13838349	Hspa5	Hspa5		Y	535	13837991	32.64	15.9754	5.60634	10.898	/mnt/zr2597_3_peak_1226
chr3	13868076	13868164				Y	89	13868092	15	8.14684	5.16745	3.83933	/mnt/zr2597_3_peak_1227
chr3	13933503	13933598	Psmd5			Y	96	13933554	17.64	6.60524	3.72843	2.47172	/mnt/zr2597_3_peak_1228
chr3	21676867	21676940	Rc3h2			Y	74	21676910	17.64	11.0657	6.12977	6.3868	/mnt/zr2597_3_peak_1229
chr3	21684074	21684214	Zbtb6	Zbtb6		Y	141	21684124	22.93	12.6839	5.98371	7.87423	/mnt/zr2597_3_peak_1230
chr3	22950897	22950991	Psmb7		Psmb7		95	22950940	15.88	8.73763	5.27436	4.30445	/mnt/zr2597_3_peak_1231
chr3	22951489	22951572	Psmb7		Psmb7	Y	84	22951557	15	7.33982	4.67715	3.14064	/mnt/zr2597_3_peak_1232
chr3	22951647	22951782	Psmb7		Psmb7	Y	136	22951737	30.87	16.9306	6.37476	11.7326	/mnt/zr2597_3_peak_1233
chr3	23217997	23218113				Y	117	23218020	19.41	13.0305	6.70987	8.17522	/mnt/zr2597_3_peak_1234
chr3	23218276	23218350					75	23218317	15.88	6.9063	4.21949	2.74479	/mnt/zr2597_3_peak_1235
chr3	23301319	23301404	Arpc5l				86	23301358	26.46	16.4086	6.86582	11.2277	/mnt/zr2597_3_peak_1236
chr3	33075833	33075984	Orc4				152	33075883	37.93	27.8561	9.73267	21.7275	/mnt/zr2597_3_peak_1237
chr3	38740383	38740518	Prpf40a		Prpf40a		136	38740492	19.41	5.28566	2.9152	1.41805	/mnt/zr2597_3_peak_1238
chr3	38740685	38741372	Arl6ip6,Prpf40a		Prpf40a	Y	688	38741169	35.28	25.6604	9.07109	19.7312	/mnt/zr2597_3_peak_1239
chr3	38741545	38741646	Arl6ip6,Prpf40a			Y	102	38741566	15	6.17367	3.99896	2.12857	/mnt/zr2597_3_peak_1240
chr3	46286622	46286695				Y	74	46286661	17.64	10.9011	6.03307	6.27736	/mnt/zr2597_3_peak_1241
chr3	47453872	47453984	Tank		Tank	Y	113	47453907	19.41	6.46191	3.40107	2.39455	/mnt/zr2597_3_peak_1242
chr3	47578431	47578488	Psmd14	Psmd14		Y	58	47578451	25.58	15.4524	6.64529	10.3969	/mnt/zr2597_3_peak_1243
chr3	47578739	47578908	Psmd14		Psmd14	Y	170	47578856	22.93	15.4506	7.47963	10.3969	/mnt/zr2597_3_peak_1244
chr3	51978257	51978318			Csrnp3		62	51978298	15	7.21559	4.60312	3.03109	/mnt/zr2597_3_peak_1245
chr3	55951556	55951673	Fastkd1	Fastkd1		Y	118	55951571	17.64	11.0657	6.12977	6.3868	/mnt/zr2597_3_peak_1246
chr3	57817599	57817902	Dync1i2	Dync1i2		Y	304	57817651	25.58	18.8842	8.45188	13.5437	/mnt/zr2597_3_peak_1247
chr3	60023507	60023585	Scrn3,Cir1		Cir1		79	60023537	13.23	5.46828	3.55791	1.56684	/mnt/zr2597_3_peak_1248
chr3	60023766	60024028	Scrn3,Cir1	Scrn3	Cir1	Y	263	60023928	31.76	25.6837	10.3971	19.7543	/mnt/zr2597_3_peak_1249
chr3	62525187	62525257	Nfe2l2				71	62525237	12.35	6.07286	4.08055	2.06007	/mnt/zr2597_3_peak_1250
chr3	62648337	62648424	Agps	Agps		Y	88	62648348	18.52	10.9551	5.80216	6.3174	/mnt/zr2597_3_peak_1251
chr3	62761324	62761542	Ttc30b	Ttc30b			219	62761461	17.64	11.0657	6.12977	6.3868	/mnt/zr2597_3_peak_1252
chr3	62810221	62810320	Ttc30a	Ttc30a			100	62810249	14.11	8.29582	4.96958	3.90212	/mnt/zr2597_3_peak_1253
chr3	63536066	63536153	Plekha3			Y	88	63536108	23.82	16.4191	7.71551	11.2381	/mnt/zr2597_3_peak_1254
chr3	64779683	64779756				Y	74	64779726	21.17	11.7967	5.54265	7.08144	/mnt/zr2597_3_peak_1255
chr3	64779832	64780288				Y	457	64779965	31.76	21.4139	8.18898	15.8835	/mnt/zr2597_3_peak_1256
chr3	71902104	71902162					59	71902130	21.17	12.3583	5.8267	7.58761	/mnt/zr2597_3_peak_1257
chr3	72080296	72080382	Med19,Tmx2	Tmx2		Y	87	72080302	13.23	7.42549	4.67953	3.18117	/mnt/zr2597_3_peak_1258
chr3	72128920	72129003	Clp1	Clp1		Y	84	72128951	18.52	7.28745	3.90486	3.09619	/mnt/zr2597_3_peak_1259
chr3	72226061	72226140	Timm10				80	72226099	16.76	10.1174	5.83973	5.53249	/mnt/zr2597_3_peak_1260
chr3	72226204	72226262	Timm10				59	72226254	15	8.29582	5.25963	3.90212	/mnt/zr2597_3_peak_1261
chr3	72226382	72226737	Timm10	Timm10			356	72226560	29.11	19.3689	7.5274	13.9905	/mnt/zr2597_3_peak_1262
chr3	72447127	72447185	Ssrp1,P2rx3		P2rx3		59	72447159	18.52	10.788	5.70885	6.16917	/mnt/zr2597_3_peak_1263
chr3	72447263	72447333	Ssrp1,P2rx3		P2rx3		71	72447308	12.35	6.5845	4.38949	2.45664	/mnt/zr2597_3_peak_1264
chr3	72458460	72458563				Y	104	72458499	19.41	12.9912	6.68733	8.17046	/mnt/zr2597_3_peak_1265
chr3	83048500	83048555	Hsd17b12			Y	56	83048529	17.64	11.0657	6.12977	6.3868	/mnt/zr2597_3_peak_1266
chr3	83076578	83076663					86	83076617	22.93	8.40735	3.98914	4.00634	/mnt/zr2597_3_peak_1267
chr3	91463593	91463670	Commd9	Commd9			78	91463631	23.82	11.0053	4.96339	6.36174	/mnt/zr2597_3_peak_1268
chr3	92242435	92242554	Trim44			Y	120	92242485	19.41	10.0802	5.1016	5.52745	/mnt/zr2597_3_peak_1269
chr3	93412038	93412313	Cat	Cat			276	93412163	19.41	12.4453	6.377	7.67158	/mnt/zr2597_3_peak_1270
chr3	94530495	94530589	Cstf3	Cstf3		Y	95	94530525	20.29	12.2888	6.03074	7.51947	/mnt/zr2597_3_peak_1271
chr3	95007635	95007741	Eif3m	Eif3m		Y	107	95007677	23.82	11.0053	4.96339	6.36174	/mnt/zr2597_3_peak_1272
chr3	97993717	97993887	Arl14ep			Y	171	97993841	30.87	14.3451	5.3123	9.3961	/mnt/zr2597_3_peak_1273
chr3	103747602	103747670	Nop10	Nop10			69	103747637	20.29	14.0449	6.99992	9.10837	/mnt/zr2597_3_peak_1274
chr3	103751926	103751985				Y	60	103751947	16.76	10.1174	5.83973	5.53249	/mnt/zr2597_3_peak_1275
chr3	110918046	110918102	Rad51				57	110918052	13.23	7.42549	4.67953	3.18117	/mnt/zr2597_3_peak_1276
chr3	111013684	111013764	Dnajc17,Zfyve19			Y	81	111013712	15.88	9.19367	5.54968	4.70791	/mnt/zr2597_3_peak_1277
chr3	113754455	113754640				Y	186	113754535	18.52	10.4663	5.53096	5.8614	/mnt/zr2597_3_peak_1278
chr3	113818500	113818566	Casc4			Y	67	113818517	14.11	6.17367	3.77843	2.12857	/mnt/zr2597_3_peak_1279
chr3	119552633	119552701					69	119552663	26.46	16.5139	6.9177	11.3299	/mnt/zr2597_3_peak_1280
chr3	119639673	119639749	Snrnp200				77	119639737	12.35	6.22495	4.17173	2.1746	/mnt/zr2597_3_peak_1281
chr3	119639819	119640078	Snrnp200				260	119640043	22.93	10.2238	4.78697	5.62501	/mnt/zr2597_3_peak_1282
chr3	119640144	119640226	Snrnp200			Y	83	119640196	24.7	18.2944	8.45016	12.9849	/mnt/zr2597_3_peak_1283
chr3	119677398	119677513	Ciao1,Tmem127			Y	116	119677459	17.64	8.44714	4.66054	4.0307	/mnt/zr2597_3_peak_1284
chr3	120163351	120163405					55	120163362	16.76	9.39094	5.41053	4.88732	/mnt/zr2597_3_peak_1285
chr3	121499098	121499192	Zc3h6			Y	95	121499192	15.88	5.31046	3.37559	1.43763	/mnt/zr2597_3_peak_1286
chr3	121631916	121632039	Polr1b			Y	124	121632010	21.17	6.40804	3.16723	2.34664	/mnt/zr2597_3_peak_1287
chr3	121659853	121659982	Chchd5			Y	130	121659945	24.7	16.8307	7.63716	11.6385	/mnt/zr2597_3_peak_1288
chr3	138597577	138597641	Zfp133	Zfp133			65	138597616	22.05	13.8118	6.33316	8.91445	/mnt/zr2597_3_peak_1289
chr3	138764960	138765220	Smim26		Smim26	Y	261	138765021	35.28	21.584	7.25687	16.0463	/mnt/zr2597_3_peak_1290
chr3	140106652	140106951	Naa20		Naa20	Y	300	140106723	37.93	27.8561	9.73267	21.7275	/mnt/zr2597_3_peak_1291
chr3	140141682	140141811	LOC102548514,Crnkl1			Y	130	140141748	23.82	9.09299	4.13616	4.64296	/mnt/zr2597_3_peak_1292
chr3	140141896	140142094	LOC102548514,Crnkl1			Y	199	140142007	28.23	15.1622	5.8455	10.1327	/mnt/zr2597_3_peak_1293
chr3	147809648	147809856	Rbck1	Rbck1			209	147809722	27.35	8.74288	3.54317	4.30948	/mnt/zr2597_3_peak_1294
chr3	148313434	148313535	Bcl2l1		Bcl2l1	Y	102	148313528	18.52	9.25272	4.88107	4.75365	/mnt/zr2597_3_peak_1295
chr3	148313614	148313673	Bcl2l1		Bcl2l1	Y	60	148313641	16.76	9.79367	5.64708	5.26708	/mnt/zr2597_3_peak_1296
chr3	148327823	148327910	Tpx2			Y	88	148327867	14.11	6.17367	3.77843	2.12857	/mnt/zr2597_3_peak_1297
chr3	150187782	150187964					183	150187885	16.76	8.87149	5.11081	4.43413	/mnt/zr2597_3_peak_1298
chr3	150188019	150188325				Y	307	150188121	31.76	21.4139	8.18898	15.8835	/mnt/zr2597_3_peak_1299
chr3	150412326	150412506	Eif2s2			Y	181	150412352	18.52	7.28745	3.90486	3.09619	/mnt/zr2597_3_peak_1300
chr3	150602974	150603048	Ahcy	Ahcy	Ahcy	Y	75	150603004	18.52	7.28745	3.90486	3.09619	/mnt/zr2597_3_peak_1301
chr3	151258624	151258678	Edem2				55	151258645	15	8.29582	5.25963	3.90212	/mnt/zr2597_3_peak_1302
chr3	151474011	151474232	Uqcc1		Uqcc1	Y	222	151474129	33.52	26.7567	10.2586	20.7288	/mnt/zr2597_3_peak_1303
chr3	151688156	151688226	Nfs1,Romo1	Romo1		Y	71	151688188	22.05	16.1329	7.58001	10.9728	/mnt/zr2597_3_peak_1304
chr3	152222665	152222744	Nfs1,Romo1	Romo1		Y	80	152222710	25.58	19.4008	8.74021	13.9942	/mnt/zr2597_3_peak_1305
chr3	153491116	153491170	Manbal	Manbal		Y	55	153491137	29.99	22.2015	9.21001	16.6142	/mnt/zr2597_3_peak_1306
chr3	154506883	154508290	Rprd1b		Rprd1b	Y	1408	154507197	49.4	31.6613	8.39968	25.2222	/mnt/zr2597_3_peak_1307
chr3	154508561	154508615			Rprd1b		55	154508575	15	7.87199	4.9987	3.58602	/mnt/zr2597_3_peak_1308
chr3	154850974	154851091				Y	118	154851007	19.41	10.0802	5.1016	5.52745	/mnt/zr2597_3_peak_1309
chr3	155297554	155297679	Dhx35		Dhx35	Y	126	155297607	21.17	7.73977	3.6951	3.462	/mnt/zr2597_3_peak_1310
chr3	155298271	155298330	Dhx35		Dhx35		60	155298285	15	8.29582	5.25963	3.90212	/mnt/zr2597_3_peak_1311
chr3	157165568	157165650					83	157165612	22.05	16.1329	7.58001	10.9728	/mnt/zr2597_3_peak_1312
chr3	159802892	159803010	Oser1	Oser1		Y	119	159802909	16.76	7.66459	4.44002	3.39373	/mnt/zr2597_3_peak_1313
chr3	160908792	160908936				Y	145	160908840	23.82	13.5895	6.20423	8.70259	/mnt/zr2597_3_peak_1314
chr3	160945495	160945549	Pigt			Y	55	160945514	20.29	8.71601	4.2577	4.28708	/mnt/zr2597_3_peak_1315
chr3	161236780	161236889	Ube2c			Y	110	161236817	14.11	8.29582	4.96958	3.90212	/mnt/zr2597_3_peak_1316
chr3	161272188	161272364	Acot8,Zswim3	Acot8		Y	177	161272211	22.05	12.6839	5.76318	7.87423	/mnt/zr2597_3_peak_1317
chr3	161376779	161376902				Y	124	161376859	22.93	12.6839	5.98371	7.87423	/mnt/zr2597_3_peak_1318
chr3	161376974	161377090				Y	117	161377039	17.64	5.2663	3.10703	1.4008	/mnt/zr2597_3_peak_1319
chr3	162003615	162003750				Y	136	162003658	16.76	10.1174	5.83973	5.53249	/mnt/zr2597_3_peak_1320
chr3	163749089	163749353	Stau1			Y	265	163749186	22.05	16.1329	7.58001	10.9728	/mnt/zr2597_3_peak_1321
chr3	164239420	164239781	Spata2			Y	362	164239522	37.05	23.5306	7.60971	17.8104	/mnt/zr2597_3_peak_1322
chr3	172419982	172420076	Gnas		Gnas	Y	95	172420030	22.05	16.1329	7.58001	10.9728	/mnt/zr2597_3_peak_1323
chr3	172420171	172420344	Gnas		Gnas	Y	174	172420312	19.41	7.99138	4.08128	3.69594	/mnt/zr2597_3_peak_1324
chr3	172565859	172566015	Atp5e		Atp5e	Y	157	172566001	19.41	7.99138	4.08128	3.69594	/mnt/zr2597_3_peak_1325
chr3	172566074	172566148	Atp5e			Y	75	172566127	15	6.17367	3.99896	2.12857	/mnt/zr2597_3_peak_1326
chr3	175448401	175448460	Mtg2			Y	60	175448427	17.64	5.2663	3.10703	1.4008	/mnt/zr2597_3_peak_1327
chr3	175629027	175629223	Rps21		Rps21	Y	197	175629118	32.64	22.4566	8.40951	16.8498	/mnt/zr2597_3_peak_1328
chr3	176205743	176205837				Y	95	176205758	21.17	11.7967	5.54265	7.08144	/mnt/zr2597_3_peak_1329
chr4	3853459	3853516					58	3853466	17.64	8.44714	4.66054	4.0307	/mnt/zr2597_3_peak_1330
chr4	6981301	6981503	Nub1		Nub1	Y	203	6981400	21.17	14.4294	6.92832	9.47485	/mnt/zr2597_3_peak_1331
chr4	7122710	7122775	Abcf2			Y	66	7122754	22.93	16.1329	7.87006	10.9728	/mnt/zr2597_3_peak_1332
chr4	7257619	7257744	Tmub1			Y	126	7257708	19.41	13.0305	6.70987	8.17522	/mnt/zr2597_3_peak_1333
chr4	7282728	7282937	Cdk5			Y	210	7282906	19.41	6.46191	3.40107	2.39455	/mnt/zr2597_3_peak_1334
chr4	7311528	7311777	Abcb8		Abcb8		250	7311579	22.93	16.1329	7.87006	10.9728	/mnt/zr2597_3_peak_1335
chr4	9921599	9921668	Pmpcb	Pmpcb			70	9921636	22.05	10.2238	4.61054	5.62501	/mnt/zr2597_3_peak_1336
chr4	10020170	10020236	Armc10,Fbxl13				67	10020199	15.88	6.9063	4.21949	2.74479	/mnt/zr2597_3_peak_1337
chr4	10749057	10749238	Aptr,Rsbn1l	Aptr,Rsbn1l		Y	182	10749149	15	6.17367	3.99896	2.12857	/mnt/zr2597_3_peak_1338
chr4	10822794	10823133	Phtf2,Tmem60	Tmem60		Y	340	10822917	22.93	8.40735	3.98914	4.00634	/mnt/zr2597_3_peak_1339
chr4	12473001	12473074	Magi2			Y	74	12473055	13.23	7.42549	4.67953	3.18117	/mnt/zr2597_3_peak_1340
chr4	21862260	21862387	Dmtf1	Dmtf1		Y	128	21862292	16.76	5.94583	3.55201	1.93907	/mnt/zr2597_3_peak_1341
chr4	25681490	25681624				Y	135	25681516	19.41	13.0305	6.70987	8.17522	/mnt/zr2597_3_peak_1342
chr4	27070981	27071269					289	27071155	30.87	10.6508	3.98423	6.03806	/mnt/zr2597_3_peak_1343
chr4	27472764	27472894	Ankib1,Krit1	Krit1	Krit1		131	27472848	16.76	7.66459	4.44002	3.39373	/mnt/zr2597_3_peak_1344
chr4	27472966	27473306	Ankib1,Krit1	Krit1		Y	341	27473187	42.34	24.8447	7.22354	18.9895	/mnt/zr2597_3_peak_1345
chr4	27698141	27698233	Rbm48,Pex1			Y	93	27698192	25.58	12.6201	5.31623	7.83851	/mnt/zr2597_3_peak_1346
chr4	28441199	28441310	Vps50	Vps50			112	28441277	32.64	18.7537	6.7276	13.4165	/mnt/zr2597_3_peak_1347
chr4	40420563	40420642	LOC100363521		LOC100363521		80	40420568	16.76	10.1174	5.83973	5.53249	/mnt/zr2597_3_peak_1348
chr4	40420721	40420805	LOC100363521				85	40420770	24.7	18.2944	8.45016	12.9849	/mnt/zr2597_3_peak_1349
chr4	49016988	49017168	Ing3			Y	181	49017135	24.7	18.2944	8.45016	12.9849	/mnt/zr2597_3_peak_1350
chr4	56744447	56744538	Atp6v1f				92	56744462	15	7.59852	4.83258	3.34272	/mnt/zr2597_3_peak_1351
chr4	57049704	57049983	Ahcyl2			Y	280	57049959	22.93	15.0089	7.23107	10.0211	/mnt/zr2597_3_peak_1352
chr4	57050038	57050234	Ahcyl2			Y	197	57050120	23.82	9.09299	4.13616	4.64296	/mnt/zr2597_3_peak_1353
chr4	57625566	57625703	Ube2h			Y	138	57625624	21.17	11.7967	5.54265	7.08144	/mnt/zr2597_3_peak_1354
chr4	57823358	57823419	Tmem209,Ssmem1	Ssmem1			62	57823396	22.93	10.2238	4.78697	5.62501	/mnt/zr2597_3_peak_1355
chr4	60358674	60358897	Chchd3				224	60358808	24.7	17.5473	8.03095	12.2898	/mnt/zr2597_3_peak_1356
chr4	60548983	60549067	Exoc4				85	60549017	18.52	9.25272	4.88107	4.75365	/mnt/zr2597_3_peak_1357
chr4	60549170	60549276	Exoc4	Exoc4			107	60549198	14.11	8.29582	4.96958	3.90212	/mnt/zr2597_3_peak_1358
chr4	61419936	61419998	Lrguk				63	61419973	16.76	7.84227	4.53642	3.56209	/mnt/zr2597_3_peak_1359
chr4	61573014	61573113	Slc35b4				100	61573071	20.29	14.0449	6.99992	9.10837	/mnt/zr2597_3_peak_1360
chr4	61911932	61912131	Bpgm			Y	200	61912006	17.64	8.44714	4.66054	4.0307	/mnt/zr2597_3_peak_1361
chr4	62663243	62663336	Cnot4			Y	94	62663289	21.17	14.4294	6.92832	9.47485	/mnt/zr2597_3_peak_1362
chr4	63038961	63039035	Mtpn		Mtpn	Y	75	63039032	12.35	5.46769	3.72372	1.56684	/mnt/zr2597_3_peak_1363
chr4	63039388	63039555	Mtpn	Mtpn		Y	168	63039516	33.52	23.5121	8.63003	17.801	/mnt/zr2597_3_peak_1364
chr4	67378398	67378452	Ndufb2		Ndufb2	Y	55	67378440	15	8.29582	5.25963	3.90212	/mnt/zr2597_3_peak_1365
chr4	67615938	67616104					167	67615971	22.05	15.2268	7.08225	10.1924	/mnt/zr2597_3_peak_1366
chr4	71652260	71652352	Casp2			Y	93	71652278	16.76	10.1174	5.83973	5.53249	/mnt/zr2597_3_peak_1367
chr4	78136116	78136170					55	78136152	18.52	10.6251	5.6185	6.01289	/mnt/zr2597_3_peak_1368
chr4	78232421	78232475				Y	55	78232468	16.76	7.66459	4.44002	3.39373	/mnt/zr2597_3_peak_1369
chr4	78981857	78981927	Ccdc126			Y	71	78981905	15.88	8.58835	5.18524	4.16776	/mnt/zr2597_3_peak_1370
chr4	87281292	87281635	Nt5c3a			Y	344	87281595	32.64	22.4566	8.40951	16.8498	/mnt/zr2597_3_peak_1371
chr4	89281011	89281065	Fam13a	Fam13a	Fam13a		55	89281025	13.23	7.38508	4.65542	3.18117	/mnt/zr2597_3_peak_1372
chr4	89281140	89281283	Fam13a	Fam13a			144	89281187	15	8.29582	5.25963	3.90212	/mnt/zr2597_3_peak_1373
chr4	96528323	96528386				Y	64	96528350	16.76	10.1174	5.83973	5.53249	/mnt/zr2597_3_peak_1374
chr4	98648243	98648544	Eif2ak3	Eif2ak3		Y	302	98648392	23.82	17.2048	8.16011	11.9693	/mnt/zr2597_3_peak_1375
chr4	99547269	99547323	Kdm3a			Y	55	99547287	17.64	9.73673	5.36465	5.21406	/mnt/zr2597_3_peak_1376
chr4	99547674	99547754				Y	81	99547718	15.88	6.9063	4.21949	2.74479	/mnt/zr2597_3_peak_1377
chr4	99548032	99548100					69	99548050	13.23	7.42549	4.67953	3.18117	/mnt/zr2597_3_peak_1378
chr4	99753059	99753517	Immt			Y	459	99753371	29.11	19.3689	7.5274	13.9905	/mnt/zr2597_3_peak_1379
chr4	99753973	99754066	Immt		Immt	Y	94	99753999	16.76	10.1174	5.83973	5.53249	/mnt/zr2597_3_peak_1380
chr4	100217672	100217747	Tmem150a				76	100217746	13.23	7.42549	4.67953	3.18117	/mnt/zr2597_3_peak_1381
chr4	100217855	100217943	Tmem150a			Y	89	100217915	15	8.29582	5.25963	3.90212	/mnt/zr2597_3_peak_1382
chr4	100396299	100396515					217	100396344	21.17	15.0794	7.28997	10.0569	/mnt/zr2597_3_peak_1383
chr4	100465138	100465249	Elmod3,Retsat				112	100465203	16.76	7.66459	4.44002	3.39373	/mnt/zr2597_3_peak_1384
chr4	100483213	100483283	Tgoln2				71	100483253	25.58	12.6201	5.31623	7.83851	/mnt/zr2597_3_peak_1385
chr4	113886979	113887050	Aup1,Htra2			Y	72	113887004	20.29	5.83711	3.04121	1.84402	/mnt/zr2597_3_peak_1386
chr4	113941942	113942032	Mrpl53			Y	91	113942016	17.64	8.44714	4.66054	4.0307	/mnt/zr2597_3_peak_1387
chr4	114807707	114807783	Mrpl53	Mrpl53		Y	77	114807744	22.93	16.1329	7.87006	10.9728	/mnt/zr2597_3_peak_1388
chr4	115516326	115516416				Y	91	115516388	15.88	6.9063	4.21949	2.74479	/mnt/zr2597_3_peak_1389
chr4	116786416	116786509	Exoc6b	Exoc6b		Y	94	116786495	16.76	5.94583	3.55201	1.93907	/mnt/zr2597_3_peak_1390
chr4	117214787	117215160	Smyd5	Smyd5		Y	374	117215053	31.76	15.1537	5.45932	10.1296	/mnt/zr2597_3_peak_1391
chr4	117235380	117235501	Cct7	Cct7		Y	122	117235464	22.93	10.2238	4.78697	5.62501	/mnt/zr2597_3_peak_1392
chr4	117235830	117235902	Cct7		Cct7	Y	73	117235834	14.11	6.17367	3.77843	2.12857	/mnt/zr2597_3_peak_1393
chr4	117609919	117609974				Y	56	117609933	13.23	7.42549	4.67953	3.18117	/mnt/zr2597_3_peak_1394
chr4	117610035	117610148				Y	114	117610103	22.93	16.1329	7.87006	10.9728	/mnt/zr2597_3_peak_1395
chr4	117792872	117793122			Add2	Y	251	117793051	18.52	12.0371	6.41982	7.27435	/mnt/zr2597_3_peak_1396
chr4	118243059	118243113	RGD1306746			Y	55	118243074	19.41	7.99138	4.08128	3.69594	/mnt/zr2597_3_peak_1397
chr4	118273806	118273920				Y	115	118273888	20.29	10.8631	5.28907	6.24299	/mnt/zr2597_3_peak_1398
chr4	118328365	118328438				Y	74	118328409	14.11	8.29582	4.96958	3.90212	/mnt/zr2597_3_peak_1399
chr4	118328875	118329443				Y	569	118328907	32.64	27.5718	11.0606	21.4787	/mnt/zr2597_3_peak_1400
chr4	118329839	118329912				Y	74	118329883	17.64	10.2087	5.63208	5.61998	/mnt/zr2597_3_peak_1401
chr4	118330077	118330131					55	118330095	13.23	6.42793	4.09543	2.3645	/mnt/zr2597_3_peak_1402
chr4	118487090	118487175	Snrnp27		Snrnp27		86	118487133	14.11	8.29582	4.96958	3.90212	/mnt/zr2597_3_peak_1403
chr4	118487508	118487789	Snrnp27		Snrnp27	Y	282	118487636	29.11	23.9838	9.9004	18.1747	/mnt/zr2597_3_peak_1404
chr4	118655162	118655719	Aak1			Y	558	118655683	29.99	19.3689	7.74792	13.9905	/mnt/zr2597_3_peak_1405
chr4	118851811	118851972	Gfpt1			Y	162	118851904	21.17	13.6098	6.48263	8.72153	/mnt/zr2597_3_peak_1406
chr4	121565216	121565270	Chchd6			Y	55	121565245	13.23	7.03383	4.44738	2.86362	/mnt/zr2597_3_peak_1407
chr4	123978348	123978542				Y	195	123978435	30.87	24.7045	10.2242	18.8565	/mnt/zr2597_3_peak_1408
chr4	123978616	123978824				Y	209	123978682	18.52	11.785	6.27387	7.08144	/mnt/zr2597_3_peak_1409
chr4	123979004	123979358				Y	355	123979180	29.11	23.2269	9.49081	17.5428	/mnt/zr2597_3_peak_1410
chr4	124048425	124048486	Mrps25			Y	62	124048435	16.76	9.16238	5.27788	4.70791	/mnt/zr2597_3_peak_1411
chr4	126522229	126522467	Slc25a26		Slc25a26		239	126522296	27.35	21.6619	9.3203	16.0923	/mnt/zr2597_3_peak_1412
chr4	126522542	126522660	Slc25a26		Slc25a26		119	126522611	18.52	12.0371	6.41982	7.27435	/mnt/zr2597_3_peak_1413
chr4	126522792	126522861	Slc25a26		Slc25a26		70	126522841	13.23	7.42549	4.67953	3.18117	/mnt/zr2597_3_peak_1414
chr4	140092319	140092374	Setmar				56	140092350	22.93	16.1329	7.87006	10.9728	/mnt/zr2597_3_peak_1415
chr4	140247120	140247211	Itpr1				92	140247141	19.41	9.25442	4.68574	4.75527	/mnt/zr2597_3_peak_1416
chr4	144985255	144985491	Thumpd3				237	144985423	18.52	7.28745	3.90486	3.09619	/mnt/zr2597_3_peak_1417
chr4	144985566	144986059	Thumpd3		Thumpd3		494	144985804	40.58	31.2332	10.3942	24.83	/mnt/zr2597_3_peak_1418
chr4	145016912	145017017	Thumpd3-as1,Setd5		Thumpd3-as1	Y	106	145016963	18.52	9.25272	4.88107	4.75365	/mnt/zr2597_3_peak_1419
chr4	145264051	145264128	Brpf1			Y	78	145264098	16.76	7.66459	4.44002	3.39373	/mnt/zr2597_3_peak_1420
chr4	145282623	145282815	Ogg1			Y	193	145282711	20.29	13.2851	6.57357	8.42416	/mnt/zr2597_3_peak_1421
chr4	145399874	145399959	Jagn1	Jagn1		Y	86	145399915	22.05	15.4506	7.20397	10.3969	/mnt/zr2597_3_peak_1422
chr4	147718953	147719052	Rpl32		Rpl32	Y	100	147718989	19.41	13.0305	6.70987	8.17522	/mnt/zr2597_3_peak_1423
chr4	147719216	147719270	Rpl32				55	147719227	15.88	9.19367	5.54968	4.70791	/mnt/zr2597_3_peak_1424
chr4	149902283	149902337				Y	55	149902301	15	6.17367	3.99896	2.12857	/mnt/zr2597_3_peak_1425
chr4	149924048	149924218					171	149924094	17.64	11.0657	6.12977	6.3868	/mnt/zr2597_3_peak_1426
chr4	150533772	150533862	Zfp9			Y	91	150533817	15.88	8.4432	5.09908	4.0307	/mnt/zr2597_3_peak_1427
chr4	151448923	151449036				Y	114	151448951	15	8.01473	5.08612	3.71378	/mnt/zr2597_3_peak_1428
chr4	152579333	152579523	Wnk1			Y	191	152579480	25.58	19.4008	8.74021	13.9942	/mnt/zr2597_3_peak_1429
chr4	152887168	152887293					126	152887211	29.99	11.5922	4.42738	6.89663	/mnt/zr2597_3_peak_1430
chr4	152892293	152892427	Kdm5a	Kdm5a		Y	135	152892303	22.05	8.40735	3.84212	4.00634	/mnt/zr2597_3_peak_1431
chr4	152892494	152892632	Kdm5a	Kdm5a		Y	139	152892565	20.29	10.9285	5.32212	6.29291	/mnt/zr2597_3_peak_1432
chr4	153748137	153748375	Pex26	Pex26			239	153748286	19.41	12.6426	6.48852	7.85876	/mnt/zr2597_3_peak_1433
chr4	155084273	155084523	M6pr			Y	251	155084357	29.11	22.4563	9.08146	16.8498	/mnt/zr2597_3_peak_1434
chr4	155644677	155644904				Y	228	155644790	24.7	11.8043	5.13981	7.08397	/mnt/zr2597_3_peak_1435
chr4	157347382	157347669	Cdca3,Usp5	Usp5	Usp5	Y	288	157347416	21.17	14.0088	6.69807	9.10377	/mnt/zr2597_3_peak_1436
chr4	157347832	157347987	Cdca3,Usp5			Y	156	157347963	21.17	11.7967	5.54265	7.08144	/mnt/zr2597_3_peak_1437
chr4	157348069	157348135	Cdca3,Usp5	Cdca3			67	157348111	16.76	9.89469	5.70696	5.36221	/mnt/zr2597_3_peak_1438
chr4	157348374	157348470	Cdca3,Usp5	Cdca3			97	157348457	15	8.17669	5.18588	3.86115	/mnt/zr2597_3_peak_1439
chr4	157523038	157523164	Zfp384			Y	127	157523080	18.52	12.0371	6.41982	7.27435	/mnt/zr2597_3_peak_1440
chr4	157658933	157659231	Iffo1	Iffo1			299	157659037	30.87	20.3845	7.96845	14.9305	/mnt/zr2597_3_peak_1441
chr4	157705750	157705953	Mrpl51	Mrpl51			204	157705863	16.76	8.87149	5.11081	4.43413	/mnt/zr2597_3_peak_1442
chr4	157706075	157706412	Mrpl51	Mrpl51			338	157706372	25.58	19.4008	8.74021	13.9942	/mnt/zr2597_3_peak_1443
chr4	157706473	157706527	Mrpl51	Mrpl51			55	157706491	13.23	7.42549	4.67953	3.18117	/mnt/zr2597_3_peak_1444
chr4	167219913	167220068				Y	156	167220052	20.29	10.9285	5.32212	6.29291	/mnt/zr2597_3_peak_1445
chr4	168599181	168599258	Crebl2			Y	78	168599221	22.05	15.2268	7.08225	10.1924	/mnt/zr2597_3_peak_1446
chr4	176993977	176994081	Cmas			Y	105	176994013	20.29	14.0449	6.99992	9.10837	/mnt/zr2597_3_peak_1447
chr4	182599978	182600079	Ergic2		Ergic2	Y	102	182599999	18.52	7.28745	3.90486	3.09619	/mnt/zr2597_3_peak_1448
chr5	2042856	2043183	Eloc	Eloc	Eloc	Y	328	2043148	28.23	15.1622	5.8455	10.1327	/mnt/zr2597_3_peak_1449
chr5	2043234	2043339	Eloc	Eloc	Eloc	Y	106	2043264	13.23	6.78129	4.29959	2.63811	/mnt/zr2597_3_peak_1450
chr5	2632823	2633273	Rpl7,Rdh10			Y	451	2633241	19.41	12.5236	6.42114	7.74804	/mnt/zr2597_3_peak_1451
chr5	2633533	2633762	Rpl7		Rpl7		230	2633553	22.05	15.6807	7.32996	10.6157	/mnt/zr2597_3_peak_1452
chr5	4981928	4982007	Lactb2				80	4981988	15.88	8.03064	4.85697	3.72794	/mnt/zr2597_3_peak_1453
chr5	4982082	4982328	Lactb2			Y	247	4982311	20.29	7.09102	3.54808	2.91759	/mnt/zr2597_3_peak_1454
chr5	5468010	5468087				Y	78	5468026	15.88	6.9063	4.21949	2.74479	/mnt/zr2597_3_peak_1455
chr5	9230811	9231009	Vcpip1			Y	199	9230852	25.58	19.4008	8.74021	13.9942	/mnt/zr2597_3_peak_1456
chr5	9432254	9432592	Rrs1	Rrs1		Y	339	9432375	28.23	18.3673	7.30687	13.0421	/mnt/zr2597_3_peak_1457
chr5	16706910	16706974	Rps20	Rps20	Rps20	Y	65	16706935	17.64	8.44714	4.66054	4.0307	/mnt/zr2597_3_peak_1458
chr5	16707178	16707389	Rps20	Rps20		Y	212	16707261	35.28	25.6604	9.07109	19.7312	/mnt/zr2597_3_peak_1459
chr5	16842890	16843026				Y	137	16842997	23.82	13.5895	6.20423	8.70259	/mnt/zr2597_3_peak_1460
chr5	17663686	17663774	Impad1	Impad1			89	17663736	16.76	10.1174	5.83973	5.53249	/mnt/zr2597_3_peak_1461
chr5	25042773	25042836	Virma	Virma		Y	64	25042814	19.41	10.0802	5.1016	5.52745	/mnt/zr2597_3_peak_1462
chr5	25583655	25583730	Pdp1		Pdp1		76	25583688	14.11	6.17367	3.77843	2.12857	/mnt/zr2597_3_peak_1463
chr5	25584318	25584457	Pdp1			Y	140	25584422	18.52	12.0371	6.41982	7.27435	/mnt/zr2597_3_peak_1464
chr5	35990633	35990708	Pnisr				76	35990697	16.76	5.94583	3.55201	1.93907	/mnt/zr2597_3_peak_1465
chr5	35990910	35991308	Pnisr		Pnisr	Y	399	35991051	38.81	35.0874	13.0909	28.274	/mnt/zr2597_3_peak_1466
chr5	50001784	50001872	Akirin2			Y	89	50001806	14.11	8.29582	4.96958	3.90212	/mnt/zr2597_3_peak_1467
chr5	52731465	52731582					118	52731553	15.88	6.9063	4.21949	2.74479	/mnt/zr2597_3_peak_1468
chr5	57455073	57455239					167	57455109	17.64	10.7205	5.92756	6.10444	/mnt/zr2597_3_peak_1469
chr5	57845653	57845707	Nudt2			Y	55	57845683	14.11	8.29582	4.96958	3.90212	/mnt/zr2597_3_peak_1470
chr5	58393091	58393175	Dnajb5			Y	85	58393100	14.11	7.21559	4.34928	3.03109	/mnt/zr2597_3_peak_1471
chr5	58470106	58470181					76	58470158	19.41	10.0802	5.1016	5.52745	/mnt/zr2597_3_peak_1472
chr5	58476145	58476236	Stoml2	Stoml2		Y	92	58476198	21.17	14.0088	6.69807	9.10377	/mnt/zr2597_3_peak_1473
chr5	58937591	58937693	Tesk1	Tesk1		Y	103	58937619	17.64	5.2663	3.10703	1.4008	/mnt/zr2597_3_peak_1474
chr5	59063177	59063304	Creb3,Tln1	Tln1		Y	128	59063258	21.17	13.6098	6.48263	8.72153	/mnt/zr2597_3_peak_1475
chr5	59063377	59063510	Creb3,Tln1	Tln1		Y	134	59063487	24.7	8.23007	3.67129	3.90212	/mnt/zr2597_3_peak_1476
chr5	60250135	60250314	Zcchc7				180	60250178	16.76	10.1174	5.83973	5.53249	/mnt/zr2597_3_peak_1477
chr5	60250378	60250482	Zcchc7			Y	105	60250468	13.23	5.46828	3.55791	1.56684	/mnt/zr2597_3_peak_1478
chr5	60559652	60559713				Y	62	60559689	16.76	5.94583	3.55201	1.93907	/mnt/zr2597_3_peak_1479
chr5	60841467	60841541					75	60841499	21.17	11.7277	5.50823	7.02582	/mnt/zr2597_3_peak_1480
chr5	64030909	64031129	Erp44,Invs			Y	221	64030932	21.17	12.8694	6.09083	8.05062	/mnt/zr2597_3_peak_1481
chr5	64031328	64031408	Erp44,Invs		Invs	Y	81	64031342	15	6.74944	4.32905	2.60934	/mnt/zr2597_3_peak_1482
chr5	64789388	64789525	Mrpl50,Zfp189	Zfp189		Y	138	64789429	21.17	15.0794	7.28997	10.0569	/mnt/zr2597_3_peak_1483
chr5	73986393	73986524				Y	132	73986440	24.7	8.23007	3.67129	3.90212	/mnt/zr2597_3_peak_1484
chr5	78000529	78000646					118	78000537	19.41	7.99138	4.08128	3.69594	/mnt/zr2597_3_peak_1485
chr5	79382417	79382499					83	79382430	15	8.26732	5.24196	3.90212	/mnt/zr2597_3_peak_1486
chr5	81431389	81431548	Trim32		Astn2		160	81431521	21.17	11.7967	5.54265	7.08144	/mnt/zr2597_3_peak_1487
chr5	101526474	101526608	Snapc3			Y	135	101526496	30.87	16.9306	6.37476	11.7326	/mnt/zr2597_3_peak_1488
chr5	104940987	104941050	Rraga			Y	64	104941027	21.17	7.73977	3.6951	3.462	/mnt/zr2597_3_peak_1489
chr5	104980966	104981033					68	104980992	20.29	13.4274	6.65266	8.56172	/mnt/zr2597_3_peak_1490
chr5	105200587	105200781	Rps6		Rps6	Y	195	105200611	17.64	11.0657	6.12977	6.3868	/mnt/zr2597_3_peak_1491
chr5	105212634	105212802	Rps6		Rps6	Y	169	105212644	15	8.29582	5.25963	3.90212	/mnt/zr2597_3_peak_1492
chr5	113579172	113579299	Plaa			Y	128	113579187	16.76	10.1174	5.83973	5.53249	/mnt/zr2597_3_peak_1493
chr5	116413122	116413176					55	116413132	17.64	11.0657	6.12977	6.3868	/mnt/zr2597_3_peak_1494
chr5	117862754	117862881	Atg4c	Atg4c		Y	128	117862859	15.88	8.89126	5.3666	4.45073	/mnt/zr2597_3_peak_1495
chr5	117862951	117863006	Atg4c	Atg4c		Y	56	117862980	19.41	10.0802	5.1016	5.52745	/mnt/zr2597_3_peak_1496
chr5	126253924	126253988	Pars2			Y	65	126253952	18.52	10.9551	5.80216	6.3174	/mnt/zr2597_3_peak_1497
chr5	126976573	126976819	Ndc1	Ndc1		Y	247	126976618	22.93	15.9174	7.7459	10.8442	/mnt/zr2597_3_peak_1498
chr5	127489586	127489641	RGD1559786		RGD1559786	Y	56	127489612	15.88	9.19367	5.54968	4.70791	/mnt/zr2597_3_peak_1499
chr5	128463809	128463896	Kti12		Txndc12		88	128463889	12.35	6.5845	4.38949	2.45664	/mnt/zr2597_3_peak_1500
chr5	128463948	128464009	Kti12		Txndc12	Y	62	128463985	18.52	12.0371	6.41982	7.27435	/mnt/zr2597_3_peak_1501
chr5	135443109	135443236			Ccdc17	Y	128	135443206	24.7	11.8043	5.13981	7.08397	/mnt/zr2597_3_peak_1502
chr5	135536309	135536369	Prdx1			Y	61	135536350	15.88	5.31046	3.37559	1.43763	/mnt/zr2597_3_peak_1503
chr5	135561798	135562037	Ccdc163,Mmachc	Ccdc163			240	135561944	19.41	12.5433	6.43227	7.76731	/mnt/zr2597_3_peak_1504
chr5	136146709	136146978				Y	270	136146956	19.41	10.0802	5.1016	5.52745	/mnt/zr2597_3_peak_1505
chr5	136147103	136147439				Y	337	136147213	29.99	23.6967	10.0297	17.963	/mnt/zr2597_3_peak_1506
chr5	136147502	136147712					211	136147545	16.76	7.66459	4.44002	3.39373	/mnt/zr2597_3_peak_1507
chr5	136405431	136405496					66	136405446	14.11	6.17367	3.77843	2.12857	/mnt/zr2597_3_peak_1508
chr5	136405579	136405633					55	136405612	13.23	7.42549	4.67953	3.18117	/mnt/zr2597_3_peak_1509
chr5	136405692	136405763					72	136405731	17.64	10.5451	5.82568	5.93489	/mnt/zr2597_3_peak_1510
chr5	136405815	136406290				Y	476	136405900	26.46	20.5235	9.03026	15.042	/mnt/zr2597_3_peak_1511
chr5	136721366	136721476				Y	111	136721434	15	8.29582	5.25963	3.90212	/mnt/zr2597_3_peak_1512
chr5	136726152	136726531	Dph2	Dph2		Y	380	136726433	17.64	11.0657	6.12977	6.3868	/mnt/zr2597_3_peak_1513
chr5	136749116	136749194	Ipo13			Y	79	136749117	14.11	6.17367	3.77843	2.12857	/mnt/zr2597_3_peak_1514
chr5	136749268	136749383	Ipo13			Y	116	136749329	18.52	9.25272	4.88107	4.75365	/mnt/zr2597_3_peak_1515
chr5	137014469	137014541	Kdm4a				73	137014470	14.11	6.53309	3.97207	2.45664	/mnt/zr2597_3_peak_1516
chr5	137238084	137238232				Y	149	137238204	15	8.29582	5.25963	3.90212	/mnt/zr2597_3_peak_1517
chr5	137238297	137238452				Y	156	137238349	34.4	30.0291	11.6407	23.7262	/mnt/zr2597_3_peak_1518
chr5	138222513	138222742	Zfp691		Zfp691	Y	230	138222707	26.46	20.5235	9.03026	15.042	/mnt/zr2597_3_peak_1519
chr5	138222815	138222869	Zfp691				55	138222834	13.23	7.42549	4.67953	3.18117	/mnt/zr2597_3_peak_1520
chr5	138336552	138336611	Ybx1			Y	60	138336588	19.41	10.0802	5.1016	5.52745	/mnt/zr2597_3_peak_1521
chr5	138361662	138361811				Y	150	138361775	23.82	13.5895	6.20423	8.70259	/mnt/zr2597_3_peak_1522
chr5	138587200	138587304	Foxj3			Y	105	138587272	16.76	10.1174	5.83973	5.53249	/mnt/zr2597_3_peak_1523
chr5	138915362	138915528					167	138915377	15	8.29582	5.25963	3.90212	/mnt/zr2597_3_peak_1524
chr5	138915686	138915864				Y	179	138915777	33.52	28.7941	11.3506	22.5889	/mnt/zr2597_3_peak_1525
chr5	140978814	140978874	Pabpc4			Y	61	140978825	17.64	8.44714	4.66054	4.0307	/mnt/zr2597_3_peak_1526
chr5	142099024	142099160				Y	137	142099056	14.11	8.29582	4.96958	3.90212	/mnt/zr2597_3_peak_1527
chr5	142643376	142643480	Pou3f1			Y	105	142643454	24.7	14.5125	6.42476	9.54622	/mnt/zr2597_3_peak_1528
chr5	142681166	142681305	Utp11	Utp11		Y	140	142681268	24.7	14.26	6.29879	9.31744	/mnt/zr2597_3_peak_1529
chr5	142702561	142702688	Sf3a3			Y	128	142702568	15.88	9.19367	5.54968	4.70791	/mnt/zr2597_3_peak_1530
chr5	142731688	142731963	Inpp5b		Inpp5b		276	142731736	26.46	16.4086	6.86582	11.2277	/mnt/zr2597_3_peak_1531
chr5	144106592	144106839	Lsm10			Y	248	144106701	20.29	10.9285	5.32212	6.29291	/mnt/zr2597_3_peak_1532
chr5	144221152	144221224	Thrap3	Thrap3	Thrap3	Y	73	144221179	12.35	6.5845	4.38949	2.45664	/mnt/zr2597_3_peak_1533
chr5	144701980	144702047	Psmb2	Psmb2		Y	68	144702017	12.35	6.5845	4.38949	2.45664	/mnt/zr2597_3_peak_1534
chr5	144779218	144779380	LOC100294508,Ncdn			Y	163	144779300	21.17	7.73977	3.6951	3.462	/mnt/zr2597_3_peak_1535
chr5	144779436	144779692	LOC100294508,Ncdn	LOC100294508		Y	257	144779643	24.7	14.26	6.29879	9.31744	/mnt/zr2597_3_peak_1536
chr5	145079555	145079764	Sfpq				210	145079626	19.41	10.0802	5.1016	5.52745	/mnt/zr2597_3_peak_1537
chr5	146787467	146787695				Y	229	146787555	36.17	31.0251	11.4183	24.6493	/mnt/zr2597_3_peak_1538
chr5	147185304	147185466	Ak2			Y	163	147185365	20.29	11.3067	5.51516	6.62005	/mnt/zr2597_3_peak_1539
chr5	147535611	147536000	Rbbp4				390	147535932	26.46	16.4086	6.86582	11.2277	/mnt/zr2597_3_peak_1540
chr5	147661312	147661419	Bsdc1				108	147661381	20.29	14.0449	6.99992	9.10837	/mnt/zr2597_3_peak_1541
chr5	147661539	147661678	Bsdc1		Bsdc1		140	147661631	17.64	11.0657	6.12977	6.3868	/mnt/zr2597_3_peak_1542
chr5	147803870	147803942	Eif3i			Y	73	147803900	15.88	8.58835	5.18524	4.16776	/mnt/zr2597_3_peak_1543
chr5	147846207	147846295	Txlna			Y	89	147846213	14.11	8.29582	4.96958	3.90212	/mnt/zr2597_3_peak_1544
chr5	150489186	150489331				Y	146	150489231	19.41	13.0305	6.70987	8.17522	/mnt/zr2597_3_peak_1545
chr5	150609264	150609343				Y	80	150609293	15.88	6.9063	4.21949	2.74479	/mnt/zr2597_3_peak_1546
chr5	150833753	150833932	Eya3		Eya3	Y	180	150833786	24.7	11.8043	5.13981	7.08397	/mnt/zr2597_3_peak_1547
chr5	151536765	151536884	Wdtc1			Y	120	151536879	12.35	6.34596	4.24468	2.28718	/mnt/zr2597_3_peak_1548
chr5	151573000	151573090	Slc9a1			Y	91	151573052	19.41	13.0305	6.70987	8.17522	/mnt/zr2597_3_peak_1549
chr5	151796775	151796829				Y	55	151796800	19.41	10.1552	5.14015	5.56978	/mnt/zr2597_3_peak_1550
chr5	152332857	152332949	Ubxn11				93	152332909	18.52	10.1601	5.36381	5.57373	/mnt/zr2597_3_peak_1551
chr5	152606840	152606984					145	152606938	22.93	15.4506	7.47963	10.3969	/mnt/zr2597_3_peak_1552
chr5	152607038	152607092					55	152607072	16.76	10.1174	5.83973	5.53249	/mnt/zr2597_3_peak_1553
chr5	152746609	152746728	Mtfr1l			Y	120	152746652	26.46	16.4086	6.86582	11.2277	/mnt/zr2597_3_peak_1554
chr5	153185041	153185099	Tmem57			Y	59	153185077	20.29	8.71601	4.2577	4.28708	/mnt/zr2597_3_peak_1555
chr5	154394338	154394452	Rpl11				115	154394379	17.64	11.0657	6.12977	6.3868	/mnt/zr2597_3_peak_1556
chr5	154645409	154645580				Y	172	154645449	22.05	15.9174	7.46043	10.8442	/mnt/zr2597_3_peak_1557
chr5	154667931	154668034	Hnrnpr			Y	104	154668009	13.23	7.03383	4.44738	2.86362	/mnt/zr2597_3_peak_1558
chr5	155411068	155411135	Zbtb40			Y	68	155411088	21.17	11.7967	5.54265	7.08144	/mnt/zr2597_3_peak_1559
chr5	155411191	155411355	Zbtb40				165	155411327	16.76	8.73159	5.03118	4.30122	/mnt/zr2597_3_peak_1560
chr5	155934987	155935196	Usp48			Y	210	155935021	20.29	14.0449	6.99992	9.10837	/mnt/zr2597_3_peak_1561
chr5	156343753	156343867				Y	115	156343784	18.52	11.9603	6.37528	7.23229	/mnt/zr2597_3_peak_1562
chr5	158476595	158476660					66	158476641	17.64	11.0657	6.12977	6.3868	/mnt/zr2597_3_peak_1563
chr5	159512094	159512216	Atp13a2			Y	123	159512190	22.05	15.2268	7.08225	10.1924	/mnt/zr2597_3_peak_1564
chr5	162183213	162183615	Pramef8		Pramef8	Y	403	162183325	26.46	16.4086	6.86582	11.2277	/mnt/zr2597_3_peak_1565
chr5	162183669	162183784	Pramef8		Pramef8		116	162183748	15	8.29582	5.25963	3.90212	/mnt/zr2597_3_peak_1566
chr5	164715313	164715371				Y	59	164715313	14.11	6.17367	3.77843	2.12857	/mnt/zr2597_3_peak_1567
chr5	164715498	164715648				Y	151	164715535	21.17	9.46042	4.43412	4.94932	/mnt/zr2597_3_peak_1568
chr5	165922693	165922947	Dffa	Dffa		Y	255	165922835	33.52	28.7941	11.3506	22.5889	/mnt/zr2597_3_peak_1569
chr5	169017374	169017727	Camta1			Y	354	169017457	24.7	18.2944	8.45016	12.9849	/mnt/zr2597_3_peak_1570
chr5	169109751	169109965	Dnajc11	Dnajc11		Y	215	169109891	24.7	18.2944	8.45016	12.9849	/mnt/zr2597_3_peak_1571
chr5	169167859	169168158	Phf13			Y	300	169167952	19.41	13.0305	6.70987	8.17522	/mnt/zr2597_3_peak_1572
chr5	171261660	171261769	Dffb,Cep104	Dffb	Dffb	Y	110	171261741	15	6.17367	3.99896	2.12857	/mnt/zr2597_3_peak_1573
chr5	171261852	171262032	Dffb,Cep104	Dffb		Y	181	171261988	16.76	10.1174	5.83973	5.53249	/mnt/zr2597_3_peak_1574
chr5	171459464	171459553	Tprg1l	Tprg1l		Y	90	171459471	15	8.16175	5.17665	3.84802	/mnt/zr2597_3_peak_1575
chr5	173248152	173248599	Mrpl20	Mrpl20		Y	448	173248329	31.76	13.0386	4.67942	8.18297	/mnt/zr2597_3_peak_1576
chr5	173256619	173256684	Ccnl2			Y	66	173256640	14.11	7.73332	4.64324	3.45759	/mnt/zr2597_3_peak_1577
chr5	173541984	173542316	RGD1311517				333	173542153	25.58	15.4524	6.64529	10.3969	/mnt/zr2597_3_peak_1578
chr6	1319604	1319686	Strn			Y	83	1319645	23.82	6.41011	3.10212	2.34841	/mnt/zr2597_3_peak_1579
chr6	2969205	2969378	Morn2	Morn2		Y	174	2969281	35.28	21.584	7.25687	16.0463	/mnt/zr2597_3_peak_1580
chr6	2969585	2969672	Morn2		Morn2	Y	88	2969638	15.88	8.16451	4.93507	3.84944	/mnt/zr2597_3_peak_1581
chr6	8066888	8066964	Lrpprc			Y	77	8066919	13.23	7.42549	4.67953	3.18117	/mnt/zr2597_3_peak_1582
chr6	8067081	8067193	Lrpprc			Y	113	8067170	15.88	9.19367	5.54968	4.70791	/mnt/zr2597_3_peak_1583
chr6	8219366	8219900	Ppm1b	Ppm1b			535	8219842	24.7	18.2944	8.45016	12.9849	/mnt/zr2597_3_peak_1584
chr6	8220007	8220222	Ppm1b		Ppm1b	Y	216	8220174	22.93	16.1329	7.87006	10.9728	/mnt/zr2597_3_peak_1585
chr6	9464415	9465193					779	9464972	43.22	39.9765	13.6555	32.5273	/mnt/zr2597_3_peak_1586
chr6	10671275	10671439				Y	165	10671409	17.64	11.0657	6.12977	6.3868	/mnt/zr2597_3_peak_1587
chr6	11080099	11080196	Calm2			Y	98	11080124	17.64	11.0307	6.10918	6.38587	/mnt/zr2597_3_peak_1588
chr6	11738256	11738336				Y	81	11738294	16.76	7.66459	4.44002	3.39373	/mnt/zr2597_3_peak_1589
chr6	18821281	18821370	Mtm1			Y	90	18821290	17.64	6.60524	3.72843	2.47172	/mnt/zr2597_3_peak_1590
chr6	18877991	18878058					68	18877997	16.76	5.94583	3.55201	1.93907	/mnt/zr2597_3_peak_1591
chr6	26050699	26050753	Rbks,Babam2		Babam2		55	26050746	14.11	8.10241	4.8566	3.79635	/mnt/zr2597_3_peak_1592
chr6	26051268	26051812	Rbks,Babam2		Rbks	Y	545	26051590	32.64	22.4566	8.40951	16.8498	/mnt/zr2597_3_peak_1593
chr6	26138378	26138553				Y	176	26138467	29.99	23.9838	10.1905	18.1747	/mnt/zr2597_3_peak_1594
chr6	26241145	26242126	Slc4a1ap,Supt7l	Slc4a1ap	Supt7l		982	26241416	38.81	21.1635	6.63546	15.6553	/mnt/zr2597_3_peak_1595
chr6	26537362	26537512	Zfp513				151	26537479	20.29	11.1556	5.43768	6.47406	/mnt/zr2597_3_peak_1596
chr6	26537571	26537713	Zfp513	Zfp513		Y	143	26537672	27.35	17.3804	7.08634	12.1274	/mnt/zr2597_3_peak_1597
chr6	26537773	26538367	Zfp513	Zfp513		Y	595	26537975	40.58	32.0249	10.7712	25.5601	/mnt/zr2597_3_peak_1598
chr6	26538428	26538510	Zfp513		Zfp513		83	26538440	14.11	6.17367	3.77843	2.12857	/mnt/zr2597_3_peak_1599
chr6	26546751	26546924	Snx17,Eif2b4	Eif2b4		Y	174	26546785	24.7	16.1671	7.28018	11.0057	/mnt/zr2597_3_peak_1600
chr6	26792785	26792854	Abhd1	Abhd1			70	26792796	15.88	5.31046	3.37559	1.43763	/mnt/zr2597_3_peak_1601
chr6	27080988	27081042	Cenpa				55	27080997	12.35	6.4961	4.33567	2.4243	/mnt/zr2597_3_peak_1602
chr6	27512322	27512831	Selenoi			Y	510	27512398	20.29	10.9285	5.32212	6.29291	/mnt/zr2597_3_peak_1603
chr6	27768134	27768195	Kif3c			Y	62	27768170	21.17	14.4728	6.95221	9.51773	/mnt/zr2597_3_peak_1604
chr6	34094228	34094286	Wdr35			Y	59	34094244	13.23	7.42549	4.67953	3.18117	/mnt/zr2597_3_peak_1605
chr6	34155202	34155256				Y	55	34155228	15.88	9.19367	5.54968	4.70791	/mnt/zr2597_3_peak_1606
chr6	43493928	43494015	Ywhaq			Y	88	43493978	19.41	10.0802	5.1016	5.52745	/mnt/zr2597_3_peak_1607
chr6	47904143	47904238	Rps7	Rps7	Rps7	Y	96	47904188	23.82	11.0053	4.96339	6.36174	/mnt/zr2597_3_peak_1608
chr6	47904308	47904407	Rps7		Rps7	Y	100	47904331	16.76	9.79367	5.64708	5.26708	/mnt/zr2597_3_peak_1609
chr6	50269786	50269908					123	50269884	16.76	7.66459	4.44002	3.39373	/mnt/zr2597_3_peak_1610
chr6	50269969	50270094					126	50270004	24.7	17.5473	8.03095	12.2898	/mnt/zr2597_3_peak_1611
chr6	50270387	50270444					58	50270402	13.23	6.78129	4.29959	2.63811	/mnt/zr2597_3_peak_1612
chr6	50786976	50787153	Cbll1			Y	178	50787074	17.64	9.44171	5.20005	4.93695	/mnt/zr2597_3_peak_1613
chr6	51257632	51257883	Hbp1			Y	252	51257674	40.58	22.9833	6.9295	17.3115	/mnt/zr2597_3_peak_1614
chr6	60150919	60151104	Ifrd1		Ifrd1	Y	186	60150934	22.93	12.6839	5.98371	7.87423	/mnt/zr2597_3_peak_1615
chr6	60374437	60374547				Y	111	60374531	20.29	10.9285	5.32212	6.29291	/mnt/zr2597_3_peak_1616
chr6	75996222	75996646	RGD1304624,Srp54a	Srp54a		Y	425	75996580	29.99	23.3813	9.85428	17.685	/mnt/zr2597_3_peak_1617
chr6	76079322	76079419	Ppp2r3c,RGD1305089		Ppp2r3c		98	76079348	15	8.29582	5.25963	3.90212	/mnt/zr2597_3_peak_1618
chr6	76079547	76079717	Ppp2r3c,RGD1305089		Ppp2r3c		171	76079579	18.52	12.0371	6.41982	7.27435	/mnt/zr2597_3_peak_1619
chr6	76187978	76188282	Psma6		Psma6	Y	305	76188078	27.35	17.3804	7.08634	12.1274	/mnt/zr2597_3_peak_1620
chr6	76188353	76188510	Psma6		Psma6		158	76188504	14.11	6.17367	3.77843	2.12857	/mnt/zr2597_3_peak_1621
chr6	86713380	86713609	Klhl28			Y	230	86713507	38.81	35.0874	13.0909	28.274	/mnt/zr2597_3_peak_1622
chr6	93810018	93810196				Y	179	93810160	21.17	15.0794	7.28997	10.0569	/mnt/zr2597_3_peak_1623
chr6	94275115	94275188					74	94275146	16.76	10.1174	5.83973	5.53249	/mnt/zr2597_3_peak_1624
chr6	95314640	95314717					78	95314689	22.05	14.7966	6.85073	9.81891	/mnt/zr2597_3_peak_1625
chr6	95541361	95541429	Dhrs7	Dhrs7			69	95541405	16.76	9.46924	5.45624	4.95572	/mnt/zr2597_3_peak_1626
chr6	98632053	98632133					81	98632105	14.11	8.29582	4.96958	3.90212	/mnt/zr2597_3_peak_1627
chr6	99282695	99282891	Mthfd1	Mthfd1			197	99282722	18.52	7.28745	3.90486	3.09619	/mnt/zr2597_3_peak_1628
chr6	99433657	99433762	Hspa2			Y	106	99433674	15	8.29582	5.25963	3.90212	/mnt/zr2597_3_peak_1629
chr6	99883982	99884289	Fntb	Fntb	Fntb	Y	308	99884087	19.41	13.0305	6.70987	8.17522	/mnt/zr2597_3_peak_1630
chr6	100011510	100011757	Max			Y	248	100011559	23.82	15.5881	7.25641	10.529	/mnt/zr2597_3_peak_1631
chr6	102048080	102048244	Atp6v1d,Eif2s1			Y	165	102048107	17.64	8.51348	4.69576	4.09531	/mnt/zr2597_3_peak_1632
chr6	102473693	102473828	Zfyve26				136	102473731	15	8.29582	5.25963	3.90212	/mnt/zr2597_3_peak_1633
chr6	104290713	104290904	Slc39a9,Erh	Erh			192	104290753	24.7	14.5125	6.42476	9.54622	/mnt/zr2597_3_peak_1634
chr6	104290961	104291038	Slc39a9,Erh				78	104291005	21.17	14.5602	7.00051	9.59341	/mnt/zr2597_3_peak_1635
chr6	104436977	104437034				Y	58	104437014	17.64	9.73673	5.36465	5.21406	/mnt/zr2597_3_peak_1636
chr6	105214165	105214550	Cox16	Cox16			386	105214389	28.23	18.3673	7.30687	13.0421	/mnt/zr2597_3_peak_1637
chr6	105885687	105885760				Y	74	105885721	22.05	16.1329	7.58001	10.9728	/mnt/zr2597_3_peak_1638
chr6	107117514	107117651	Rbm25				138	107117568	15.88	9.19367	5.54968	4.70791	/mnt/zr2597_3_peak_1639
chr6	107402466	107402533					68	107402494	15.88	9.04944	5.46212	4.6018	/mnt/zr2597_3_peak_1640
chr6	108076336	108076643	Coq6	Coq6		Y	308	108076404	34.4	20.6283	7.08045	15.1381	/mnt/zr2597_3_peak_1641
chr6	108820713	108820771	Ylpm1			Y	59	108820734	13.23	7.42549	4.67953	3.18117	/mnt/zr2597_3_peak_1642
chr6	109044615	109044669	Eif2b2			Y	55	109044634	16.76	8.20544	4.73602	3.88885	/mnt/zr2597_3_peak_1643
chr6	109044785	109044845	Eif2b2	Eif2b2		Y	61	109044817	34.4	15.306	5.05746	10.2712	/mnt/zr2597_3_peak_1644
chr6	109162394	109162466	Nek9	Nek9		Y	73	109162425	30.87	16.9306	6.37476	11.7326	/mnt/zr2597_3_peak_1645
chr6	109204448	109204542	Tmed10		Tmed10	Y	95	109204452	13.23	6.90575	4.37224	2.74479	/mnt/zr2597_3_peak_1646
chr6	109204854	109205393	Tmed10	Tmed10		Y	540	109205190	38.81	33.1061	12.028	26.5239	/mnt/zr2597_3_peak_1647
chr6	109205449	109205648	Tmed10				200	109205486	15.88	6.9063	4.21949	2.74479	/mnt/zr2597_3_peak_1648
chr6	110905366	110905455					90	110905430	16.76	9.31372	5.36558	4.81109	/mnt/zr2597_3_peak_1649
chr6	110967909	110968003	Cipc			Y	95	110967963	18.52	11.921	6.35246	7.19488	/mnt/zr2597_3_peak_1650
chr6	111176537	111176683	Pomt2,Gstz1	Pomt2		Y	147	111176574	15.88	9.19367	5.54968	4.70791	/mnt/zr2597_3_peak_1651
chr6	111176752	111176824	Pomt2,Gstz1	Pomt2,Gstz1		Y	73	111176794	16.76	7.66459	4.44002	3.39373	/mnt/zr2597_3_peak_1652
chr6	111295964	111296424	Ahsa1,Vipas39	Ahsa1			461	111296100	29.11	22.2015	8.94787	16.6142	/mnt/zr2597_3_peak_1653
chr6	111418095	111418156	Sptlc2				62	111418115	18.52	9.25272	4.88107	4.75365	/mnt/zr2597_3_peak_1654
chr6	111475886	111475979	Slirp,Alkbh1		Alkbh1		94	111475966	14.11	6.17367	3.77843	2.12857	/mnt/zr2597_3_peak_1655
chr6	111476162	111476305	Slirp,Alkbh1		Alkbh1		144	111476181	20.29	10.9285	5.32212	6.29291	/mnt/zr2597_3_peak_1656
chr6	111476505	111477452	Slirp,Alkbh1		Slirp,Alkbh1	Y	948	111476814	45.87	44.3526	15.4113	35.9161	/mnt/zr2597_3_peak_1657
chr6	111477611	111477675	Slirp,Alkbh1		Slirp		65	111477643	15.88	9.19367	5.54968	4.70791	/mnt/zr2597_3_peak_1658
chr6	111641763	111641843	Adck1				81	111641813	15.88	9.19367	5.54968	4.70791	/mnt/zr2597_3_peak_1659
chr6	111641942	111642011	Adck1				70	111641967	13.23	6.78129	4.29959	2.63811	/mnt/zr2597_3_peak_1660
chr6	111642088	111642182	Adck1			Y	95	111642107	22.93	8.40735	3.98914	4.00634	/mnt/zr2597_3_peak_1661
chr6	111642276	111642333	Adck1			Y	58	111642315	16.76	8.08158	4.66756	3.77676	/mnt/zr2597_3_peak_1662
chr6	115158005	115158096					92	115158059	19.41	7.99138	4.08128	3.69594	/mnt/zr2597_3_peak_1663
chr6	124177051	124177151					101	124177079	20.29	10.9285	5.32212	6.29291	/mnt/zr2597_3_peak_1664
chr6	124177234	124177486					253	124177281	18.52	7.28745	3.90486	3.09619	/mnt/zr2597_3_peak_1665
chr6	124177541	124177603					63	124177555	17.64	10.7205	5.92756	6.10444	/mnt/zr2597_3_peak_1666
chr6	124487509	124487617					109	124487577	21.17	15.0794	7.28997	10.0569	/mnt/zr2597_3_peak_1667
chr6	125812659	125812714	Trip11			Y	56	125812696	18.52	9.86835	5.20648	5.33856	/mnt/zr2597_3_peak_1668
chr6	126350991	126351050				Y	60	126351017	17.64	9.29959	5.12148	4.79927	/mnt/zr2597_3_peak_1669
chr6	126636190	126636244	Gon7,Ubr7	Gon7	Gon7	Y	55	126636217	15.88	6.9063	4.21949	2.74479	/mnt/zr2597_3_peak_1670
chr6	126636295	126636349	Gon7,Ubr7	Gon7		Y	55	126636316	17.64	11.0657	6.12977	6.3868	/mnt/zr2597_3_peak_1671
chr6	126636458	126636525	Gon7,Ubr7	Gon7		Y	68	126636494	27.35	21.3953	9.17326	15.878	/mnt/zr2597_3_peak_1672
chr6	127318650	127318902	Ddx24		Ddx24		253	127318703	16.76	7.66459	4.44002	3.39373	/mnt/zr2597_3_peak_1673
chr6	127319188	127319445	Ddx24		Ddx24	Y	258	127319353	34.4	20.6283	7.08045	15.1381	/mnt/zr2597_3_peak_1674
chr6	128453019	128453095				Y	77	128453068	15.88	6.9063	4.21949	2.74479	/mnt/zr2597_3_peak_1675
chr6	128453195	128453442				Y	248	128453251	26.46	16.4086	6.86582	11.2277	/mnt/zr2597_3_peak_1676
chr6	128453533	128453616				Y	84	128453606	14.11	6.17367	3.77843	2.12857	/mnt/zr2597_3_peak_1677
chr6	128750614	128750761	Glrx5			Y	148	128750660	19.41	12.8456	6.60401	8.02817	/mnt/zr2597_3_peak_1678
chr6	129608980	129609063	Papola			Y	84	129609022	20.29	12.6489	6.22471	7.86377	/mnt/zr2597_3_peak_1679
chr6	132090167	132090235	Setd3,Ccnk			Y	69	132090188	16.76	9.79367	5.64708	5.26708	/mnt/zr2597_3_peak_1680
chr6	132701926	132701998	Yy1			Y	73	132701993	15	6.17367	3.99896	2.12857	/mnt/zr2597_3_peak_1681
chr6	132702093	132702206	Yy1			Y	114	132702129	18.52	12.0371	6.41982	7.27435	/mnt/zr2597_3_peak_1682
chr6	134958629	134958686	Dync1h1			Y	58	134958677	12.35	6.5845	4.38949	2.45664	/mnt/zr2597_3_peak_1683
chr6	136380950	136381014	Zfyve21	Zfyve21		Y	65	136380986	19.41	10.8861	5.5227	6.26495	/mnt/zr2597_3_peak_1684
chr6	137209733	137209898	Siva1			Y	166	137209847	24.7	18.2944	8.45016	12.9849	/mnt/zr2597_3_peak_1685
chr6	137209987	137210065	Siva1			Y	79	137210029	12.35	6.5845	4.38949	2.45664	/mnt/zr2597_3_peak_1686
chr6	143900917	143901082	Zfp386				166	143901041	21.17	11.7277	5.50823	7.02582	/mnt/zr2597_3_peak_1687
chr6	143901141	143901271	Zfp386			Y	131	143901155	21.17	9.46042	4.43412	4.94932	/mnt/zr2597_3_peak_1688
chr7	976361	976466					106	976422	23.82	13.5895	6.20423	8.70259	/mnt/zr2597_3_peak_1689
chr7	2458188	2458347	Naca	Naca		Y	160	2458228	32.64	18.7537	6.7276	13.4165	/mnt/zr2597_3_peak_1690
chr7	2504463	2504712	Atp5b	Atp5b		Y	250	2504662	30.87	24.1932	9.94347	18.3802	/mnt/zr2597_3_peak_1691
chr7	2717982	2718166	Pan2			Y	185	2718092	20.29	11.619	5.67693	6.9228	/mnt/zr2597_3_peak_1692
chr7	2737494	2737616	Cnpy2				123	2737590	17.64	8.51348	4.69576	4.09531	/mnt/zr2597_3_peak_1693
chr7	2913921	2913989				Y	69	2913960	18.52	9.25272	4.88107	4.75365	/mnt/zr2597_3_peak_1694
chr7	2972533	2972688	Zc3h10				156	2972580	33.52	28.7941	11.3506	22.5889	/mnt/zr2597_3_peak_1695
chr7	2973999	2974209	Rpl41				211	2974157	23.82	16.9791	8.03137	11.7777	/mnt/zr2597_3_peak_1696
chr7	2987129	2987270	Pa2g4			Y	142	2987195	27.35	17.3804	7.08634	12.1274	/mnt/zr2597_3_peak_1697
chr7	3053629	3053875	Rps26		Rps26	Y	247	3053782	27.35	19.7506	8.28812	14.3305	/mnt/zr2597_3_peak_1698
chr7	3053931	3053992	Rps26			Y	62	3053956	18.52	11.6706	6.20804	6.97136	/mnt/zr2597_3_peak_1699
chr7	3123280	3123785	Rab5b	Rab5b		Y	506	3123643	44.99	40.6961	13.8935	33.0771	/mnt/zr2597_3_peak_1700
chr7	3173548	3173655	Pym1		Pym1		108	3173555	14.11	8.29582	4.96958	3.90212	/mnt/zr2597_3_peak_1701
chr7	3230189	3230312	Dnajc14			Y	124	3230255	29.11	22.7759	9.25026	17.1421	/mnt/zr2597_3_peak_1702
chr7	10958160	10958299					140	10958268	17.64	10.7205	5.92756	6.10444	/mnt/zr2597_3_peak_1703
chr7	10958355	10958609					255	10958486	37.93	33.0313	12.3786	26.4611	/mnt/zr2597_3_peak_1704
chr7	11007977	11008066				Y	90	11008015	24.7	15.7508	7.06018	10.6843	/mnt/zr2597_3_peak_1705
chr7	11081143	11081626	Ncln			Y	484	11081349	29.11	19.7077	7.69083	14.291	/mnt/zr2597_3_peak_1706
chr7	11443902	11443956	Zbtb7a		Zbtb7a	Y	55	11443911	20.29	10.9285	5.32212	6.29291	/mnt/zr2597_3_peak_1707
chr7	11444031	11444085	Zbtb7a		Zbtb7a	Y	55	11444068	21.17	12.6951	6.00016	7.88495	/mnt/zr2597_3_peak_1708
chr7	11444389	11444443	Zbtb7a		Zbtb7a	Y	55	11444397	13.23	7.42549	4.67953	3.18117	/mnt/zr2597_3_peak_1709
chr7	11544901	11545042	Slc39a3				142	11544924	27.35	21.6619	9.3203	16.0923	/mnt/zr2597_3_peak_1710
chr7	11545224	11545392	Slc39a3		Slc39a3		169	11545239	14.11	6.17367	3.77843	2.12857	/mnt/zr2597_3_peak_1711
chr7	11660839	11660899	Lmnb2			Y	61	11660862	22.93	10.2238	4.78697	5.62501	/mnt/zr2597_3_peak_1712
chr7	11754799	11754963	Oaz1			Y	165	11754847	15	8.29582	5.25963	3.90212	/mnt/zr2597_3_peak_1713
chr7	11783619	11783682	Plekhj1,Sf3a2		Sf3a2	Y	64	11783646	13.23	7.42549	4.67953	3.18117	/mnt/zr2597_3_peak_1714
chr7	11783777	11783963	Plekhj1,Sf3a2		Sf3a2	Y	187	11783885	28.23	21.6508	8.97926	16.0923	/mnt/zr2597_3_peak_1715
chr7	12006485	12006594	Klf16			Y	110	12006576	13.23	7.42549	4.67953	3.18117	/mnt/zr2597_3_peak_1716
chr7	12143554	12143900				Y	347	12143681	28.23	18.3673	7.30687	13.0421	/mnt/zr2597_3_peak_1717
chr7	12179039	12179147	Mbd3	Mbd3		Y	109	12179097	19.41	11.708	5.96678	7.00717	/mnt/zr2597_3_peak_1718
chr7	12430078	12430153	Atp5d				76	12430102	18.52	12.0371	6.41982	7.27435	/mnt/zr2597_3_peak_1719
chr7	12457855	12457972	Stk11			Y	118	12457893	24.7	16.1671	7.28018	11.0057	/mnt/zr2597_3_peak_1720
chr7	12458100	12458154	Stk11				55	12458130	15.88	9.19367	5.54968	4.70791	/mnt/zr2597_3_peak_1721
chr7	12472055	12472117	Sbno2		Sbno2	Y	63	12472084	16.76	10.1174	5.83973	5.53249	/mnt/zr2597_3_peak_1722
chr7	12619772	12619990	Med16	Med16	Arhgap45,Med16	Y	219	12619939	19.41	7.99138	4.08128	3.69594	/mnt/zr2597_3_peak_1723
chr7	12673765	12673938	Ptbp1		Arhgap45	Y	174	12673917	18.52	10.9551	5.80216	6.3174	/mnt/zr2597_3_peak_1724
chr7	12777433	12777758	Tmem259	Tmem259	Palm,Tmem259	Y	326	12777608	24.7	18.2944	8.45016	12.9849	/mnt/zr2597_3_peak_1725
chr7	12777993	12778069	Tmem259		Palm	Y	77	12778019	15.88	9.19367	5.54968	4.70791	/mnt/zr2597_3_peak_1726
chr7	12840795	12840954	Polrmt	Polrmt			160	12840918	24.7	18.2944	8.45016	12.9849	/mnt/zr2597_3_peak_1727
chr7	14054167	14054542	Ilvbl	Ilvbl		Y	376	14054462	21.17	9.46042	4.43412	4.94932	/mnt/zr2597_3_peak_1728
chr7	14369631	14369690	Akap8l		Akap8l	Y	60	14369645	15	7.87199	4.9987	3.58602	/mnt/zr2597_3_peak_1729
chr7	14369846	14369965	Akap8l			Y	120	14369895	22.05	10.2238	4.61054	5.62501	/mnt/zr2597_3_peak_1730
chr7	18612059	18612486	Rab11b	Rab11b		Y	428	18612238	34.4	30.0291	11.6407	23.7262	/mnt/zr2597_3_peak_1731
chr7	18612543	18612611	Rab11b				69	18612569	14.11	8.16175	4.89118	3.84802	/mnt/zr2597_3_peak_1732
chr7	18683471	18683525	Ndufa7,Rps28			Y	55	18683501	18.52	7.28745	3.90486	3.09619	/mnt/zr2597_3_peak_1733
chr7	22237586	22237659					74	22237627	27.35	7.53378	3.14949	3.28337	/mnt/zr2597_3_peak_1734
chr7	24851068	24851166	Polr3b	Polr3b	Polr3b	Y	99	24851115	16.76	9.62915	5.55002	5.10919	/mnt/zr2597_3_peak_1735
chr7	24851385	24851456	Polr3b			Y	72	24851410	21.17	9.46042	4.43412	4.94932	/mnt/zr2597_3_peak_1736
chr7	25919254	25919838	Ric8b		LOC100910996	Y	585	25919723	27.35	21.6619	9.3203	16.0923	/mnt/zr2597_3_peak_1737
chr7	27240671	27241389	Hsp90b1			Y	719	27241171	22.05	15.1171	7.02291	10.0943	/mnt/zr2597_3_peak_1738
chr7	34484912	34485105	Snrpf	Snrpf		Y	194	34485026	34.4	24.5802	8.85056	18.7348	/mnt/zr2597_3_peak_1739
chr7	34951602	34951747	Fgd6,Vezt	Vezt		Y	146	34951714	15.88	9.19367	5.54968	4.70791	/mnt/zr2597_3_peak_1740
chr7	35069804	35070170	Nr2c1		Nr2c1	Y	367	35069852	26.46	13.452	5.49265	8.5811	/mnt/zr2597_3_peak_1741
chr7	35070261	35070323	Nr2c1		Nr2c1		63	35070295	16.76	9.01503	5.193	4.57059	/mnt/zr2597_3_peak_1742
chr7	35070374	35070454	Nr2c1		Nr2c1		81	35070383	14.11	8.01473	4.80564	3.71378	/mnt/zr2597_3_peak_1743
chr7	35070561	35070702	Nr2c1		Nr2c1		142	35070590	17.64	9.73673	5.36465	5.21406	/mnt/zr2597_3_peak_1744
chr7	54756101	54756179	Krr1	Krr1		Y	79	54756139	22.93	14.7966	7.11288	9.81891	/mnt/zr2597_3_peak_1745
chr7	58365535	58365901				Y	367	58365720	18.52	11.8623	6.31854	7.139	/mnt/zr2597_3_peak_1746
chr7	59616312	59616386					75	59616336	14.11	8.19168	4.90865	3.87559	/mnt/zr2597_3_peak_1747
chr7	59616984	59617110				Y	127	59617029	29.99	19.3689	7.74792	13.9905	/mnt/zr2597_3_peak_1748
chr7	59617175	59617723				Y	549	59617290	36.17	14.8223	4.64581	9.84441	/mnt/zr2597_3_peak_1749
chr7	59618397	59618511					115	59618479	17.64	5.2663	3.10703	1.4008	/mnt/zr2597_3_peak_1750
chr7	60210458	60210570	Frs2	Frs2		Y	113	60210492	31.76	13.0386	4.67942	8.18297	/mnt/zr2597_3_peak_1751
chr7	60824497	60824612	Nup107		Nup107		116	60824592	13.23	7.42549	4.67953	3.18117	/mnt/zr2597_3_peak_1752
chr7	60825061	60825287	Nup107		Nup107	Y	227	60825247	34.4	30.0291	11.6407	23.7262	/mnt/zr2597_3_peak_1753
chr7	62162407	62162682	Cand1	Cand1		Y	276	62162469	22.93	12.6839	5.98371	7.87423	/mnt/zr2597_3_peak_1754
chr7	62162759	62162868	Cand1			Y	110	62162849	16.76	9.01503	5.193	4.57059	/mnt/zr2597_3_peak_1755
chr7	63729090	63729235	Xpot			Y	146	63729125	14.11	6.17367	3.77843	2.12857	/mnt/zr2597_3_peak_1756
chr7	64341309	64341451	Tmem5				143	64341411	15.88	9.19367	5.54968	4.70791	/mnt/zr2597_3_peak_1757
chr7	64341511	64341596	Tmem5				86	64341545	14.11	8.29582	4.96958	3.90212	/mnt/zr2597_3_peak_1758
chr7	70203170	70203228					59	70203218	14.11	8.29582	4.96958	3.90212	/mnt/zr2597_3_peak_1759
chr7	70203378	70203685					308	70203532	23.82	17.2048	8.16011	11.9693	/mnt/zr2597_3_peak_1760
chr7	70555854	70555990	Dctn2			Y	137	70555893	21.17	15.0124	7.25241	10.0241	/mnt/zr2597_3_peak_1761
chr7	70578755	70578852					98	70578808	16.76	10.1022	5.83062	5.53249	/mnt/zr2597_3_peak_1762
chr7	70579938	70580027	Ddit3			Y	90	70579981	13.23	5.4278	3.53581	1.54695	/mnt/zr2597_3_peak_1763
chr7	70602456	70602527	Mars			Y	72	70602487	21.17	15.0794	7.28997	10.0569	/mnt/zr2597_3_peak_1764
chr7	71269693	71269779	Uqcrb		Uqcrb		87	71269726	21.17	11.7967	5.54265	7.08144	/mnt/zr2597_3_peak_1765
chr7	82689729	82689787					59	82689774	15.88	9.19367	5.54968	4.70791	/mnt/zr2597_3_peak_1766
chr7	83348509	83348592	Eny2,Nudcd1			Y	84	83348523	14.11	8.29582	4.96958	3.90212	/mnt/zr2597_3_peak_1767
chr7	83564828	83565074	Ebag9		Ebag9	Y	247	83564963	31.76	26.3623	10.7705	20.3706	/mnt/zr2597_3_peak_1768
chr7	91384268	91384425	Utp23	Utp23		Y	158	91384319	42.34	36.1417	12.0896	29.2192	/mnt/zr2597_3_peak_1769
chr7	93502566	93502765					200	93502581	19.41	11.2029	5.69216	6.52023	/mnt/zr2597_3_peak_1770
chr7	94755935	94756009	Taf2			Y	75	94755970	18.52	12.0371	6.41982	7.27435	/mnt/zr2597_3_peak_1771
chr7	97777863	97777934	Tbc1d31				72	97777884	14.11	6.97662	4.21583	2.81182	/mnt/zr2597_3_peak_1772
chr7	97944080	97944868	Zhx1		Zhx1	Y	789	97944548	47.63	39.4676	12.1585	32.0596	/mnt/zr2597_3_peak_1773
chr7	109205017	109205071	Zfat		Zfat	Y	55	109205051	15	7.19113	4.5886	3.01017	/mnt/zr2597_3_peak_1774
chr7	109316069	109316153				Y	85	109316082	12.35	6.5845	4.38949	2.45664	/mnt/zr2597_3_peak_1775
chr7	116653379	116653609				Y	231	116653485	22.93	12.6839	5.98371	7.87423	/mnt/zr2597_3_peak_1776
chr7	116671908	116671973	Gli4	Gli4		Y	66	116671932	22.05	12.4542	5.65018	7.68004	/mnt/zr2597_3_peak_1777
chr7	116963303	116963374	Tsta3				72	116963346	17.64	10.2087	5.63208	5.61998	/mnt/zr2597_3_peak_1778
chr7	117071091	117071296	Fam83h			Y	206	117071253	22.05	16.1329	7.58001	10.9728	/mnt/zr2597_3_peak_1779
chr7	117128881	117128969	Scrib			Y	89	117128902	20.29	12.4666	6.12619	7.6913	/mnt/zr2597_3_peak_1780
chr7	117390258	117390354	Exosc4	Exosc4		Y	97	117390284	17.64	10.5451	5.82568	5.93489	/mnt/zr2597_3_peak_1781
chr7	117417450	117417719	Maf1,Sharpin	Maf1		Y	270	117417607	29.11	23.9838	9.9004	18.1747	/mnt/zr2597_3_peak_1782
chr7	117417794	117417909	Maf1,Sharpin	Maf1		Y	116	117417871	18.52	12.0371	6.41982	7.27435	/mnt/zr2597_3_peak_1783
chr7	117417986	117418143	Maf1,Sharpin	Maf1	Maf1	Y	158	117418067	28.23	18.3673	7.30687	13.0421	/mnt/zr2597_3_peak_1784
chr7	117722450	117722518	Cyhr1,Kifc2			Y	69	117722493	20.29	12.2888	6.03074	7.51947	/mnt/zr2597_3_peak_1785
chr7	117773153	117773209	Recql4,Lrrc14			Y	57	117773178	21.17	15.0794	7.28997	10.0569	/mnt/zr2597_3_peak_1786
chr7	117788574	117788635	MGC94207			Y	62	117788603	16.76	9.79367	5.64708	5.26708	/mnt/zr2597_3_peak_1787
chr7	117963177	117963231	Commd5				55	117963182	13.23	7.42549	4.67953	3.18117	/mnt/zr2597_3_peak_1788
chr7	117967572	117967677	Rpl8			Y	106	117967648	15.88	9.19367	5.54968	4.70791	/mnt/zr2597_3_peak_1789
chr7	117967746	117967835	Rpl8	Rpl8		Y	90	117967796	15	8.29582	5.25963	3.90212	/mnt/zr2597_3_peak_1790
chr7	118502617	118502700	Commd5	Commd5			84	118502699	14.11	6.17367	3.77843	2.12857	/mnt/zr2597_3_peak_1791
chr7	118507013	118507083	Rpl8			Y	71	118507064	16.76	7.66459	4.44002	3.39373	/mnt/zr2597_3_peak_1792
chr7	118527843	118527897				Y	55	118527867	19.41	13.0305	6.70987	8.17522	/mnt/zr2597_3_peak_1793
chr7	119071727	119071827	Myh9			Y	101	119071773	19.41	10.8861	5.5227	6.26495	/mnt/zr2597_3_peak_1794
chr7	119071886	119071955	Myh9			Y	70	119071930	21.17	11.7967	5.54265	7.08144	/mnt/zr2597_3_peak_1795
chr7	120103995	120104061				Y	67	120104023	19.41	11.708	5.96678	7.00717	/mnt/zr2597_3_peak_1796
chr7	120161146	120161515	Nol12		Nol12	Y	370	120161246	15.88	9.19367	5.54968	4.70791	/mnt/zr2597_3_peak_1797
chr7	120295635	120295710	Ankrd54			Y	76	120295695	15	8.29582	5.25963	3.90212	/mnt/zr2597_3_peak_1798
chr7	120295796	120295863	Ankrd54				68	120295844	14.11	8.29582	4.96958	3.90212	/mnt/zr2597_3_peak_1799
chr7	120380461	120380574	RGD1359634,Polr2f			Y	114	120380526	31.76	15.1537	5.45932	10.1296	/mnt/zr2597_3_peak_1800
chr7	120559551	120559664	Pla2g6			Y	114	120559576	20.29	10.9285	5.32212	6.29291	/mnt/zr2597_3_peak_1801
chr7	120901853	120901907	Tomm22			Y	55	120901899	18.52	5.85335	3.25405	1.85743	/mnt/zr2597_3_peak_1802
chr7	120922873	120923055	Gtpbp1				183	120923025	19.41	13.0305	6.70987	8.17522	/mnt/zr2597_3_peak_1803
chr7	121302151	121302264	Rpl3		Rpl3		114	121302240	14.11	7.87199	4.72304	3.58602	/mnt/zr2597_3_peak_1804
chr7	121302553	121302646	Rpl3		Rpl3	Y	94	121302562	16.76	9.79367	5.64708	5.26708	/mnt/zr2597_3_peak_1805
chr7	121302780	121302936	Rpl3			Y	157	121302796	23.82	11.0053	4.96339	6.36174	/mnt/zr2597_3_peak_1806
chr7	121462959	121463128	Mief1		Mief1	Y	170	121463045	46.75	32.8153	9.55035	26.2523	/mnt/zr2597_3_peak_1807
chr7	121480431	121480654	Atf4			Y	224	121480452	18.52	11.6706	6.20804	6.97136	/mnt/zr2597_3_peak_1808
chr7	121929995	121930077	Tnrc6b				83	121930005	12.35	6.5845	4.38949	2.45664	/mnt/zr2597_3_peak_1809
chr7	121930340	121930462	Tnrc6b			Y	123	121930415	15	6.17367	3.99896	2.12857	/mnt/zr2597_3_peak_1810
chr7	121930530	121930623	Tnrc6b			Y	94	121930558	21.17	9.46042	4.43412	4.94932	/mnt/zr2597_3_peak_1811
chr7	122581718	122581859	Slc25a17	Slc25a17			142	122581760	30.87	25.1662	10.4805	19.2658	/mnt/zr2597_3_peak_1812
chr7	122896624	122896791	L3mbtl2			Y	168	122896743	19.41	13.0305	6.70987	8.17522	/mnt/zr2597_3_peak_1813
chr7	122967320	122967530	Rangap1			Y	211	122967395	33.52	16.81	5.75336	11.619	/mnt/zr2597_3_peak_1814
chr7	123043726	123043911	Tef	Tef	Tef	Y	186	123043748	15	6.63996	4.26556	2.50493	/mnt/zr2597_3_peak_1815
chr7	123088425	123088543	Tob2			Y	119	123088500	22.93	12.6839	5.98371	7.87423	/mnt/zr2597_3_peak_1816
chr7	123101246	123101350	Phf5a		Phf5a		105	123101269	14.11	7.71967	4.63541	3.44832	/mnt/zr2597_3_peak_1817
chr7	123101779	123102309	Phf5a,Aco2		Phf5a		531	123101929	33.52	26.9828	10.3773	20.9489	/mnt/zr2597_3_peak_1818
chr7	127081785	127081938				Y	154	127081837	28.23	12.7692	4.87125	7.9567	/mnt/zr2597_3_peak_1819
chr7	127082023	127082138					116	127082062	34.4	28.2623	10.6955	22.1183	/mnt/zr2597_3_peak_1820
chr7	127082195	127082303					109	127082280	14.11	8.28259	4.96183	3.90212	/mnt/zr2597_3_peak_1821
chr7	129745496	129745561				Y	66	129745518	19.41	7.99138	4.08128	3.69594	/mnt/zr2597_3_peak_1822
chr7	129856016	129856089	Pim3			Y	74	129856038	17.64	6.60524	3.72843	2.47172	/mnt/zr2597_3_peak_1823
chr7	129862483	129862593		Pim3			111	129862505	15	8.29582	5.25963	3.90212	/mnt/zr2597_3_peak_1824
chr7	130407648	130407728	Chkb	Chkb	Chkb	Y	81	130407682	15	8.29582	5.25963	3.90212	/mnt/zr2597_3_peak_1825
chr7	139684464	139684558				Y	95	139684507	14.11	6.17367	3.77843	2.12857	/mnt/zr2597_3_peak_1826
chr7	140438418	140438492				Y	75	140438469	22.93	12.7719	6.02892	7.95911	/mnt/zr2597_3_peak_1827
chr7	140919050	140919320	Mcrs1		Mcrs1	Y	271	140919257	37.05	33.8057	12.5108	27.0952	/mnt/zr2597_3_peak_1828
chr7	141053757	141053846	Tmbim6				90	141053796	24.7	8.23007	3.67129	3.90212	/mnt/zr2597_3_peak_1829
chr7	141117837	141117917				Y	81	141117874	18.52	12.0371	6.41982	7.27435	/mnt/zr2597_3_peak_1830
chr7	141355917	141356136	Smarcd1			Y	220	141356000	15	8.01473	5.08612	3.71378	/mnt/zr2597_3_peak_1831
chr7	141356375	141356493	Smarcd1		Smarcd1	Y	119	141356482	16.76	10.1174	5.83973	5.53249	/mnt/zr2597_3_peak_1832
chr7	141629953	141630260				Y	308	141630179	52.04	47.9595	14.3557	38.5017	/mnt/zr2597_3_peak_1833
chr7	142106361	142106619	Letmd1		Letmd1	Y	259	142106488	23.82	9.09299	4.13616	4.64296	/mnt/zr2597_3_peak_1834
chr7	142929050	142929153	Atg101			Y	104	142929076	26.46	13.452	5.49265	8.5811	/mnt/zr2597_3_peak_1835
chr7	143738292	143738424	Spryd3			Y	133	143738404	16.76	7.66459	4.44002	3.39373	/mnt/zr2597_3_peak_1836
chr7	143809747	143809809				Y	63	143809760	16.76	7.84227	4.53642	3.56209	/mnt/zr2597_3_peak_1837
chr7	143809900	143809998				Y	99	143809967	24.7	11.8043	5.13981	7.08397	/mnt/zr2597_3_peak_1838
chr7	143863222	143863276	Rarg				55	143863242	13.23	7.42549	4.67953	3.18117	/mnt/zr2597_3_peak_1839
chr7	143924449	143924516	Pfdn5				68	143924480	17.64	10.3745	5.72724	5.77155	/mnt/zr2597_3_peak_1840
chr7	143924615	143924835	Pfdn5		Pfdn5		221	143924654	24.7	16.604	7.51434	11.4183	/mnt/zr2597_3_peak_1841
chr7	143929571	143929687	Myg1	Myg1			117	143929619	24.7	14.5125	6.42476	9.54622	/mnt/zr2597_3_peak_1842
chr7	144013377	144013431	Sp1				55	144013396	17.64	7.21359	4.02639	3.03109	/mnt/zr2597_3_peak_1843
chr7	144013509	144014126	Sp1				618	144013826	35.28	12.4287	4.03159	7.65744	/mnt/zr2597_3_peak_1844
chr7	144014319	144014425	Sp1		Sp1	Y	107	144014398	20.29	7.09102	3.54808	2.91759	/mnt/zr2597_3_peak_1845
chr7	144077555	144077809	Pcbp2			Y	255	144077755	29.99	16.0393	6.19834	10.9504	/mnt/zr2597_3_peak_1846
chr7	144078007	144078250	Pcbp2	Pcbp2	Pcbp2	Y	244	144078150	26.46	20.5235	9.03026	15.042	/mnt/zr2597_3_peak_1847
chr7	144078303	144078398	Pcbp2		Pcbp2	Y	96	144078396	14.11	8.29582	4.96958	3.90212	/mnt/zr2597_3_peak_1848
chr7	144121379	144121491	Tarbp2			Y	113	144121405	22.93	14.7966	7.11288	9.81891	/mnt/zr2597_3_peak_1849
chr7	144121701	144121833	Tarbp2	Tarbp2		Y	133	144121737	16.76	9.96304	5.74759	5.42768	/mnt/zr2597_3_peak_1850
chr7	144121956	144122050	Tarbp2		Tarbp2	Y	95	144121967	14.11	8.29582	4.96958	3.90212	/mnt/zr2597_3_peak_1851
chr7	144223024	144223254	Atf7		Atf7	Y	231	144223227	22.93	13.9993	6.67638	9.09634	/mnt/zr2597_3_peak_1852
chr7	144322253	144322400	Calcoco1	Calcoco1			148	144322377	22.93	16.1329	7.87006	10.9728	/mnt/zr2597_3_peak_1853
chr7	144864662	144864728	Hnrnpa1			Y	67	144864693	21.17	11.7967	5.54265	7.08144	/mnt/zr2597_3_peak_1854
chr7	145450390	145450472	Calcoco1				83	145450427	21.17	15.0794	7.28997	10.0569	/mnt/zr2597_3_peak_1855
chr8	1450612	1450907	Aasdhppt				296	1450663	28.23	22.8155	9.61035	17.149	/mnt/zr2597_3_peak_1856
chr8	1502447	1502684	Msantd4				238	1502657	15.88	9.19367	5.54968	4.70791	/mnt/zr2597_3_peak_1857
chr8	1502762	1502979	Msantd4				218	1502812	32.64	27.5718	11.0606	21.4787	/mnt/zr2597_3_peak_1858
chr8	5436993	5437065	Dync2h1,Dcun1d5			Y	73	5437028	26.46	20.5235	9.03026	15.042	/mnt/zr2597_3_peak_1859
chr8	12994051	12994287	Cwc15,Kdm4d		Cwc15	Y	237	12994109	41.46	36.8552	12.8275	29.8628	/mnt/zr2597_3_peak_1860
chr8	12994722	12994858	Cwc15		Cwc15		137	12994813	18.52	11.6329	6.1864	6.93646	/mnt/zr2597_3_peak_1861
chr8	13304560	13304614	Mre11a,Ankrd49			Y	55	13304595	14.11	8.23693	4.9351	3.90212	/mnt/zr2597_3_peak_1862
chr8	19867241	19867295	Zfp317				55	19867248	13.23	7.42549	4.67953	3.18117	/mnt/zr2597_3_peak_1863
chr8	21915720	21915776	Eif3g			Y	57	21915746	21.17	13.8067	6.58859	8.91085	/mnt/zr2597_3_peak_1864
chr8	22021319	22021373	Mrpl4	Mrpl4		Y	55	22021347	15.88	6.9063	4.21949	2.74479	/mnt/zr2597_3_peak_1865
chr8	22021448	22021524	Mrpl4	Mrpl4	Mrpl4	Y	77	22021487	15	6.17367	3.99896	2.12857	/mnt/zr2597_3_peak_1866
chr8	22458628	22458682	Dnm2				55	22458682	17.64	5.2663	3.10703	1.4008	/mnt/zr2597_3_peak_1867
chr8	22458755	22458875	Dnm2			Y	121	22458849	31.76	17.8356	6.55118	12.5673	/mnt/zr2597_3_peak_1868
chr8	22911336	22911457					122	22911422	15.88	9.19367	5.54968	4.70791	/mnt/zr2597_3_peak_1869
chr8	23416082	23416137					56	23416099	13.23	7.42549	4.67953	3.18117	/mnt/zr2597_3_peak_1870
chr8	23416375	23416432				Y	58	23416389	20.29	14.0449	6.99992	9.10837	/mnt/zr2597_3_peak_1871
chr8	26413099	26413221	2022-09-07			Y	123	26413178	16.76	10.1174	5.83973	5.53249	/mnt/zr2597_3_peak_1872
chr8	31496931	31497043	Snx19			Y	113	31497009	20.29	12.4666	6.12619	7.6913	/mnt/zr2597_3_peak_1873
chr8	36374775	36374856	Dcps				82	36374783	14.11	7.59852	4.56608	3.34272	/mnt/zr2597_3_peak_1874
chr8	36761501	36761582	Ddx25				82	36761540	15.88	9.19367	5.54968	4.70791	/mnt/zr2597_3_peak_1875
chr8	39243653	39244020	Stt3a	Stt3a		Y	368	39243742	26.46	9.529	3.92332	5.01461	/mnt/zr2597_3_peak_1876
chr8	44989113	44989211	Hspa8			Y	99	44989164	18.52	7.28745	3.90486	3.09619	/mnt/zr2597_3_peak_1877
chr8	44989282	44989352	Hspa8			Y	71	44989317	18.52	10.4663	5.53096	5.8614	/mnt/zr2597_3_peak_1878
chr8	48674374	48674448	Hmbs		Hmbs	Y	75	48674409	27.35	19.7506	8.28812	14.3305	/mnt/zr2597_3_peak_1879
chr8	48674649	48674719	Hmbs			Y	71	48674678	20.29	8.71601	4.2577	4.28708	/mnt/zr2597_3_peak_1880
chr8	48699520	48699612	Hyou1			Y	93	48699606	13.23	7.42549	4.67953	3.18117	/mnt/zr2597_3_peak_1881
chr8	48727042	48727320	Rps25,Trappc4			Y	279	48727281	29.99	22.2295	9.22509	16.6405	/mnt/zr2597_3_peak_1882
chr8	49075846	49076123	Arcn1	Arcn1		Y	278	49075913	20.29	14.0449	6.99992	9.10837	/mnt/zr2597_3_peak_1883
chr8	49186330	49186489				Y	160	49186463	20.29	12.1154	5.93821	7.34968	/mnt/zr2597_3_peak_1884
chr8	49353955	49354051	Mpzl3				97	49354041	14.11	7.87199	4.72304	3.58602	/mnt/zr2597_3_peak_1885
chr8	50132427	50132488					62	50132452	15	8.29582	5.25963	3.90212	/mnt/zr2597_3_peak_1886
chr8	52814257	52814399	Rexo2	Rexo2		Y	143	52814306	28.23	15.1622	5.8455	10.1327	/mnt/zr2597_3_peak_1887
chr8	55037409	55037743	Sdhd,Timm8b		Sdhd	Y	335	55037631	25.58	19.2096	8.63305	13.8589	/mnt/zr2597_3_peak_1888
chr8	58293463	58293528	Rab39a				66	58293482	19.41	7.99138	4.08128	3.69594	/mnt/zr2597_3_peak_1889
chr8	58293602	58293656	Rab39a				55	58293612	17.64	8.44714	4.66054	4.0307	/mnt/zr2597_3_peak_1890
chr8	59456887	59456992	Ireb2			Y	106	59456961	18.52	11.303	5.99824	6.61655	/mnt/zr2597_3_peak_1891
chr8	61079863	61079945	Hmg20a,Peak1				83	61079894	13.23	7.39915	4.66381	3.18117	/mnt/zr2597_3_peak_1892
chr8	61080022	61080288	Hmg20a,Peak1	Hmg20a			267	61080056	20.29	8.71601	4.2577	4.28708	/mnt/zr2597_3_peak_1893
chr8	61752447	61752812	Sin3a	Sin3a		Y	366	61752684	23.82	17.0295	8.06006	11.827	/mnt/zr2597_3_peak_1894
chr8	61753121	61753180	Sin3a		Sin3a	Y	60	61753129	14.11	6.86162	4.15213	2.71532	/mnt/zr2597_3_peak_1895
chr8	62542249	62542781	Clk3			Y	533	62542628	23.82	11.0053	4.96339	6.36174	/mnt/zr2597_3_peak_1896
chr8	62696374	62696521	Ubl7			Y	148	62696521	15.88	5.31046	3.37559	1.43763	/mnt/zr2597_3_peak_1897
chr8	63037059	63037173	Stoml1	Stoml1		Y	115	63037092	17.64	10.685	5.9069	6.07203	/mnt/zr2597_3_peak_1898
chr8	63378998	63379128	Nptn	Nptn		Y	131	63379035	16.76	9.31372	5.36558	4.81109	/mnt/zr2597_3_peak_1899
chr8	67073680	67073754				Y	75	67073713	23.82	13.5895	6.20423	8.70259	/mnt/zr2597_3_peak_1900
chr8	67723360	67723503					144	67723473	25.58	15.4524	6.64529	10.3969	/mnt/zr2597_3_peak_1901
chr8	69121247	69121377	Rpl4			Y	131	69121331	14.11	7.73332	4.64324	3.45759	/mnt/zr2597_3_peak_1902
chr8	69121446	69121633	Rpl4				188	69121575	16.76	9.86082	5.68686	5.33143	/mnt/zr2597_3_peak_1903
chr8	70789096	70789163	Clpx			Y	68	70789138	16.76	9.98025	5.75784	5.4446	/mnt/zr2597_3_peak_1904
chr8	71533314	71533459	Trip4				146	71533405	17.64	11.0657	6.12977	6.3868	/mnt/zr2597_3_peak_1905
chr8	71786265	71786487	Fam96a	Fam96a			223	71786415	18.52	10.4663	5.53096	5.8614	/mnt/zr2597_3_peak_1906
chr8	72029425	72029543				Y	119	72029463	22.05	16.1329	7.58001	10.9728	/mnt/zr2597_3_peak_1907
chr8	72714816	72714921	Rab8b			Y	106	72714830	17.64	10.6322	5.87618	6.0197	/mnt/zr2597_3_peak_1908
chr8	72742689	72742759		Rps27l			71	72742734	15.88	8.30198	5.01574	3.90658	/mnt/zr2597_3_peak_1909
chr8	76400335	76400409	Bnip2	Bnip2		Y	75	76400353	19.41	13.0305	6.70987	8.17522	/mnt/zr2597_3_peak_1910
chr8	76422292	76422413				Y	122	76422333	30.87	20.3845	7.96845	14.9305	/mnt/zr2597_3_peak_1911
chr8	76644462	76644542	Myo1e				81	76644496	19.41	12.0668	6.16507	7.30211	/mnt/zr2597_3_peak_1912
chr8	79323208	79323271	Nedd4			Y	64	79323249	17.64	9.16085	5.04524	4.70791	/mnt/zr2597_3_peak_1913
chr8	79638292	79638460	Dnaaf4				169	79638321	17.64	11.0657	6.12977	6.3868	/mnt/zr2597_3_peak_1914
chr8	79638630	79638725	Dnaaf4	Dnaaf4			96	79638662	24.7	14.5125	6.42476	9.54622	/mnt/zr2597_3_peak_1915
chr8	79660555	79660641	Ccpg1,Ccpg1os			Y	87	79660616	17.64	6.60524	3.72843	2.47172	/mnt/zr2597_3_peak_1916
chr8	79792460	79792626	Rsl24d1	Rsl24d1		Y	167	79792544	29.99	23.9838	10.1905	18.1747	/mnt/zr2597_3_peak_1917
chr8	81949549	81949627	Arpp19			Y	79	81949585	17.64	11.0657	6.12977	6.3868	/mnt/zr2597_3_peak_1918
chr8	85413922	85414045	Fbxo9				124	85413948	20.29	8.71601	4.2577	4.28708	/mnt/zr2597_3_peak_1919
chr8	87213674	87213752	Cox7a2	LOC100363289		Y	79	87213742	14.11	6.63996	4.03033	2.50493	/mnt/zr2597_3_peak_1920
chr8	90975640	90975726			Lca5	Y	87	90975715	15	6.17367	3.99896	2.12857	/mnt/zr2597_3_peak_1921
chr8	94922027	94922142					116	94922089	15	8.16175	5.17665	3.84802	/mnt/zr2597_3_peak_1922
chr8	96088477	96088678	Snx14			Y	202	96088638	23.82	9.09299	4.13616	4.64296	/mnt/zr2597_3_peak_1923
chr8	103774293	103774452	Xrn1	Xrn1		Y	160	103774347	21.17	12.6951	6.00016	7.88495	/mnt/zr2597_3_peak_1924
chr8	106617530	106617685	Mrps22	Mrps22		Y	156	106617608	39.69	36.3802	13.381	29.4108	/mnt/zr2597_3_peak_1925
chr8	107819168	107819255	Armc8			Y	88	107819211	22.93	16.1329	7.87006	10.9728	/mnt/zr2597_3_peak_1926
chr8	109454831	109455012				Y	182	109454858	18.52	11.1267	5.89857	6.44579	/mnt/zr2597_3_peak_1927
chr8	111219626	111219688			Amotl2	Y	63	111219659	16.76	10.1174	5.83973	5.53249	/mnt/zr2597_3_peak_1928
chr8	111687442	111687555	Srprb			Y	114	111687540	19.41	7.99138	4.08128	3.69594	/mnt/zr2597_3_peak_1929
chr8	116289506	116289720	Tmem115	Tmem115		Y	215	116289550	29.11	11.5922	4.30137	6.89663	/mnt/zr2597_3_peak_1930
chr8	116297413	116297714	Cyb561d2,Nprl2	Cyb561d2			302	116297602	20.29	14.0449	6.99992	9.10837	/mnt/zr2597_3_peak_1931
chr8	116297785	116297892	Cyb561d2,Nprl2	Cyb561d2			108	116297846	17.64	11.0657	6.12977	6.3868	/mnt/zr2597_3_peak_1932
chr8	116657278	116657404	Mon1a	Mon1a		Y	127	116657294	21.17	15.0794	7.28997	10.0569	/mnt/zr2597_3_peak_1933
chr8	117245983	117246419	Ccdc71	Ccdc71		Y	437	117246316	35.28	25.6604	9.07109	19.7312	/mnt/zr2597_3_peak_1934
chr8	117246489	117246543	Ccdc71		Ccdc71	Y	55	117246494	15.88	8.4432	5.09908	4.0307	/mnt/zr2597_3_peak_1935
chr8	117446104	117446208	Arih2			Y	105	117446177	25.58	12.6201	5.31623	7.83851	/mnt/zr2597_3_peak_1936
chr8	117952915	117953006	Cdc25a				92	117952991	16.76	10.1174	5.83973	5.53249	/mnt/zr2597_3_peak_1937
chr8	118192314	118192541	Dhx30		Dhx30	Y	228	118192473	17.64	9.44171	5.20005	4.93695	/mnt/zr2597_3_peak_1938
chr8	118192644	118192708	Dhx30			Y	65	118192678	15	6.17367	3.99896	2.12857	/mnt/zr2597_3_peak_1939
chr8	118525738	118526006	Elp6		Elp6	Y	269	118525990	20.29	10.9285	5.32212	6.29291	/mnt/zr2597_3_peak_1940
chr8	118551448	118551502					55	118551465	16.76	10.1174	5.83973	5.53249	/mnt/zr2597_3_peak_1941
chr8	118551767	118551909				Y	143	118551865	42.34	40.3215	14.2511	32.7557	/mnt/zr2597_3_peak_1942
chr8	118552283	118552343				Y	61	118552308	12.35	6.5845	4.38949	2.45664	/mnt/zr2597_3_peak_1943
chr8	118552478	118552578					101	118552506	16.76	10.1174	5.83973	5.53249	/mnt/zr2597_3_peak_1944
chr8	118570506	118570612	Scap	Scap			107	118570546	25.58	19.4008	8.74021	13.9942	/mnt/zr2597_3_peak_1945
chr8	118574225	118574341			Scap	Y	117	118574266	21.17	11.7967	5.54265	7.08144	/mnt/zr2597_3_peak_1946
chr8	118574409	118574522			Scap	Y	114	118574492	16.76	5.94583	3.55201	1.93907	/mnt/zr2597_3_peak_1947
chr8	118574680	118574750			Scap		71	118574723	14.11	8.29582	4.96958	3.90212	/mnt/zr2597_3_peak_1948
chr8	119268141	119268305					165	119268272	27.35	17.3804	7.08634	12.1274	/mnt/zr2597_3_peak_1949
chr8	119381628	119381730	Lrrfip2			Y	103	119381653	28.23	18.3673	7.30687	13.0421	/mnt/zr2597_3_peak_1950
chr8	122196035	122196144	Ubp1				110	122196072	22.05	6.99766	3.29325	2.83089	/mnt/zr2597_3_peak_1951
chr8	122196253	122196361	Ubp1				109	122196289	17.64	9.58738	5.28107	5.0713	/mnt/zr2597_3_peak_1952
chr8	126411599	126411751	Azi2			Y	153	126411604	15	7.59852	4.83258	3.34272	/mnt/zr2597_3_peak_1953
chr8	126411973	126412074	Azi2	Azi2		Y	102	126412012	16.76	8.73159	5.03118	4.30122	/mnt/zr2597_3_peak_1954
chr8	127171693	127171783	Golga4	Golga4	Ctdspl,Golga4	Y	91	127171781	13.23	7.42549	4.67953	3.18117	/mnt/zr2597_3_peak_1955
chr8	129245882	129246216				Y	335	129245925	34.4	24.4646	8.79559	18.6417	/mnt/zr2597_3_peak_1956
chr8	129246383	129246439					57	129246405	15.88	5.31046	3.37559	1.43763	/mnt/zr2597_3_peak_1957
chr8	130357207	130357285				Y	79	130357254	19.41	9.62477	4.87026	5.10806	/mnt/zr2597_3_peak_1958
chr8	131904025	131904119	Zfp445		Zfp445	Y	95	131904039	15.88	6.96401	4.25137	2.80162	/mnt/zr2597_3_peak_1959
chr8	131904213	131904346	Zfp445		Zfp445	Y	134	131904311	28.23	19.8267	8.02953	14.4057	/mnt/zr2597_3_peak_1960
chr8	132790964	132791038	Lztfl1				75	132791017	17.64	11.0657	6.12977	6.3868	/mnt/zr2597_3_peak_1961
chr8	132911137	132911264	Fyco1			Y	128	132911163	19.41	11.885	6.06431	7.15924	/mnt/zr2597_3_peak_1962
chr9	9703938	9704020	Gpr108				83	9703966	22.05	16.1329	7.58001	10.9728	/mnt/zr2597_3_peak_1963
chr9	9704100	9704392	Gpr108	Gpr108		Y	293	9704225	22.05	15.9174	7.46043	10.8442	/mnt/zr2597_3_peak_1964
chr9	10013090	10013571	Khsrp			Y	482	10013259	34.4	28.9576	11.0632	22.7405	/mnt/zr2597_3_peak_1965
chr9	10013643	10013785	Khsrp			Y	143	10013678	26.46	16.4086	6.86582	11.2277	/mnt/zr2597_3_peak_1966
chr9	10032800	10032984	Gtf2f1			Y	185	10032938	28.23	18.3673	7.30687	13.0421	/mnt/zr2597_3_peak_1967
chr9	10047648	10047704	Alkbh7				57	10047683	16.76	7.50276	4.35296	3.25353	/mnt/zr2597_3_peak_1968
chr9	10054103	10054168				Y	66	10054146	16.76	7.66459	4.44002	3.39373	/mnt/zr2597_3_peak_1969
chr9	10054328	10054433				Y	106	10054338	15.88	6.9063	4.21949	2.74479	/mnt/zr2597_3_peak_1970
chr9	10293468	10294012	Dus3l		Dus3l	Y	545	10293955	27.35	14.2995	5.66907	9.35228	/mnt/zr2597_3_peak_1971
chr9	10294071	10294148	Dus3l			Y	78	10294111	22.05	12.6839	5.76318	7.87423	/mnt/zr2597_3_peak_1972
chr9	10337961	10338125	Vmac,Ndufa11	Ndufa11	Ndufa11	Y	165	10338092	16.76	9.96304	5.74759	5.42768	/mnt/zr2597_3_peak_1973
chr9	10338369	10338426	Vmac,Ndufa11			Y	58	10338381	12.35	5.9933	4.03309	1.98315	/mnt/zr2597_3_peak_1974
[truncated: 89 more rows]
