# Supplementary material for: Transcription factor Creb3l1 maintains proteostasis in neuroendocrine cells
Source: Mol Metab. 2022 Jul 6;63:101542. doi: 10.1016/j.molmet.2022.101542 (PMC9294333; doi:10.1016/j.molmet.2022.101542)
Supplement: Multimedia component 1 [file mmc1.zip › Supplemental data/Supplemental Table 5.xlsx]

## Sheet: Biological process
Enrichment FDR	Genes in list	Total genes	Functional Category	Genes
2.07685e-22	426	4290	Nucleic acid metabolic process	PBX2 GTF2H4 NCOR2 PMS2 ZCCHC8 NFE2L2 TRIM41 EPRS CNOT8 NHP2 ZFP386 YY1 ENY2 PAPOLA PRPF40A NOP10 TFAP4 SNRPF MED1 CDK12 RFX1 MED19 THUMPD3 ZFP189 CCNK DHX33 ZFP691 CLP1 SF3A3 CDK5 AKIRIN2 CWC15 RC3H2 ZBTB6 PHF12 TRIM32 EYA3 SP2 CRNKL1 SAP18 CIPC UHRF2 MED16 TNKS FTO SMARCA2 SUPT16H OTULIN CSTF3 CNOT1 SLIRP RARG ZFP91 RPRD1B PFDN5 IMP4 ZFP319 ING2 CDT1 SBNO2 FARSB IRF2BP1 SYMPK HIVEP1 CXXC1 DHX38 …
8.98496e-22	453	4702	Nucleobase-containing compound metabolic process	PBX2 GTF2H4 NCOR2 PMS2 ZCCHC8 NFE2L2 TRIM41 EPRS CNOT8 NHP2 ZFP386 YY1 ADSS ENY2 PAPOLA PRPF40A NOP10 TFAP4 SNRPF MED1 CDK12 RFX1 MED19 THUMPD3 ZFP189 CCNK DHX33 ZFP691 CLP1 PANK3 SF3A3 CDK5 AKIRIN2 CWC15 RC3H2 ZBTB6 PHF12 TRIM32 EYA3 SP2 CRNKL1 SAP18 CIPC UHRF2 MED16 TNKS FTO SMARCA2 SUPT16H OTULIN CSTF3 CNOT1 SLIRP RARG ZFP91 RPRD1B PFDN5 NUDT2 IMP4 ZFP319 ING2 CDT1 SBNO2 FARSB IRF2BP1 SYMPK HI…
2.1062e-21	463	4872	Cellular aromatic compound metabolic process	PBX2 GTF2H4 NCOR2 PMS2 ZCCHC8 NFE2L2 TRIM41 EPRS CNOT8 NHP2 ZFP386 YY1 ADSS ENY2 PAPOLA PRPF40A NOP10 TFAP4 SNRPF MED1 CDK12 RFX1 MED19 THUMPD3 ZFP189 CCNK DHX33 ZFP691 CLP1 PANK3 SF3A3 CDK5 AKIRIN2 CWC15 RC3H2 ZBTB6 PHF12 TRIM32 EYA3 SP2 CRNKL1 SAP18 CIPC UHRF2 MED16 TNKS FTO SMARCA2 SUPT16H OTULIN CSTF3 CNOT1 SLIRP RARG ZFP91 RPRD1B PFDN5 NUDT2 IMP4 ZFP319 ING2 CDT1 SBNO2 FARSB IRF2BP1 SYMPK HI…
2.1062e-21	459	4818	Heterocycle metabolic process	PBX2 GTF2H4 NCOR2 PMS2 ZCCHC8 NFE2L2 TRIM41 EPRS CNOT8 NHP2 ZFP386 YY1 ADSS ENY2 PAPOLA PRPF40A NOP10 TFAP4 SNRPF MED1 CDK12 RFX1 MED19 THUMPD3 ZFP189 CCNK DHX33 ZFP691 CLP1 PANK3 SF3A3 CDK5 AKIRIN2 CWC15 RC3H2 ZBTB6 PHF12 TRIM32 EYA3 SP2 CRNKL1 SAP18 CIPC UHRF2 MED16 TNKS FTO SMARCA2 SUPT16H OTULIN CSTF3 CNOT1 SLIRP RARG ZFP91 RPRD1B PFDN5 NUDT2 IMP4 ZFP319 ING2 CDT1 SBNO2 FARSB IRF2BP1 SYMPK HI…
3.0172e-20	441	4633	Cellular protein metabolic process	PPP2R5A RGD735065 CDK19 ATAT1 GTF2H4 DENR UBE2G2 ALKBH4 HIP1 DCUN1D4 TRIM41 EPRS CNOT8 RAD23A ENY2 SUPT7L ANKIB1 CDK12 TRAF2 DCAF15 PSMD6 UBL7 FNTB CAND1 AUP1 CDK5 BRPF1 DCUN1D5 TNFAIP1 DAD1 RC3H2 MSL1 TRIM32 EYA3 NAA20 CNOT4 HPF1 UHRF2 ALG14 TNKS AKTIP OTULIN POMT2 CNOT1 NAA15 ABHD17B EIF3M DCUN1D3 FARSB SHPRH ARMC8 PTAR1 UBE2C SPSB3 USP5 CNOT9 CASP2 YME1L1 EEF1AKMT2 CTR9 UPF3A EIF2S2 SPCS1 HSPA…
6.19515e-18	376	3868	RNA metabolic process	PBX2 GTF2H4 NCOR2 ZCCHC8 NFE2L2 TRIM41 EPRS CNOT8 NHP2 ZFP386 YY1 ENY2 PAPOLA PRPF40A NOP10 TFAP4 SNRPF MED1 CDK12 RFX1 MED19 THUMPD3 ZFP189 CCNK DHX33 ZFP691 CLP1 SF3A3 CDK5 AKIRIN2 CWC15 RC3H2 ZBTB6 PHF12 TRIM32 SP2 CRNKL1 SAP18 CIPC MED16 FTO SMARCA2 SUPT16H OTULIN CSTF3 CNOT1 SLIRP RARG ZFP91 RPRD1B PFDN5 IMP4 ZFP319 ING2 SBNO2 FARSB IRF2BP1 SYMPK HIVEP1 CXXC1 DHX38 ZIM1 ATF7 ZFP418 ACTR8 PUR…
5.62526e-17	411	4399	Macromolecule biosynthetic process	PBX2 GTF2H4 NCOR2 DENR NFE2L2 TRIM41 EPRS POLQ CNOT8 ZFP386 YY1 ENY2 TFAP4 MED1 CDK12 RFX1 MED19 ZFP189 CCNK DHX33 ZFP691 CDK5 AKIRIN2 DAD1 ZBTB6 PHF12 TRIM32 SP2 SAP18 CIPC MED16 ALG14 SMARCA2 SUPT16H OTULIN POMT2 CNOT1 RARG ZFP91 EIF3M PFDN5 ZFP319 ING2 CDT1 SBNO2 FARSB IRF2BP1 HIVEP1 CXXC1 TWNK ZIM1 ATF7 ZFP418 ACTR8 PURG CALCOCO1 ZFP444 GATAD2B BRD9 CNOT9 TRIP4 CREB3 NSD1 CTR9 UPF3A EIF2S2 ED…
1.30969e-16	407	4367	Cellular macromolecule biosynthetic process	PBX2 GTF2H4 NCOR2 DENR NFE2L2 TRIM41 EPRS POLQ CNOT8 ZFP386 YY1 ENY2 TFAP4 MED1 CDK12 RFX1 MED19 ZFP189 CCNK DHX33 ZFP691 CDK5 AKIRIN2 DAD1 ZBTB6 PHF12 TRIM32 SP2 SAP18 CIPC MED16 ALG14 SMARCA2 SUPT16H OTULIN POMT2 CNOT1 RARG ZFP91 EIF3M PFDN5 ZFP319 ING2 CDT1 SBNO2 FARSB IRF2BP1 HIVEP1 CXXC1 TWNK ZIM1 ATF7 ZFP418 ACTR8 PURG CALCOCO1 ZFP444 GATAD2B BRD9 CNOT9 TRIP4 CREB3 NSD1 CTR9 UPF3A EIF2S2 ED…
5.16593e-15	398	4335	Cellular nitrogen compound biosynthetic process	PBX2 GTF2H4 NCOR2 DENR NFE2L2 TRIM41 EPRS CNOT8 ZFP386 YY1 ADSS ENY2 TFAP4 MED1 CDK12 RFX1 MED19 ZFP189 CCNK DHX33 ZFP691 PANK3 CDK5 AKIRIN2 ZBTB6 PHF12 TRIM32 SP2 SAP18 CIPC MED16 SMARCA2 SUPT16H OTULIN CNOT1 RARG ZFP91 EIF3M PFDN5 NUDT2 SAMD8 ZFP319 ING2 SBNO2 FARSB IRF2BP1 HIVEP1 CXXC1 ZIM1 ATF7 ZFP418 ACTR8 PURG CALCOCO1 ZFP444 GATAD2B BRD9 CNOT9 TRIP4 CREB3 NSD1 CTR9 COX15 UPF3A EIF2S2 EDRF1…
6.34407e-14	174	1479	Cellular protein localization	THOC3 NACA ENY2 ARF2 RANBP17 RAB5B COPA XPOT IFT20 PCM1 TNKS VPS41 XPO7 HSPD1 WDR34 BICD2 TBC1D10B HIKESHI SPCS1 ARFIP2 RAB5C BANP ROMO1 RAB40C TBC1D17 TERF2 TULP2 CENPT PEX1 RABL3 FAM83H SCRIB DNAJC19 PEX26 ZC3H11A PPP2R5A COG3 GCC2 DDX39B CCT6A UBE2G2 LRWD1 YWHAG NAPA DNM1L ITSN1 USO1 TPR BLZF1 MRNIP THOC6 TOM1L2 SLU7 CLTC DDX39A SUPT7L PRKACA YWHAE MED1 PDPK1 LZTFL1 AKAP8L NUP107 DDIT3 VCPIP1 …
1.10723e-13	174	1489	Cellular macromolecule localization	THOC3 NACA ENY2 ARF2 RANBP17 RAB5B COPA XPOT IFT20 PCM1 TNKS VPS41 XPO7 HSPD1 WDR34 BICD2 TBC1D10B HIKESHI SPCS1 ARFIP2 RAB5C BANP ROMO1 RAB40C TBC1D17 TERF2 TULP2 CENPT PEX1 RABL3 FAM83H SCRIB DNAJC19 PEX26 ZC3H11A PPP2R5A COG3 GCC2 DDX39B CCT6A UBE2G2 LRWD1 YWHAG NAPA DNM1L ITSN1 USO1 TPR BLZF1 MRNIP THOC6 TOM1L2 SLU7 CLTC DDX39A SUPT7L PRKACA YWHAE MED1 PDPK1 LZTFL1 AKAP8L NUP107 DDIT3 VCPIP1 …
3.59318e-13	307	3203	Organelle organization	COG3 ASF1A RGD735065 FIS1 ALKBH4 HIP1 RANBP1 DNAJC28 CLUH TRAF7 ACTR3 DNAJA3 CALM2 FBXW11 ENY2 SUPT7L FYCO1 ATG101 BRPF1 TPX2 NLE1 AMOTL2 DNAJC11 IFT20 SEC24C PHF13 MSL1 PCM1 EYA3 KDM5A TNKS RPGRIP1L SMARCA2 SUPT16H SLIRP ADCK1 VPS41 CHCHD3 ARPC5L HSPD1 UBE2C ACTR8 WDR34 ADD2 BICD2 LMAN2 INO80C PSTPIP2 YME1L1 CTR9 TACC3 NDUFS8 ERCC2 CAMSAP1 SMARCA5 ARFIP2 MRPL20 RPS14 PLEKHJ1 LSM4 ROMO1 ANAPC15 K…
3.37195e-12	104	747	Intracellular protein transport	THOC3 NACA ENY2 ARF2 RANBP17 RAB5B COPA XPOT IFT20 PCM1 VPS41 XPO7 HSPD1 WDR34 TBC1D10B HIKESHI SPCS1 ARFIP2 RAB5C ROMO1 TBC1D17 PEX1 RABL3 SCRIB DNAJC19 PEX26 ZC3H11A TERF2 COG3 GCC2 DDX39B UBE2G2 YWHAG NAPA USO1 TPR THOC6 TOM1L2 SLU7 CLTC DDX39A PRKACA YWHAE MED1 AKAP8L NUP107 ERLEC1 THOC2 AUP1 TIMM10 TMED10 TIMM22 CDK5 SEC24C KPNB1 SNX16 SSR3 DDX25 SELENOS PMPCB SNAPIN TOMM22 TOM1 M6PR TIMM21 …
3.45406e-12	140	1148	Intracellular transport	THOC3 ERGIC2 NACA CNIH4 FBXW11 ENY2 ARF2 RANBP17 RAB5B COPA FYCO1 XPOT IFT20 SEC24C PCM1 VPS41 XPO7 HSPD1 WDR34 LMAN2 TBC1D10B HIKESHI SPCS1 ARFIP2 RAB5C PLEKHJ1 ROMO1 COPE TBC1D17 STARD4 TRAPPC10 PEX1 RABL3 SCRIB CHMP2A DNAJC19 PEX26 ZC3H11A ARCN1 TERF2 COG3 VPS52 GCC2 DDX39B UBE2G2 YWHAG NAPA RANBP1 USO1 TPR MTM1 KLHL20 THOC6 TOM1L2 HOOK2 SLU7 GOSR1 CLTC DDX39A PRKACA YWHAE MED1 AKAP8L NUP107 E…
3.45406e-12	426	4919	Regulation of nitrogen compound metabolic process	PPP2R5A PBX2 RGD735065 GTF2H4 NCOR2 HIP1 NFE2L2 DCUN1D4 TRIM41 CNOT8 ZFP386 YY1 ENY2 TFAP4 ANKIB1 MED1 CDK12 RFX1 MED19 TRAF2 ZFP189 CCNK DHX33 ZFP691 CDK5 AKIRIN2 DCUN1D5 RC3H2 ZBTB6 PHF12 TRIM32 EYA3 SP2 SAP18 CIPC HPF1 MED16 TNKS SMARCA2 SUPT16H OTULIN CNOT1 SLIRP RARG ZFP91 PFDN5 ZFP319 ING2 CDT1 SBNO2 DCUN1D3 IRF2BP1 HIVEP1 CXXC1 ZIM1 ATF7 ZFP418 ACTR8 PURG CALCOCO1 ZFP444 GATAD2B BRD9 CNOT9…
4.34401e-12	126	993	Peptide metabolic process	DENR EPRS CNOT8 CNOT1 EIF3M FARSB CNOT9 UPF3A EIF2S2 SPCS1 LARS RPS14 MRPL51 GTPBP2 EEF1B2 HARS EIF4A1 UPF3B IMPACT GSPT1 EIF3I UQCC1 IREB2 INPP5E AIMP2 RCC1L NFE2L2 NOA1 TPR DARS2 MRPL27 DARS RPS27A NCSTN EIF2AK3 EIF2B2 DHX33 PARS2 RPS6 TMED10 RPL15 RPS7 RPS20 CHCHD1 RPL4 EIF2S1 MRPS2 RPL32 ATAD1 SEC11A SERP1 RPS3A MRPS30 DDX25 ALKBH1 GFM1 EIF2A RPL31 SP1 RPS2 RPL27A MRPL43 RPL13 MRPL32 HARS2 RP…
6.23271e-12	104	757	RNA processing	ZCCHC8 NHP2 PAPOLA PRPF40A NOP10 SNRPF THUMPD3 CLP1 SF3A3 CWC15 CRNKL1 CSTF3 RPRD1B IMP4 SYMPK DHX38 NGDN CTU1 RPS14 WTAP LSM4 CDC5L SF3B2 SNRNP70 DHX8 SCNM1 TRMT112 DDX49 RPUSD1 DDX18 AKAP17A WDR46 RPP38 ZC3H10 SFPQ GAR1 CDK12 SRSF2 TFIP11 DDX39B XAB2 NCOR2 TRMT2A TRMT1L SLU7 KRR1 DDX39A UTP23 PRKACA AKAP8L RPL7 UTP11 THOC2 RPS7 RNPS1 FTSJ3 THRAP3 DCPS TYW5 PTBP1 TRMT10A SNRNP200 ALKBH1 CLNS1A U…
1.01076e-11	105	774	Protein modification by small protein conjugation or removal	UBE2G2 DCUN1D4 TRIM41 ENY2 ANKIB1 TRAF2 DCAF15 CAND1 DCUN1D5 TNFAIP1 RC3H2 TRIM32 CNOT4 UHRF2 AKTIP OTULIN DCUN1D3 SHPRH UBE2C USP5 JOSD2 UBA6 ARIH2 COPS9 UBE2H PSMD14 MED1 RNF115 RNF5 UBE2D1 AIMP2 RNF216 RNF10 NFE2L2 DNM1L KLHL8 KLHL20 TRAF7 RNF167 FBXW11 TRIM44 RBCK1 VCPIP1 CBLL1 PLAA CDK5 UBR7 FBXO9 RPS7 TANK SPATA2 NUB1 TNKS TRIM23 SHARPIN USP48 ASB7 IRF2BP1 PRMT3 SPSB3 CDCA3 GTPBP4 BTRC GPS2…
2.50529e-11	208	2012	Protein localization	THOC3 NACA ENY2 ARF2 RANBP17 RAB5B COPA XPOT IFT20 PCM1 TNKS VPS41 XPO7 HSPD1 WDR34 BICD2 CEP55 TBC1D10B HIKESHI SPCS1 ARFIP2 MON1A RAB5C BANP ROMO1 RAB40C TBC1D17 TERF2 TULP2 CENPT PEX1 RABL3 FAM83H SCRIB CHMP2A DNAJC19 PEX26 ZC3H11A PFKFB2 PPP2R5A COG3 VPS52 GCC2 DDX39B CCT6A MMD2 SIRT4 UBE2G2 LRWD1 YWHAG NAPA DNM1L ITSN1 USO1 TPR BLZF1 MYH10 MRNIP MPC2 THOC6 TOM1L2 SLU7 CLTC DDX39A SUPT7L PRKA…
2.99681e-11	111	854	Translation	DENR EPRS CNOT8 CNOT1 EIF3M FARSB CNOT9 UPF3A EIF2S2 LARS RPS14 MRPL51 GTPBP2 EEF1B2 HARS EIF4A1 UPF3B IMPACT GSPT1 EIF3I UQCC1 IREB2 INPP5E AIMP2 RCC1L NOA1 TPR DARS2 MRPL27 DARS RPS27A EIF2AK3 EIF2B2 DHX33 PARS2 RPS6 RPL15 RPS7 RPS20 CHCHD1 RPL4 EIF2S1 MRPS2 RPL32 SERP1 RPS3A MRPS30 DDX25 ALKBH1 GFM1 EIF2A RPL31 RPS2 RPL27A MRPL43 RPL13 MRPL32 HARS2 RPL34 RPS23 RPL3 MRPL34 NARS RPS15A MRPL20 RP…
3.87935e-11	112	869	Peptide biosynthetic process	DENR EPRS CNOT8 CNOT1 EIF3M FARSB CNOT9 UPF3A EIF2S2 LARS RPS14 MRPL51 GTPBP2 EEF1B2 HARS EIF4A1 UPF3B IMPACT GSPT1 EIF3I UQCC1 IREB2 INPP5E AIMP2 RCC1L NFE2L2 NOA1 TPR DARS2 MRPL27 DARS RPS27A EIF2AK3 EIF2B2 DHX33 PARS2 RPS6 RPL15 RPS7 RPS20 CHCHD1 RPL4 EIF2S1 MRPS2 RPL32 SERP1 RPS3A MRPS30 DDX25 ALKBH1 GFM1 EIF2A RPL31 RPS2 RPL27A MRPL43 RPL13 MRPL32 HARS2 RPL34 RPS23 RPL3 MRPL34 NARS RPS15A MR…
6.09845e-11	80	534	MRNA metabolic process	CNOT8 PAPOLA PRPF40A SNRPF CLP1 SF3A3 CWC15 RC3H2 CRNKL1 CNOT1 RPRD1B SYMPK DHX38 DIS3L2 WTAP LSM4 CDC5L SF3B2 SNRNP70 DHX8 UPF2 TNRC6A UPF3B ZC3H10 XRN1 SFPQ SRSF2 TFIP11 ZNRD1 DDX39B XAB2 SLU7 DDX39A PRKACA MED1 CDK12 AKAP8L CBLL1 THOC2 RNPS1 DCPS PTBP1 CSTF3 SNRNP200 CLNS1A VIRMA CNOT9 RNMT CTR9 TRUB1 UPF3A ATF4 SNRNP27 CIR1 SF3A2 SMG9 ZBTB7A HNRNPL SART1 EXOSC5 PRPF19 SCNM1 SF3B4 CDK9 PHF5A F…
7.96735e-11	167	1526	Cellular response to stress	GTF2H4 PMS2 UBE2G2 NFE2L2 CANX TRAF2 AUP1 BCL2L1 EYA3 HPF1 POMT2 VPS41 CALR3 SHPRH HSPD1 ACTR8 CASP2 ERCC2 ERCC1 RAD1 DEPDC5 HSPA5 FAM168A PAK4 DNAJC18 RNF121 TERF2 NPRL2 UBA6 KIN REXO4 DNAJB12 RAD51 CHEK2 IMPACT CDC45 POLK ABL1 MTR CFL1 PRMT1 SIN3A SMPD3 ASF1A RNF5 GNL1 DDX39B XAB2 SIRT4 BAZ1B TMEM33 TPR POLQ RAD23A TIPRL MRNIP UBXN4 SLU7 TMCO1 YY1 BABAM2 TFAP4 PRKACA YWHAE ERP44 EIF2AK3 DDIT3 V…
1.25728e-10	115	920	Cellular macromolecule catabolic process	UBE2G2 CNOT8 RAD23A ANKIB1 PSMD6 UBL7 AUP1 TNFAIP1 RC3H2 POMT2 CNOT1 SLIRP ARMC8 UBE2C SPSB3 YME1L1 HSPA5 DIS3L2 UBQLN4 DNAJC18 RNF121 PSMD4 UBA6 UPF2 TNRC6A REXO4 DNAJB12 ARIH2 DDA1 UPF3B XRN1 FBXL13 UBE2H FEM1A SKP2 PSMD14 RNF115 RNF5 UBE2D1 RNF216 GNA12 PSMB1 NFE2L2 KLHL8 KLHL20 UBXN4 FBXW11 PRKACA PSMD11 RBCK1 DDIT3 PSMA6 ERLEC1 PLAA ATP13A2 FBXO9 RPS7 RNPS1 CCDC47 NUB1 DCPS PSMC5 TRIM32 CNOT…
1.50772e-10	139	1201	Cellular amide metabolic process	DENR EPRS CNOT8 CNOT1 EIF3M SAMD8 FARSB CNOT9 UPF3A EIF2S2 SPCS1 LARS RPS14 MRPL51 GTPBP2 EEF1B2 HARS EIF4A1 UPF3B IMPACT GSPT1 EIF3I UQCC1 SPTLC2 IREB2 INPP5E SMPD3 AIMP2 RCC1L NFE2L2 NOA1 TPR DARS2 MPC2 MRPL27 DARS RPS27A NCSTN MTHFD1 EIF2AK3 EIF2B2 DHX33 PARS2 RPS6 PDHB TMED10 RPL15 RPS7 RPS20 CHCHD1 RPL4 EIF2S1 MRPS2 RPL32 ATAD1 SEC11A SERP1 RPS3A MRPS30 DDX25 ALKBH1 GFM1 EIF2A RPL31 CMAS SP1…
2.42338e-10	96	719	Protein localization to organelle	IFT20 PCM1 TNKS VPS41 HSPD1 BICD2 HIKESHI SPCS1 BANP ROMO1 TERF2 TULP2 CENPT PEX1 FAM83H SCRIB DNAJC19 PEX26 COG3 GCC2 CCT6A LRWD1 DNM1L TPR MRNIP SUPT7L YWHAE MED1 LZTFL1 NUP107 DDIT3 VCPIP1 RRS1 AUP1 TIMM10 TMED10 NF2 TIMM22 CDK5 ATP13A2 ATP6V1D KPNB1 CCT4 SNX16 TERF2IP SSR3 ABHD17B PMPCB CDT1 TOMM22 STK11 SLF2 M6PR TIMM21 CCT7 MAIP1 HSPA4 C2CD3 RAB8B HSPA5 MON1A TOMM40 INPP5E PIK3R2 IPO13 ROM1…
3.37765e-10	144	1275	Cell cycle	RANBP1 FBXW11 PRR11 CDK5 TPX2 PHF13 PCM1 ZFYVE19 CDT1 UBE2C CEP55 ERCC1 RAD1 GMNN ANAPC15 MAU2 BUB3 HEXIM2 CENPT DCTN2 CDC6 INCENP RAD51 CHEK2 RTTN NAA50 CKS1B CDC45 SKP2 KIFC2 ZFP386 PPP2R5B SMPD3 RGD735065 CDK19 DDX39B ALKBH4 CEP97 TPR MYH10 RAD23A TIPRL MRNIP HEXIM1 ACTR3 TOM1L2 RNF167 CALM2 BABAM2 NEK2 PRPF40A ERH TXLNG TFAP4 PRKACA MED1 CDK12 AKAP8L HSPA2 DDIT3 CCNK RRS1 NF2 NLE1 MRE11A MDM4…
3.53191e-10	89	649	Protein modification by small protein conjugation	UBE2G2 DCUN1D4 TRIM41 ANKIB1 TRAF2 DCAF15 CAND1 DCUN1D5 TNFAIP1 RC3H2 TRIM32 CNOT4 UHRF2 AKTIP DCUN1D3 SHPRH UBE2C UBA6 ARIH2 COPS9 UBE2H MED1 RNF115 RNF5 UBE2D1 AIMP2 RNF216 RNF10 NFE2L2 DNM1L KLHL8 KLHL20 TRAF7 RNF167 FBXW11 TRIM44 RBCK1 VCPIP1 CBLL1 PLAA CDK5 UBR7 FBXO9 RPS7 NUB1 TNKS TRIM23 SHARPIN ASB7 IRF2BP1 PRMT3 SPSB3 CDCA3 GTPBP4 BTRC GPS2 UBE2S CTR9 TMEM129 PHF23 HSPA5 CTU1 HSP90AB1 NE…
3.9486e-10	118	973	Amide biosynthetic process	DENR EPRS CNOT8 CNOT1 EIF3M SAMD8 FARSB CNOT9 UPF3A EIF2S2 LARS RPS14 MRPL51 GTPBP2 EEF1B2 HARS EIF4A1 UPF3B IMPACT GSPT1 EIF3I UQCC1 SPTLC2 IREB2 INPP5E AIMP2 RCC1L NFE2L2 NOA1 TPR DARS2 MPC2 MRPL27 DARS RPS27A EIF2AK3 EIF2B2 DHX33 PARS2 RPS6 PDHB RPL15 RPS7 RPS20 CHCHD1 RPL4 EIF2S1 MRPS2 RPL32 SERP1 RPS3A MRPS30 DDX25 ALKBH1 GFM1 EIF2A RPL31 RPS2 RPL27A MRPL43 RPL13 MRPL32 HARS2 RPL34 RPS23 RPL…
1.37471e-09	34	142	Protein folding	DNAJB5 PFDN6 CCT6A CANX CALR3 HSPD1 CCT7 DNAJB13 HSPA5 QSOX2 DNAJC18 DNAJB12 TBCD AHSA1 PTGES3L1 HSPH1 DNAJA3 ERP44 HSPA2 GRPEL1 CCT4 PPIF PFDN5 PDCL3 DFFA DNAJA2 HSP90AB1 HSPB6 AIP TOR2A HSP90B1 CLPX HSPE1 DNAJC7

## Sheet: Cellular component
Enrichment FDR	Genes in list	Total genes	Functional Category	Genes
4.09718e-56	459	3594	Membrane-enclosed lumen	RGD735065 CDK19 GTF2H4 NCOR2 LRCH4 POLR2J TRIM41 RAD23A TRAF7 MRPL27 KRR1 GLRX5 NHP2 UTP23 DDX56 ENY2 SUPT7L CDKN2AIPNL NOP10 ING3 MED1 CDK12 MED19 AKAP8L CCNK DHX33 XPOT BRPF1 NLE1 PNISR DDX24 CHCHD1 ZBTB6 PHF12 MSL1 MRPS2 KDM5A MED16 SUPT16H MRPS30 RPRD1B IMP4 SYMPK HSPD1 MRPL43 ACTR8 GATAD2B MRPL32 PITRM1 INO80C CTR9 UPF3A MRPL34 RAD1 NGDN HSPA5 PATZ1 THAP11 MRPL51 MRPS18A KDM4A INO80E BANF1 H…
4.09718e-56	459	3594	Organelle lumen	RGD735065 CDK19 GTF2H4 NCOR2 LRCH4 POLR2J TRIM41 RAD23A TRAF7 MRPL27 KRR1 GLRX5 NHP2 UTP23 DDX56 ENY2 SUPT7L CDKN2AIPNL NOP10 ING3 MED1 CDK12 MED19 AKAP8L CCNK DHX33 XPOT BRPF1 NLE1 PNISR DDX24 CHCHD1 ZBTB6 PHF12 MSL1 MRPS2 KDM5A MED16 SUPT16H MRPS30 RPRD1B IMP4 SYMPK HSPD1 MRPL43 ACTR8 GATAD2B MRPL32 PITRM1 INO80C CTR9 UPF3A MRPL34 RAD1 NGDN HSPA5 PATZ1 THAP11 MRPL51 MRPS18A KDM4A INO80E BANF1 H…
4.09718e-56	459	3593	Intracellular organelle lumen	RGD735065 CDK19 GTF2H4 NCOR2 LRCH4 POLR2J TRIM41 RAD23A TRAF7 MRPL27 KRR1 GLRX5 NHP2 UTP23 DDX56 ENY2 SUPT7L CDKN2AIPNL NOP10 ING3 MED1 CDK12 MED19 AKAP8L CCNK DHX33 XPOT BRPF1 NLE1 PNISR DDX24 CHCHD1 ZBTB6 PHF12 MSL1 MRPS2 KDM5A MED16 SUPT16H MRPS30 RPRD1B IMP4 SYMPK HSPD1 MRPL43 ACTR8 GATAD2B MRPL32 PITRM1 INO80C CTR9 UPF3A MRPL34 RAD1 NGDN HSPA5 PATZ1 THAP11 MRPL51 MRPS18A KDM4A INO80E BANF1 H…
2.70481e-41	399	3294	Nuclear lumen	RGD735065 CDK19 GTF2H4 NCOR2 LRCH4 POLR2J TRIM41 RAD23A TRAF7 KRR1 NHP2 UTP23 DDX56 ENY2 SUPT7L CDKN2AIPNL NOP10 ING3 MED1 CDK12 MED19 AKAP8L CCNK DHX33 XPOT BRPF1 NLE1 PNISR DDX24 CHCHD1 ZBTB6 PHF12 MSL1 KDM5A MED16 SUPT16H RPRD1B IMP4 SYMPK ACTR8 GATAD2B INO80C CTR9 UPF3A RAD1 NGDN PATZ1 THAP11 KDM4A INO80E BANF1 HNRNPUL1 RUVBL2 HEXIM2 GATAD2A CDK9 CENPT TNRC6A POLR2B DDX18 GTF2E1 ZBTB37 AKAP17…
9.9675e-39	510	4802	Protein-containing complex	PPP2R5A THOC3 COG3 PFDN6 CDK19 GABBR1 GTF2H4 CSNK2B CCT6A NCOR2 PMS2 AIMP2 ZCCHC8 POLR2J CASTOR2 MZT2B RANBP1 DNAJC28 DCUN1D4 EPRS CNOT8 ACTR3 MRPL27 KRR1 NHP2 YY1 UTP23 FBXW11 ENY2 PRPF40A SUPT7L RANBP17 SMCR8 NOP10 ING3 ANKIB1 SNRPF MED1 CDK12 MED19 COPA DCAF15 PSMD6 NDUFA7 CCNK XPOT SF3A3 FNTB AUP1 BRPF1 WDTC1 DCUN1D5 CWC15 DNAJC11 IFT20 SEC24C TNFAIP1 ATP6V1D DAD1 PHF12 MSL1 POLR3D MRPS2 NAA2…
2.741e-37	204	1233	Catalytic complex	PPP2R5A GTF2H4 NCOR2 ZCCHC8 POLR2J DCUN1D4 NHP2 ENY2 SUPT7L NOP10 ING3 ANKIB1 SNRPF CDK12 DCAF15 PSMD6 NDUFA7 CCNK FNTB AUP1 BRPF1 WDTC1 DCUN1D5 CWC15 TNFAIP1 DAD1 PHF12 MSL1 POLR3D NAA20 CRNKL1 KDM5A OTULIN NAA15 RPRD1B DCUN1D3 FARSB ACTR8 SPSB3 GATAD2B WDR34 DHX35 INO80C CTR9 NDUFS8 SPCS1 NDUFV1 DIS3L2 UBQLN4 ANAPC15 KDM4A INO80E SF3B2 DHX8 RUVBL2 PPP2R5B PSMD4 GATAD2A CHUK POLR2B POLRMT UQCRB …
6.95601e-37	355	2904	Nucleoplasm	CDK19 GTF2H4 NCOR2 LRCH4 POLR2J TRIM41 RAD23A ENY2 SUPT7L CDKN2AIPNL ING3 MED1 CDK12 MED19 CCNK BRPF1 PNISR CHCHD1 ZBTB6 PHF12 MSL1 KDM5A MED16 SUPT16H RPRD1B SYMPK GATAD2B CTR9 PATZ1 THAP11 KDM4A BANF1 HNRNPUL1 RUVBL2 HEXIM2 GATAD2A CDK9 TNRC6A POLR2B GTF2E1 ZBTB37 AKAP17A SIN3A TAF2 PCBP2 ZC3H10 KDM4B CDC45 MCRS1 CDC5L SRSF2 ASF1A GLO1 TFIP11 CGGBP1 GCC2 DDX39B HSPH1 XAB2 PMS2 RNF216 ZCCHC8 TAF…
1.44197e-21	409	4182	Intracellular non-membrane-bounded organelle	ASF1A PBX2 RGD735065 NCOR2 MZT2B RANBP1 CNOT8 TRAF7 ACTR3 MRPL27 KRR1 NHP2 YY1 UTP23 FBXW11 NEK2 DDX56 CDKN2AIPNL NOP10 CDK12 RFX1 DHX33 ZFP691 TPX2 NLE1 IFT20 DDX24 RC3H2 PHF12 PCM1 MRPS2 SP2 UHRF2 SUPT16H MRPS30 CNOT1 ZFYVE19 KIF13B IMP4 DFFA CCDC61 ARPC5L MRPL43 ATF7 ZFP418 ACTR8 CALCOCO1 ZFP444 GATAD2B WDR34 PABPC4 ADD2 MRPL32 CNOT9 INO80C NSD1 PSTPIP2 UPF3A MRPL34 CAMSAP1 RAD1 NGDN RPS14 DIS…
1.70528e-21	409	4188	Non-membrane-bounded organelle	ASF1A PBX2 RGD735065 NCOR2 MZT2B RANBP1 CNOT8 TRAF7 ACTR3 MRPL27 KRR1 NHP2 YY1 UTP23 FBXW11 NEK2 DDX56 CDKN2AIPNL NOP10 CDK12 RFX1 DHX33 ZFP691 TPX2 NLE1 IFT20 DDX24 RC3H2 PHF12 PCM1 MRPS2 SP2 UHRF2 SUPT16H MRPS30 CNOT1 ZFYVE19 KIF13B IMP4 DFFA CCDC61 ARPC5L MRPL43 ATF7 ZFP418 ACTR8 CALCOCO1 ZFP444 GATAD2B WDR34 PABPC4 ADD2 MRPL32 CNOT9 INO80C NSD1 PSTPIP2 UPF3A MRPL34 CAMSAP1 RAD1 NGDN RPS14 DIS…
4.15162e-18	109	680	Transferase complex	GTF2H4 POLR2J DCUN1D4 ENY2 SUPT7L ING3 ANKIB1 CDK12 DCAF15 CCNK FNTB AUP1 BRPF1 WDTC1 DCUN1D5 TNFAIP1 DAD1 MSL1 POLR3D NAA20 KDM5A OTULIN NAA15 RPRD1B DCUN1D3 SPSB3 CTR9 ANAPC15 KDM4A RUVBL2 CHUK POLR2B POLRMT GTF2E1 ILVBL ARIH2 TAF2 NAA50 DDA1 CKS1B FBXL13 KDM4B FEM1A MCRS1 SKP2 MED1 CDK5 SPTLC2 UBE2D1 TAF6 KLHL8 KLHL20 DCAF6 TRAF7 PGGT1B BABAM2 FBXW11 ERH SMCR8 TRAF2 RBCK1 CBLL1 POLR3B SETD5 CA…
1.84231e-16	160	1263	Mitochondrion	ABHD8 FIS1 ABAT MRPL27 DNAJA3 SLC25A19 GLRX5 PTRH2 NDUFA7 BCL2L1 CAT DNAJC11 CHCHD1 CCDC90B MRPS2 COQ6 MRPS30 SLIRP ADCK1 MICU3 ARMC10 SLC25A26 CHCHD3 IREB2 HSPD1 MRPL43 TWNK MRPL32 PITRM1 FAM210A YME1L1 COX15 NDUFS8 MRPL34 NDUFV1 MRPL51 BCKDK MRPS18A ROMO1 TMEM143 STYXL1 ACO2 POLRMT UQCRB NDUFB2 HARS NDUFB7 CLPX MRPL12 HSCB COX17 NDUFAF8 COX7A2 MTX1 COX16 MRPS22 DNAJC19 PET100 MRPL53 MRPL50 GABB…
9.50587e-14	93	615	Nuclear body	LRCH4 TRIM41 PNISR AKAP17A CDK12 CDC5L SRSF2 TFIP11 GTF2H4 DDX39B NCOR2 ZCCHC8 BAZ1B KLHL20 THOC6 PPP4R3B ATPAF2 SLU7 DDX39A PRPF40A NOP10 PRKACA TRIP11 AKAP8L NR2C1 CBLL1 SF3A3 DNAJC11 HBP1 DDX42 MRE11A MSL1 CRNKL1 TERF2IP SNAPC3 TNKS FTO PSMB7 NAA15 PRCC RNF4 CDT1 SYMPK HIVEP1 CXXC1 VIRMA TRIP4 CD2BP2 HIKESHI ATF4 RAB8B LARS NCBP3 CCNL2 CIR1 WTAP BANP HDAC4 SF3B2 TERF2 SART1 MAU2 BRCA1 NBR1 DHX…
1.51808e-10	47	241	Mitochondrial protein complex	MRPL27 NDUFA7 DNAJC11 MRPS2 MRPS30 MICU3 CHCHD3 MRPL43 MRPL32 NDUFS8 MRPL34 NDUFV1 MRPL51 MRPS18A ROMO1 POLRMT UQCRB NDUFB2 NDUFB7 MRPL12 MTX1 MRPS22 DNAJC19 MRPL53 MRPL50 BCKDK TIMM10 TIMM22 IMMT PPIF NDUFS1 PMPCB TOMM22 TIMM21 TOMM40 MRPL20 MPV17L2 MRPL11 MRPL24 MRPS10 CLPX UQCC3 PHB UQCR10 CHCHD6 MRPL57 MRPL4
1.89138e-10	283	3086	Cytosol	PPP2R5A DNAJB5 CDK19 CCT6A UBE2G2 CASTOR2 RAD23A PFKFB2 PTRH2 PANK3 UBL7 LRGUK CIAO1 G3BP1 IREB2 AAMP USP5 CCT7 PABPC4 BICD2 HIKESHI DNAJB13 CTU1 RPS14 SHPK UBQLN4 STARD4 PPP2R5B PSMD4 OSBP CHUK COPS4 ACO2 EEF1B2 PEX1 HARS AKAP17A AHCYL2 AHSA1 SKP2 PTGES3L1 ARCN1 YWHAE BCL2L1 CAT KIF13B HSPD1 AIP HTRA2 PRMT1 RANGAP1 PSMD14 RNF115 COG3 GLO1 ATAT1 GCC2 HSPH1 PMS2 AIMP2 RNF216 TAF6 NFE2L2 CEP97 DNM1…
9.0417e-10	51	290	Nuclear speck	PNISR AKAP17A CDK12 CDC5L SRSF2 TFIP11 GTF2H4 DDX39B THOC6 PPP4R3B ATPAF2 SLU7 DDX39A PRPF40A PRKACA TRIP11 AKAP8L CBLL1 SF3A3 DNAJC11 HBP1 DDX42 MSL1 CRNKL1 FTO PRCC CXXC1 VIRMA CD2BP2 HIKESHI ATF4 NCBP3 CCNL2 CIR1 WTAP HDAC4 SF3B2 SART1 PRPF19 SCNM1 HEXIM2 COPS4 PHF5A YLPM1 REXO4 TEPSIN THAP7 OGG1 SFPQ SAP18 SNRNP70
1.15052e-09	43	221	Mitochondrial matrix	MRPL27 GLRX5 MRPS2 MRPS30 HSPD1 MRPL43 MRPL32 PITRM1 MRPL34 MRPL51 MRPS18A CLPX MRPL12 MRPS22 DNAJC19 MRPL53 MRPL50 ABAT BCKDK SIRT4 DNAJA3 GRPEL1 LACTB2 BCL2L1 CHCHD1 MRPL57 PMPCB TWNK MAIP1 ETFB MRPL20 MPV17L2 COASY MRPL11 MRPL24 MRPS10 CBR4 POLRMT DHX30 ALKBH7 PCCA MTG2 MRPL4
1.44012e-09	133	1193	Chromosome	ASF1A PBX2 NCOR2 YY1 FBXW11 CDK12 RFX1 ZFP691 PHF12 SP2 UHRF2 SUPT16H DFFA ATF7 ZFP418 ACTR8 CALCOCO1 ZFP444 GATAD2B INO80C NSD1 RAD1 INO80E TERF2 MAU2 BUB3 RUVBL2 LIN37 GLI4 GATAD2A CENPT MYNN ZFP84 E2F3 ZFP180 SIN3A INCENP KLF16 RAD51 ZFP35 ZKSCAN8 SMARCD1 CSNK2B MED1 BANF1 DCTN2 THOC3 TFIP11 LRWD1 BAZ1B NFE2L2 THOC6 KRR1 NEK2 ORC4 SMCR8 ING3 AKAP8L HSPA2 NUP107 RRS1 SETD5 WBP2 MAX MRE11A FTSJ3…
1.44012e-09	26	91	Peptidase complex	ENY2 PSMD6 SPCS1 UBQLN4 PSMD4 PSMD14 PSMD9 TAF6 PSMB1 RAD23A PSMD11 PSMA6 PSMC5 SEC11A PSMB2 PSMB7 PIGT SEC11C SPCS2 PSMD5 PSMC4 SGF29 HTRA2 USP22 PSMA2 SUPT20H
5.70746e-09	98	805	Organelle envelope	FIS1 RANBP1 SLC25A19 FBXW11 RANBP17 NDUFA7 XPOT BCL2L1 DNAJC11 ADCK1 MICU3 SLC25A26 CHCHD3 XPO7 HSPD1 YME1L1 COX15 NDUFS8 NDUFV1 ROMO1 UQCRB NDUFB2 NDUFB7 COX17 COX7A2 MTX1 COX16 DNAJC19 PET100 GABBR1 CAT CFL1 RANGAP1 AK2 SIRT4 RGD1311899 RCC1L DNM1L NOA1 TMEM33 TPR MPC2 ENY2 SLC30A1 TXLNG ARL6IP6 NUP107 ITPR1 TIMM10 TIMM22 ABCB8 IMMT CCDC90B STOML2 ETFDH TIMM8B PLPP7 PCM1 PPIF NDC1 COQ6 ALG14 TN…
5.70746e-09	98	805	Envelope	FIS1 RANBP1 SLC25A19 FBXW11 RANBP17 NDUFA7 XPOT BCL2L1 DNAJC11 ADCK1 MICU3 SLC25A26 CHCHD3 XPO7 HSPD1 YME1L1 COX15 NDUFS8 NDUFV1 ROMO1 UQCRB NDUFB2 NDUFB7 COX17 COX7A2 MTX1 COX16 DNAJC19 PET100 GABBR1 CAT CFL1 RANGAP1 AK2 SIRT4 RGD1311899 RCC1L DNM1L NOA1 TMEM33 TPR MPC2 ENY2 SLC30A1 TXLNG ARL6IP6 NUP107 ITPR1 TIMM10 TIMM22 ABCB8 IMMT CCDC90B STOML2 ETFDH TIMM8B PLPP7 PCM1 PPIF NDC1 COQ6 ALG14 TN…
6.92537e-09	43	235	Chromosomal region	FBXW11 TERF2 BUB3 CENPT INCENP DCTN2 THOC3 TFIP11 LRWD1 BAZ1B THOC6 NEK2 ORC4 NUP107 MRE11A TERF2IP UHRF2 TNKS CDT1 WRNIP1 KMT5C LRIF1 ERCC1 PPP1CA CFDP1 KAT8 KDM4A FEN1 BOD1 SKA3 POLR2B SKA2 RANGAP1 CENPA SIN3A RECQL4 RAD51 CHEK2 CENPL KDM4B GAR1 SMC5 STT3A
7.84359e-08	258	2927	Endomembrane system	RAB5B RAB5C COG3 AGPAT1 RGD735065 UBE2G2 ACAP2 ERGIC2 RANBP1 DNAJC28 CANX CNPY2 TOM1L2 CNIH4 RPS6KC1 FBXW11 RANBP17 COPA FYCO1 XPOT AUP1 SLC35B4 IFT20 CCDC47 RAB39A SEC24C DAD1 RAB11FIP2 ALG14 POMT2 ABHD17B VPS41 RAB33B CCDC115 SAMD8 CALR3 XPO7 TOM1 SLC27A4 BICD2 LMAN2 TMEM129 SPCS1 GLT8D1 HSPA5 ARFIP2 QSOX2 PLEKHJ1 GANAB LAMTOR2 SSR2 DNAJC18 RAB40C RNF121 COPE COG8 STARD4 OSBP SYNGR4 CYB561D2 TM…
4.56286e-07	21	80	Organellar ribosome	MRPL27 MRPS2 MRPS30 MRPL43 MRPL32 MRPL34 MRPL51 MRPS18A MRPL12 MRPS22 MRPL53 MRPL50 CHCHD1 MRPL57 MRPL20 MPV17L2 MRPL11 MRPL24 MRPS10 MTG2 MRPL4
4.56286e-07	21	80	Mitochondrial ribosome	MRPL27 MRPS2 MRPS30 MRPL43 MRPL32 MRPL34 MRPL51 MRPS18A MRPL12 MRPS22 MRPL53 MRPL50 CHCHD1 MRPL57 MRPL20 MPV17L2 MRPL11 MRPL24 MRPS10 MTG2 MRPL4
6.64603e-07	83	707	Nucleolus	RGD735065 TRAF7 KRR1 NHP2 UTP23 DDX56 CDKN2AIPNL NOP10 DHX33 NLE1 DDX24 IMP4 UPF3A NGDN DDX18 WDR46 RPP38 UPF3B GAR1 MCRS1 TFIP11 LRWD1 ERGIC2 USO1 TRIM41 MAP3K14 ZFP354A VMP1 ARL14EP ORC4 MED1 THUMPD3 ITPR1 UTP11 RRS1 NF2 RPS7 ABCB8 SPATA2 NUB1 CHCHD1 FTSJ3 NOL12 SNAPC3 TRMT10A CIPC POMT2 LOC100294508 ZCCHC7 MAF1 RPF1 GTPBP4 EDF1 RNMT RPL3 CD2BP2 CUTC BRIX1 NHEJ1 POLR1B CAMTA1 RRP8 REXO2 INO80E …
8.98422e-07	45	296	Mitochondrial inner membrane	SLC25A19 NDUFA7 DNAJC11 ADCK1 MICU3 SLC25A26 CHCHD3 HSPD1 YME1L1 COX15 NDUFS8 NDUFV1 ROMO1 UQCRB NDUFB2 NDUFB7 COX7A2 COX16 DNAJC19 PET100 SIRT4 RCC1L NOA1 MPC2 TIMM10 BCL2L1 TIMM22 ABCB8 IMMT STOML2 ETFDH COQ6 NDUFS1 TIMM21 LETM1 TOMM40 MPV17L2 SLC25A42 PARL UQCC3 PHB UQCC1 UQCR10 MTG2 CHCHD6
9.96585e-07	181	1958	Organelle membrane	RAB5B RAB5C RGD735065 FIS1 ACAP2 ATP6V1A CANX CNIH4 SLC25A19 COPA NDUFA7 AUP1 BCL2L1 DNAJC11 SLC35B4 RAB39A SEC24C DAD1 ALG14 POMT2 ABHD17B ADCK1 MICU3 SLC25A26 CHCHD3 CCDC115 SAMD8 CALR3 SLC27A4 HSPD1 LMAN2 YME1L1 COX15 NDUFS8 SPCS1 NDUFV1 DEPDC5 ARFIP2 QSOX2 SLC25A17 ROMO1 LAMTOR2 DNAJC18 RNF121 COPE SYNGR4 UQCRB PEX1 NDUFB2 CTNS NDUFB7 DNAJB12 COX7A2 MTX1 CHMP2A COX16 DNAJC19 PET100 SELENOI AR…
9.96585e-07	21	84	Nuclear periphery	AKAP8L XPOT CSNK2B YY1 NCOR2 TPR PRPF40A NUP107 PSMA6 CXXC1 ATF7 ATF4 SNRNP27 KAT8 CFL1 PHF5A KIN DCAF7 OGG1 SFPQ LMNB2
1.68361e-06	63	495	Mitochondrial envelope	FIS1 SLC25A19 NDUFA7 BCL2L1 DNAJC11 ADCK1 MICU3 SLC25A26 CHCHD3 HSPD1 YME1L1 COX15 NDUFS8 NDUFV1 ROMO1 UQCRB NDUFB2 NDUFB7 COX17 COX7A2 MTX1 COX16 DNAJC19 PET100 GABBR1 CAT CFL1 AK2 SIRT4 RCC1L DNM1L NOA1 MPC2 TIMM10 TIMM22 ABCB8 IMMT CCDC90B STOML2 ETFDH TIMM8B PPIF COQ6 NDUFS1 TOMM22 TIMM21 LETM1 TOMM40 VDAC3 MPV17L2 SLC25A42 NBR1 HTRA2 SDHD PARL UQCC3 PHB UQCC1 TMBIM6 UQCR10 MTG2 CHCHD6 CALM2
2.20007e-06	16	53	Organellar large ribosomal subunit	MRPL27 MRPS30 MRPL43 MRPL32 MRPL34 MRPL51 MRPL12 MRPL53 MRPL50 MRPL20 MPV17L2 MRPL11 MRPL24 MRPL57 MRPS18A MRPL4

## Sheet: Molecular Function
Enrichment FDR	Genes in list	Total genes	Functional Category	Genes
1.84066e-23	478	4983	Heterocyclic compound binding	PBX2 GTF2H4 DENR ZCCHC8 NFE2L2 ABAT CLUH NHP2 ZFP386 YY1 UTP23 ARF2 PRPF40A NOP10 TFAP4 SNRPF RFX1 ZFP189 DHX33 XPOT ZFP691 SF3A3 CAT CWC15 RC3H2 ZBTB6 SP2 ABCF2 HNRNPR SMARCA2 CSTF3 RARG G3BP1 IREB2 IMP4 ZFP319 CDT1 SBNO2 HIVEP1 DHX38 TWNK ZIM1 ATF7 ZFP418 PURG ZFP444 PABPC4 DHX35 CREB3 MMACHC UPF3A EIF2S2 ERCC2 ATF4 ERCC1 SMARCA5 HSPA5 CTU1 NCBP3 CAMTA1 PATZ1 RPS14 THAP11 GTPBP2 ZBTB3 MRPS18A L…
3.5012e-19	323	3119	Nucleic acid binding	PBX2 GTF2H4 DENR ZCCHC8 NFE2L2 CLUH NHP2 ZFP386 YY1 UTP23 PRPF40A NOP10 TFAP4 SNRPF RFX1 ZFP189 DHX33 XPOT ZFP691 SF3A3 CWC15 RC3H2 ZBTB6 SP2 HNRNPR SMARCA2 CSTF3 RARG G3BP1 IREB2 IMP4 ZFP319 CDT1 SBNO2 HIVEP1 DHX38 TWNK ZIM1 ATF7 ZFP418 PURG ZFP444 PABPC4 DHX35 CREB3 UPF3A EIF2S2 ERCC2 ATF4 ERCC1 SMARCA5 CTU1 NCBP3 CAMTA1 PATZ1 RPS14 THAP11 GTPBP2 ZBTB3 MRPS18A LSM4 CDC5L TERF2 BANF1 MAU2 HNRNPU…
2.5539e-14	143	1115	RNA binding	DENR ZCCHC8 CLUH NHP2 UTP23 PRPF40A NOP10 SNRPF DHX33 XPOT SF3A3 CWC15 RC3H2 HNRNPR CSTF3 G3BP1 IREB2 IMP4 DHX38 PABPC4 DHX35 EIF2S2 CTU1 NCBP3 RPS14 GTPBP2 MRPS18A LSM4 HNRNPUL1 SNRNP70 DHX8 HEXIM2 DHX16 EIF4A1 PCBP2 RPP38 UPF3B ZC3H10 XRN1 GSPT1 EIF3I ZC3H11A PYM1 GAR1 STAU1 SIN3A SRSF2 DDX39B RCC1L TRMT2A EPRS TPR TRMT1L MYH10 HEXIM1 SLU7 KRR1 YY1 PAPOLA EIF2B2 THUMPD3 PSMA6 RRS1 THOC2 LACTB2 …
3.12848e-13	206	1908	Nucleotide binding	ARF2 ABCF2 MMACHC HSPA5 ILVBL CLPX CHKA BCKDK RAB40C AK2 CDK19 GNL1 DDX39B HSPH1 CCT6A PMS2 SIRT4 UBE2G2 GNA12 LRWD1 RAB4B AGPS DNM1L EIF4A2 ATP6V1A GTPBP8 NOA1 EPRS POLQ DARS2 MYH10 NME7 ACBD3 ACTR3 MAP3K14 DARS RPS6KC1 DNAJA3 PKN1 PFKFB2 DDX39A ADSS NEK2 DDX56 RBKS PAPOLA MYH9 ERH RAB1A ORC4 PRKACA MTHFD1 NT5C3A CDK12 EIF2AK3 RAB5B PDPK1 DYNC1H1 EIF2B2 HSPA2 GRPEL1 RRAGA DHX33 PARS2 CLP1 PANK3 …
3.12848e-13	206	1908	Nucleoside phosphate binding	ARF2 ABCF2 MMACHC HSPA5 ILVBL CLPX CHKA BCKDK RAB40C AK2 CDK19 GNL1 DDX39B HSPH1 CCT6A PMS2 SIRT4 UBE2G2 GNA12 LRWD1 RAB4B AGPS DNM1L EIF4A2 ATP6V1A GTPBP8 NOA1 EPRS POLQ DARS2 MYH10 NME7 ACBD3 ACTR3 MAP3K14 DARS RPS6KC1 DNAJA3 PKN1 PFKFB2 DDX39A ADSS NEK2 DDX56 RBKS PAPOLA MYH9 ERH RAB1A ORC4 PRKACA MTHFD1 NT5C3A CDK12 EIF2AK3 RAB5B PDPK1 DYNC1H1 EIF2B2 HSPA2 GRPEL1 RRAGA DHX33 PARS2 CLP1 PANK3 …
3.92794e-13	183	1633	Purine ribonucleoside triphosphate binding	ARF2 ABCF2 HSPA5 CLPX CHKA BCKDK RAB40C AK2 CDK19 GNL1 DDX39B CCT6A PMS2 UBE2G2 RAB4B DNM1L EIF4A2 ATP6V1A GTPBP8 NOA1 EPRS POLQ DARS2 MYH10 NME7 ACTR3 MAP3K14 DARS RPS6KC1 DNAJA3 PKN1 PFKFB2 DDX39A ADSS NEK2 DDX56 RBKS PAPOLA MYH9 RAB1A PRKACA MTHFD1 CDK12 EIF2AK3 RAB5B PDPK1 DYNC1H1 EIF2B2 HSPA2 RRAGA DHX33 PARS2 CLP1 PANK3 RAB11B DNM2 CDK5 ATP13A2 P2RX3 ABCB8 NKIRAS1 NLK RAB39A DDX24 ABL1 DDX4…
5.81347e-13	187	1691	Purine nucleotide binding	ARF2 ABCF2 HSPA5 CLPX CHKA BCKDK RAB40C AK2 CDK19 GNL1 DDX39B HSPH1 CCT6A PMS2 UBE2G2 GNA12 RAB4B DNM1L EIF4A2 ATP6V1A GTPBP8 NOA1 EPRS POLQ DARS2 MYH10 NME7 ACBD3 ACTR3 MAP3K14 DARS RPS6KC1 DNAJA3 PKN1 PFKFB2 DDX39A ADSS NEK2 DDX56 RBKS PAPOLA MYH9 RAB1A PRKACA MTHFD1 CDK12 EIF2AK3 RAB5B PDPK1 DYNC1H1 EIF2B2 HSPA2 GRPEL1 RRAGA DHX33 PARS2 CLP1 PANK3 RAB11B DNM2 CDK5 ATP13A2 P2RX3 ABCB8 NKIRAS1 N…
1.74113e-12	185	1692	Ribonucleotide binding	ARF2 ABCF2 HSPA5 CLPX CHKA BCKDK RAB40C AK2 CDK19 GNL1 DDX39B CCT6A PMS2 UBE2G2 RAB4B DNM1L EIF4A2 ATP6V1A GTPBP8 NOA1 EPRS POLQ DARS2 MYH10 NME7 ACBD3 ACTR3 MAP3K14 DARS RPS6KC1 DNAJA3 PKN1 PFKFB2 DDX39A ADSS NEK2 DDX56 RBKS PAPOLA MYH9 RAB1A PRKACA MTHFD1 CDK12 EIF2AK3 RAB5B PDPK1 DYNC1H1 EIF2B2 HSPA2 RRAGA DHX33 PARS2 CLP1 PANK3 RAB11B DNM2 CDK5 ATP13A2 P2RX3 ABCB8 NKIRAS1 NLK RAB39A DDX24 ABL…
1.74113e-12	184	1676	Purine ribonucleotide binding	ARF2 ABCF2 HSPA5 CLPX CHKA BCKDK RAB40C AK2 CDK19 GNL1 DDX39B CCT6A PMS2 UBE2G2 RAB4B DNM1L EIF4A2 ATP6V1A GTPBP8 NOA1 EPRS POLQ DARS2 MYH10 NME7 ACBD3 ACTR3 MAP3K14 DARS RPS6KC1 DNAJA3 PKN1 PFKFB2 DDX39A ADSS NEK2 DDX56 RBKS PAPOLA MYH9 RAB1A PRKACA MTHFD1 CDK12 EIF2AK3 RAB5B PDPK1 DYNC1H1 EIF2B2 HSPA2 RRAGA DHX33 PARS2 CLP1 PANK3 RAB11B DNM2 CDK5 ATP13A2 P2RX3 ABCB8 NKIRAS1 NLK RAB39A DDX24 ABL…
1.74113e-12	60	320	Catalytic activity, acting on RNA	POLR2J EPRS CNOT8 PTRH2 THUMPD3 FTO LARS DIS3L2 FEN1 POLR2B POLRMT HARS RPP38 XRN1 DDX39B TRMT2A TRMT1L DARS2 DARS SLU7 DDX56 DHX33 PARS2 POLR3B LACTB2 DDX24 DDX42 FTSJ3 POLR3D TRMT10A POLR2F SNRNP200 DDX25 ALKBH1 CNOT1 USB1 DROSHA FARSB DHX38 DHX35 HARS2 RPP40 RNMT NARS POLR1B RPP30 REXO2 KARS DHX8 TRMT112 DDX49 DDX18 MARS AARS2 DHX30 DHX16 EIF4A1 PAN2 EIF4A3 DUS3L
4.56023e-11	148	1301	ATP binding	ABCF2 HSPA5 CLPX CHKA BCKDK AK2 CDK19 DDX39B CCT6A PMS2 UBE2G2 EIF4A2 ATP6V1A EPRS POLQ DARS2 MYH10 NME7 ACTR3 MAP3K14 DARS RPS6KC1 DNAJA3 PKN1 PFKFB2 DDX39A NEK2 DDX56 RBKS PAPOLA MYH9 PRKACA MTHFD1 CDK12 EIF2AK3 PDPK1 DYNC1H1 EIF2B2 HSPA2 DHX33 PARS2 CLP1 PANK3 CDK5 ATP13A2 P2RX3 ABCB8 NLK DDX24 ABL1 DDX42 CCT4 WNK1 PSMC5 ABCC4 ATAD1 HYOU1 KIF3C CHKB SMARCA2 SNRNP200 DDX25 ADCK1 CHD2 KIF13B FAR…
6.35778e-11	151	1344	Adenyl nucleotide binding	ABCF2 HSPA5 CLPX CHKA BCKDK AK2 CDK19 DDX39B HSPH1 CCT6A PMS2 UBE2G2 EIF4A2 ATP6V1A EPRS POLQ DARS2 MYH10 NME7 ACBD3 ACTR3 MAP3K14 DARS RPS6KC1 DNAJA3 PKN1 PFKFB2 DDX39A NEK2 DDX56 RBKS PAPOLA MYH9 PRKACA MTHFD1 CDK12 EIF2AK3 PDPK1 DYNC1H1 EIF2B2 HSPA2 GRPEL1 DHX33 PARS2 CLP1 PANK3 CDK5 ATP13A2 P2RX3 ABCB8 NLK DDX24 ABL1 DDX42 CCT4 WNK1 PSMC5 ABCC4 ATAD1 HYOU1 KIF3C CHKB SMARCA2 SNRNP200 DDX25 AD…
1.50959e-10	149	1336	Adenyl ribonucleotide binding	ABCF2 HSPA5 CLPX CHKA BCKDK AK2 CDK19 DDX39B CCT6A PMS2 UBE2G2 EIF4A2 ATP6V1A EPRS POLQ DARS2 MYH10 NME7 ACBD3 ACTR3 MAP3K14 DARS RPS6KC1 DNAJA3 PKN1 PFKFB2 DDX39A NEK2 DDX56 RBKS PAPOLA MYH9 PRKACA MTHFD1 CDK12 EIF2AK3 PDPK1 DYNC1H1 EIF2B2 HSPA2 DHX33 PARS2 CLP1 PANK3 CDK5 ATP13A2 P2RX3 ABCB8 NLK DDX24 ABL1 DDX42 CCT4 WNK1 PSMC5 ABCC4 ATAD1 HYOU1 KIF3C CHKB SMARCA2 SNRNP200 DDX25 ADCK1 CHD2 KIF1…
2.07184e-10	222	2265	Small molecule binding	ABAT ARF2 ABCF2 LMAN2 MMACHC HSPA5 STARD4 ILVBL CLPX CHKA GFPT1 BCKDK RAB40C AK2 CDK19 GNL1 DDX39B HSPH1 CCT6A PMS2 SIRT4 UBE2G2 GNA12 LRWD1 RAB4B AGPS DNM1L EIF4A2 ATP6V1A GTPBP8 NOA1 EPRS POLQ DARS2 MYH10 NME7 ACBD3 ACTR3 MAP3K14 DARS RPS6KC1 DNAJA3 PKN1 PFKFB2 DDX39A ADSS NEK2 DDX56 RBKS PAPOLA MYH9 ERH RAB1A ORC4 PRKACA MTHFD1 NT5C3A CDK12 EIF2AK3 RAB5B PDPK1 DYNC1H1 EIF2B2 HSPA2 DCAF15 GRPEL…
2.90587e-10	97	745	Pyrophosphatase activity	PMS2 RAB5B SMARCA2 KIF13B NUDT2 TWNK YME1L1 SPATA5 ERCC2 SMARCA5 HSPA5 RAB5C RUVBL2 KIF20A PEX1 RABL3 CLPX EFL1 RAD51 GSPT1 KIFC2 GNL1 DDX39B GNA12 RAB4B DNM1L EIF4A2 MYH10 DDX39A DDX56 MYH9 RAB1A DYNC1H1 RRAGA DHX33 RAB11B DNM2 ATP13A2 ABCB8 NKIRAS1 RAB39A DDX24 DDX42 MRE11A DYNC1I2 DCPS PSMC5 ABCC4 TUBB4B ABCF2 ATAD1 KIF3C SNRNP200 DDX25 TRIM23 CHD2 GFM1 RAB33B SHPRH DHX38 GTPBP1 TRIP13 DHX35 G…
3.24397e-10	97	748	Hydrolase activity, acting on acid anhydrides	PMS2 RAB5B SMARCA2 KIF13B NUDT2 TWNK YME1L1 SPATA5 ERCC2 SMARCA5 HSPA5 RAB5C RUVBL2 KIF20A PEX1 RABL3 CLPX EFL1 RAD51 GSPT1 KIFC2 GNL1 DDX39B GNA12 RAB4B DNM1L EIF4A2 MYH10 DDX39A DDX56 MYH9 RAB1A DYNC1H1 RRAGA DHX33 RAB11B DNM2 ATP13A2 ABCB8 NKIRAS1 RAB39A DDX24 DDX42 MRE11A DYNC1I2 DCPS PSMC5 ABCC4 TUBB4B ABCF2 ATAD1 KIF3C SNRNP200 DDX25 TRIM23 CHD2 GFM1 RAB33B SHPRH DHX38 GTPBP1 TRIP13 DHX35 G…
3.24397e-10	97	748	Hydrolase activity, acting on acid anhydrides, in phosphorus-containing anhydrides	PMS2 RAB5B SMARCA2 KIF13B NUDT2 TWNK YME1L1 SPATA5 ERCC2 SMARCA5 HSPA5 RAB5C RUVBL2 KIF20A PEX1 RABL3 CLPX EFL1 RAD51 GSPT1 KIFC2 GNL1 DDX39B GNA12 RAB4B DNM1L EIF4A2 MYH10 DDX39A DDX56 MYH9 RAB1A DYNC1H1 RRAGA DHX33 RAB11B DNM2 ATP13A2 ABCB8 NKIRAS1 RAB39A DDX24 DDX42 MRE11A DYNC1I2 DCPS PSMC5 ABCC4 TUBB4B ABCF2 ATAD1 KIF3C SNRNP200 DDX25 TRIM23 CHD2 GFM1 RAB33B SHPRH DHX38 GTPBP1 TRIP13 DHX35 G…
5.26527e-10	91	689	Nucleoside-triphosphatase activity	PMS2 RAB5B SMARCA2 KIF13B TWNK YME1L1 SPATA5 ERCC2 SMARCA5 HSPA5 RAB5C RUVBL2 KIF20A PEX1 RABL3 CLPX EFL1 RAD51 GSPT1 KIFC2 GNL1 DDX39B GNA12 RAB4B DNM1L EIF4A2 MYH10 DDX39A DDX56 MYH9 RAB1A DYNC1H1 RRAGA DHX33 RAB11B DNM2 ATP13A2 ABCB8 NKIRAS1 RAB39A DDX24 DDX42 MRE11A DYNC1I2 PSMC5 ABCC4 TUBB4B ABCF2 ATAD1 KIF3C SNRNP200 DDX25 TRIM23 CHD2 GFM1 RAB33B SHPRH DHX38 GTPBP1 TRIP13 DHX35 GTPBP4 SMARC…
1.25467e-09	56	339	ATPase activity	PMS2 SMARCA2 KIF13B TWNK YME1L1 SPATA5 ERCC2 SMARCA5 HSPA5 RUVBL2 KIF20A PEX1 CLPX RAD51 KIFC2 DDX39B EIF4A2 MYH10 DDX39A DDX56 DYNC1H1 DHX33 ATP13A2 ABCB8 DDX24 DDX42 MRE11A PSMC5 ABCC4 ABCF2 ATAD1 SNRNP200 DDX25 CHD2 SHPRH DHX38 TRIP13 DHX35 SMARCAL1 WRNIP1 PSMC4 CHTF18 CLPB DHX8 RBBP4 DDX49 DDX18 ABCC5 DHX30 DHX16 EIF4A1 DYNC2H1 RECQL4 EIF4A3 MYO1E POLQ
1.25467e-09	193	1936	Carbohydrate derivative binding	ARF2 ABCF2 HPF1 HSPA5 CLPX CHKA BCKDK RAB40C AK2 CDK19 GNL1 DDX39B CCT6A PMS2 UBE2G2 RAB4B DNM1L EIF4A2 ATP6V1A GTPBP8 NOA1 EPRS POLQ DARS2 MYH10 NME7 ACBD3 ACTR3 MAP3K14 DARS RPS6KC1 DNAJA3 PKN1 PFKFB2 DDX39A ADSS NEK2 DDX56 RBKS PAPOLA MYH9 RAB1A PRKACA MTHFD1 CDK12 EIF2AK3 RAB5B PDPK1 DYNC1H1 EIF2B2 HSPA2 RRAGA DHX33 PARS2 CLP1 PANK3 POLR3B RAB11B DNM2 CDK5 ATP13A2 P2RX3 ABCB8 NKIRAS1 NLK RAB3…
2.38305e-09	230	2439	Anion binding	HIP1 ABAT ARF2 ABCF2 ZFYVE19 MMACHC HSPA5 ARFIP2 ILVBL CLPX AIDA CHKA GFPT1 BCKDK RAB40C AK2 SMPD3 CDK19 GNL1 DDX39B CCT6A PMS2 SIRT4 UBE2G2 RAB4B AGPS DNM1L EIF4A2 ATP6V1A GTPBP8 NOA1 SNX29 EPRS POLQ MTM1 DARS2 MYH10 NME7 ACBD3 ACTR3 MAP3K14 DARS RPS6KC1 DNAJA3 PKN1 PFKFB2 DDX39A ADSS NEK2 DDX56 RBKS PAPOLA MYH9 RAB1A PRKACA MTHFD1 CDK12 EIF2AK3 RAB5B PDPK1 DYNC1H1 EIF2B2 HSPA2 RRAGA DHX33 ITPR1…
4.6335e-09	23	75	Unfolded protein binding	DNAJB5 CCT6A NACA CCDC115 CCT7 DNAJB13 HSPA5 PET100 PFDN6 CANX DNAJA3 HSPA2 GRPEL1 ERLEC1 CCT4 PFDN5 CALR3 DNAJA2 HSP90AB1 HSPB6 AIP HSP90B1 CLPX
4.81366e-08	180	1855	Enzyme binding	NCOR2 RANBP1 DCUN1D4 SMCR8 ANKIB1 TRAF2 XPOT DCUN1D5 TNFAIP1 RAB11FIP2 RPRD1B VPS41 CDT1 DCUN1D3 BICD2 ARHGEF28 CTR9 TBC1D10B GDI2 TCERG1 TBC1D17 STYXL1 EEF1B2 FAM83H ARIH2 CKS1B FADD PEX26 FGD6 CALM2 PPP2R5A PPP1R18 YWHAG RCC1L DNM1L ITSN1 EPRS TPR BLZF1 RAD23A TOM1L2 LLGL1 PKN1 PFKFB2 NEK2 STRN RANBP17 TFAP4 PRKACA YWHAE NCSTN FRS2 CDK12 EIF2AK3 PDPK1 AKAP8L EIF2B2 HSPA2 SRGAP2 NR2C1 CCNK RRAGA…
1.26968e-07	28	125	Helicase activity	TWNK ERCC2 RUVBL2 DDX39B EIF4A2 DDX39A DDX56 DHX33 DDX24 DDX42 MRE11A SMARCA2 SNRNP200 DDX25 CHD2 SHPRH DHX38 DHX35 DHX8 DDX49 DDX18 DHX30 DHX16 EIF4A1 RECQL4 RAD51 EIF4A3 POLQ
6.43748e-07	373	4633	Ion binding	HIP1 ABAT CANX CALM2 ARF2 CCDC47 SEC24C ABCF2 HPF1 FTO ZFYVE19 MICU3 CALR3 MMACHC CUTC HSPA5 ARFIP2 FEN1 ILVBL CLPX COX17 AIDA FNTB CHKA GFPT1 BCKDK RAB40C CDIPT AK2 SMPD3 GLO1 CDK19 ZNRD1 GNL1 DDX39B CSNK2B CCT6A PMS2 RNF216 SIRT4 UBE2G2 ZCCHC8 BAZ1B RAB4B AGPS ACAP2 DNM1L EIF4A2 ATP6V1A ITSN1 GTPBP8 NOA1 SNX29 TRIM41 EPRS POLQ MTM1 DARS2 MYH10 NME7 TRAF7 ACBD3 ACTR3 MAP3K14 DARS RPS6KC1 SLU7 DN…
2.05089e-06	16	51	RNA helicase activity	DDX39B DDX56 DHX33 DDX24 DDX42 SNRNP200 DDX25 DHX38 DHX35 DHX8 DDX49 DDX18 DHX30 DHX16 EIF4A1 EIF4A3
7.17783e-06	65	532	Transcription factor binding	NCOR2 MED1 MED19 SAP18 CRTC1 CRTC2 DNAAF4 CAND1 PBX2 NFE2L2 PKN1 STRN TXLNG DDIT3 DHX33 KDM3A WBP2 NLK PHF12 PSMC5 UHRF2 MED16 CNOT1 RARG TLE4 RNF4 SP1 IRF2BP1 FOXA3 ATF7 TRIP4 EDF1 NSD1 LRIF1 ATF4 ERCC1 PPRC1 GMNN PIK3R2 KAT8 SIRT2 ZBTB7A HDAC4 RUVBL2 AIP CDK9 YEATS2 MAP3K10 SIN3A THAP7 CCDC62 HDGF GTF2F1 TOB2 GABPA GABBR1 BCL2L1 CDC5L PSMD4 ABI1 CSNK2B NACA DNAJA3 CREB3 TCERG1
7.59822e-06	64	522	Chromatin binding	ENY2 PHF13 MSL1 SUPT16H SBNO2 TAF2 HMGN1 CDC45 NCOR2 MED1 SMARCA2 CDK9 CRTC2 SMARCD1 ASF1A PBX2 LRWD1 TPR MRNIP PWWP2A PKN1 YY1 KDM3A WBP2 SSRP1 POLR3D KDM5A MBD2 RARG TLE4 ING2 CDT1 KDM8 KMT5C ERCC1 SMARCA5 PATZ1 GMNN SIRT2 HDAC4 RUVBL2 SETDB1 YBX1 TNRC18 POLR2B ZFP445 TRIM28 MBD3 DHX30 SIN3A RAD51 THAP7 GTF2F1 GABPA EXO1 SFPQ CSNK2B POLQ ZFP386 EYA3 CALCOCO1 CREB3 NSD1 CDC6
2.29709e-05	185	2096	Transferase activity	ABHD8 AGPAT1 CDK19 ATAT1 UBE2G2 POLR2J TRIM41 POLQ ABAT PFKFB2 NEK2 PAPOLA ING3 ANKIB1 AASDHPPT CDK12 TRAF2 THUMPD3 RGD1304624 CLP1 PANK3 FNTB CDK5 BRPF1 LRGUK TNFAIP1 RC3H2 TRIM32 NAA20 CNOT4 UHRF2 TNKS AKTIP POMT2 NAA15 SAMD8 SHPRH UBE2C NSD1 GGPS1 PGM2L1 EEF1AKMT2 TMEM129 GFPT1 ILK SHPK BCKDK PAK4 COASY RNF121 TERF2 FLAD1 SETDB1 CHUK CDK9 CDIPT POLR2B POLRMT VRK3 ILVBL ARIH2 STT3A CHEK2 NAA50 …
4.81596e-05	22	111	Catalytic activity, acting on a tRNA	EPRS PTRH2 THUMPD3 LARS HARS RPP38 TRMT1L DARS2 DARS PARS2 TRMT10A ALKBH1 FARSB HARS2 RPP40 NARS RPP30 KARS MARS AARS2 DUS3L FTO

## Sheet: KEGG
Enrichment FDR	Genes in list	Total genes	Functional Category	Genes
3.58843e-14	44	167	Ribosome	RPL8 RPL37 RPS7 RPS14 RPS15A RPS20 RPS25 RPS23 RPL41 RPL15 RPS5 RPL32 MRPL27 MRPL34 RPL18A MRPL32 RPL17 RPS17 RPS3A RPL27A MRPL11 RPS18 MRPL24 RPL7 RPL3 MRPS18A MRPL12 RPL23A RPL34 MRPS2 RPL11 MRPL4 RSL24D1 MRPS10 RPL31 RPL4 RPL27 MRPL20 RPS27L RPS28 RPL13 RPL18 RPS21 RPS2
1.75883e-12	41	165	Protein processing in endoplasmic reticulum	PLAA HYOU1 DAD1 HSPA8 P4HB HSPA5 SELENOS HSPH1 EDEM3 XBP1 ERLEC1 LMAN2 CANX GANAB UBE2G2 DNAJB12 DDIT3 SSR2 EDEM2 EIF2AK3 HSP90AB1 UBXN4 UBQLN4 TRAF2 SSR1 RAD23A UBE2D1 HSP90B1 YOD1 RNF5 SVIP STT3A EIF2S1 HSPA2 UBE2D2 SEC24C ATF4 SSR3 NFE2L2 DNAJA2 UFD1
2.37436e-10	33	130	Spliceosome	DDX39B PRPF18 PHF5A HSPA8 XAB2 PRPF19 DHX8 HNRNPC THOC3 LSM4 DHX38 SF3B2 DHX16 SF3B4 PRPF40A HNRNPA1 SNRNP200 SART1 SF3A2 CWC15 SLU7 DDX42 TCERG1 THOC2 SF3A3 U2AF1L4 SNRNP70 SNRNP27 SRSF2 HSPA2 SNRPF EIF4A3 CDC5L
7.75232e-09	35	164	RNA transport	ANKHD1 DDX39B NUP107 EIF2B4 KPNB1 UBE2I RNPS1 EIF4A1 SAP18 THOC3 RPP40 RPP38 EIF3C EIF2S2 PABPC4 EIF3G EIF4A2 TPR EIF5B THOC2 UPF3B XPOT EIF1A TACC3 UPF3A UPF2 NDC1 RANGAP1 PYM1 EIF2S1 CLNS1A RPP30 EIF4A3 THOC6 EIF2B2
4.38792e-07	41	246	Parkinson disease	PSMC4 SDHA PSMD9 CALM2 BCL2L1 ITPR1 HSPA5 PRKACA PPIF NDUFS2 XBP1 PSMD6 NDUFS8 NDUFV1 UBE2G2 DDIT3 COX7A2 TUBB4B PSMA2 PSMA6 PSMB2 EIF2AK3 HTRA2 NDUFA7 NDUFA11 NDUFS1 PSMD11 PSMD14 NDUFB7 NDUFB2 UQCRB SDHD EIF2S1 UQCR10 ATF4 PSMC5 PSMD4 VDAC3 NFE2L2 PSMB7 PSMB1
2.87577e-06	44	294	Huntington disease	PSMC4 SDHA PSMD9 HIP1 SP1 ITPR1 PPIF POLR2J NDUFS2 POLR2B PSMD6 NDUFS8 NDUFV1 ACTR1A COX7A2 TUBB4B PSMA2 PSMA6 PSMB2 KCNJ10 NDUFA7 DCTN2 ATG101 NDUFA11 NDUFS1 PSMD11 MAP3K10 PSMD14 TRAF2 NDUFB7 NDUFB2 UQCRB SDHD SIN3A CLTC AP2S1 UQCR10 TBPL1 PSMC5 PSMD4 POLR2F VDAC3 PSMB7 PSMB1
1.04777e-05	40	268	Prion disease	PSMC4 SDHA PSMD9 STIP1 HSPA8 ITPR1 HSPA5 PRKACA PPIF NDUFS2 PSMD6 NDUFS8 NDUFV1 DDIT3 COX7A2 TUBB4B PSMA2 PSMA6 PSMB2 EIF2AK3 PIK3R2 NDUFA7 NDUFA11 NDUFS1 PSMD11 PSMD14 NDUFB7 NDUFB2 UQCRB SDHD EIF2S1 HSPA2 UQCR10 ATF4 CSNK2B PSMC5 PSMD4 VDAC3 PSMB7 PSMB1
1.40022e-05	48	356	Amyotrophic lateral sclerosis	NUP107 PSMC4 SDHA PSMD9 CAT BCL2L1 TANK HSPA5 NDUFS2 XBP1 PSMD6 MATR3 NDUFS8 NDUFV1 ACTR1A DDIT3 COX7A2 HNRNPA1 TUBB4B PSMA2 PSMA6 PSMB2 EIF2AK3 NDUFA7 DCTN2 ATG101 NDUFA11 NDUFS1 PSMD11 TPR TOMM40 UBQLN4 PSMD14 TRAF2 NDUFB7 NDUFB2 NDC1 UQCRB SDHD SMCR8 EIF2S1 UQCR10 ATF4 RAB1A PSMC5 PSMD4 PSMB7 PSMB1
2.45925e-05	20	92	MRNA surveillance pathway	DDX39B PABPN1 GSPT1 PPP1CA RNPS1 SAP18 RNMT SYMPK PABPC4 PPP2R5B CLP1 PPP2R5A UPF3B PAPOLA UPF3A UPF2 CSTF3 PPP2R3C PYM1 EIF4A3
7.89831e-05	37	262	Coronavirus disease	RPL8 RPL37 RPS7 RPS14 RPS15A RPS20 RPS25 RPS23 RPL41 C4A RPL15 RPS5 RPL32 RPL18A RPL17 RPS17 RPS3A RPL27A RPS18 PIK3R2 RPL7 RPL3 CHUK RPL23A RPL34 RPL11 RSL24D1 RPL31 RPL4 RPL27 RPS27L RPS28 NFKBIB RPL13 RPL18 RPS21 RPS2
9.93719e-05	46	363	Alzheimer disease	PSMC4 CDK5 SDHA PSMD9 CALM2 ITPR1 IRS1 FADD PPIF NDUFS2 NCSTN XBP1 PSMD6 PSENEN NDUFS8 NDUFV1 DDIT3 COX7A2 TUBB4B PSMA2 PSMA6 PSMB2 EIF2AK3 PIK3R2 NDUFA7 ATG101 NDUFA11 NDUFS1 PSMD11 CHUK PSMD14 TRAF2 NDUFB7 NDUFB2 UQCRB SDHD APH1A EIF2S1 UQCR10 ATF4 CSNK2B PSMC5 PSMD4 VDAC3 PSMB7 PSMB1
0.000260266	12	44	Aminoacyl-tRNA biosynthesis	DARS EPRS NARS LARS KARS MARS AARS2 FARSB DARS2 HARS2 HARS PARS2
0.000265892	53	460	Pathways of neurodegeneration	PSMC4 CDK5 SDHA PSMD9 HIP1 CALM2 CAT BCL2L1 ITPR1 TANK HSPA5 FADD PPIF NDUFS2 XBP1 PSMD6 NDUFS8 NDUFV1 ACTR1A UBE2G2 DDIT3 COX7A2 TUBB4B PSMA2 PSMA6 PSMB2 EIF2AK3 HTRA2 NDUFA7 DCTN2 ATG101 NDUFA11 NDUFS1 PSMD11 TOMM40 MAP3K10 PSMD14 TRAF2 NDUFB7 NDUFB2 UQCRB SDHD SMCR8 EIF2S1 UQCR10 ATF4 CSNK2B RAB1A PSMC5 PSMD4 VDAC3 PSMB7 PSMB1
0.000600971	16	80	Ribosome biogenesis in eukaryotes	GTPBP4 DKC1 NHP2 RPP40 RPP38 TCOF1 REXO2 XRN1 EFL1 DROSHA IMP4 SPATA5 GAR1 RPP30 NOP10 CSNK2B
0.00133571	23	152	Non-alcoholic fatty liver disease	SDHA IRS1 NDUFS2 XBP1 NDUFS8 NDUFV1 DDIT3 COX7A2 EIF2AK3 PIK3R2 NDUFA7 NDUFA11 NDUFS1 MAP3K11 TRAF2 NDUFB7 NDUFB2 UQCRB SDHD GSK3A EIF2S1 UQCR10 ATF4
0.00210117	11	47	Proteasome	PSMC4 PSMD9 PSMD6 PSMA2 PSMA6 PSMB2 PSMD11 PSMD14 PSMC5 PSMD4 PSMB7
0.00219324	15	81	RNA degradation	DCPS LSM4 CNOT1 ZCCHC7 PABPC4 EXOSC4 XRN1 CNOT9 CNOT3 EXOSC5 CNOT4 TOB2 CNOT8 PAN2 HSPD1
0.00314348	21	142	Spinocerebellar ataxia	PSMC4 PSMD9 SP1 ITPR1 PPIF XBP1 PSMD6 PSMA2 PSMA6 PSMB2 PIK3R2 ATG101 PSMD11 TWNK PSMD14 TRAF2 TBPL1 PSMC5 PSMD4 VDAC3 PSMB7
0.00408822	20	135	Autophagy	RRAGA VMP1 BCL2L1 ITPR1 TANK IRS1 PRKACA AKT1S1 EIF2AK3 PIK3R2 ATG101 ATG4C STK11 SUPT20H RAB33B SMCR8 EIF2S1 IGBP1 PDPK1 RAB1A
0.0155073	7	27	RNA polymerase	POLR2J POLR2B POLR3D POLR3C ZNRD1 POLR3B POLR2F
0.0214792	18	133	Oxidative phosphorylation	ATP6V1F SDHA NDUFS2 NDUFS8 NDUFV1 COX7A2 ATP6V1D NDUFA7 NDUFA11 NDUFS1 COX15 NDUFB7 NDUFB2 UQCRB SDHD ATP6V1A UQCR10 COX17
0.02425	6	22	Protein export	SRP54A HSPA5 SEC11C SPCS1 SPCS2 SEC11A
0.026242	7	30	Citrate cycle (TCA cycle)	SDHA ACLY MDH1 PDHB SDHD ACO2 MDH2
0.0306845	17	128	Apoptosis	DFFA BCL2L1 ITPR1 FADD DDIT3 EIF2AK3 HTRA2 PIK3R2 LMNB2 CHUK TRAF2 MAP3K14 EIF2S1 CASP2 ATF4 PDPK1 DFFB
0.0335677	8	40	Basal transcription factors	TAF2 TAF6 GTF2H4 GTF2E1 ERCC2 GTF2F1 GTF2I TBPL1
0.0443665	8	42	Vasopressin-regulated water reabsorption	DYNC1I2 PRKACA RAB5C RAB5B DYNC1H1 DCTN2 DYNC2H1 RAB11B
0.0497615	23	205	Diabetic cardiomyopathy	MPC2 SDHA PPP1CA SP1 IRS1 PPIF NDUFS2 PDHB NDUFS8 NDUFV1 COX7A2 PIK3R2 GFPT1 NDUFA7 NDUFA11 NDUFS1 NDUFB7 NDUFB2 UQCRB SDHD UQCR10 GYS1 VDAC3
