# Supplementary material for: Transcription factor Creb3l1 maintains proteostasis in neuroendocrine cells
Source: Mol Metab. 2022 Jul 6;63:101542. doi: 10.1016/j.molmet.2022.101542 (PMC9294333; doi:10.1016/j.molmet.2022.101542)
Supplement: Multimedia component 1 [file mmc1.zip › Supplemental data/Supplemental Table 6.xlsx]

## Sheet: 192 gene overlap
ChIP-seq vs. WD SON RNA-seq overlapping genes
Nucb1
Atf4
Hspa5
Hcfc1r1
Eprs
Tgoln2
Creb3
Hsp90b1
Rpl3
Ercc1
Hsd17b12
Astn2
Eif4a2
Asmtl
Tmed10
Bcl2l1
Tubb4b
Nr1d2
Rpl4
Ncstn
Erlec1
Hdlbp
Ssr1
Hspa4
Acbd3
Tef
Txndc12
Babam2
Psmc4
Vmp1
Rpl27a
Ganab
Rps20
Rps23
Lrrfip2
Pfdn5
Vezt
Ccpg1
Eif1a
Rpl37
P4hb
Cd99
Lrch4
Rexo2
Ddit3
Gnas
Zim1
Ranbp1
Rps18
Rps7
Ifrd1
Akap17a
Cldnd1
Tln1
Nudt2
Erp44
Rbck1
Ncor2
Tmem248
LOC100294508
Cnpy2
Hyou1
Casc4
Dstyk
Fads2
Rpf1
Dbp
Rpl31
Bckdha
Psmd6
Rps6kc1
Hspa8
Rps3a
Agfg2
Eif4a1
Rpl32
Rps27a
Taf1
Trim32
Rtn2
Rps25
Gfpt1
Rpl11
Uso1
Rps21
Max
Anks3
Cyb561d2
Usp22
Kifc2
Sts
Ppp1ca
Gabbr1
Scrn3
Sympk
Med16
Cdr2
Nprl2
Mtmr1
Ndufb7
Pim3
Shc1
Canx
Lsm4
Nkiras1
Smpd3
Fundc2
Tmed9
Nfkbib
Pex26
Kctd9
Cope
Yeats2
Tmem259
Ahcyl2
Plaa
Dad1
Armc10
Chchd6
Depdc5
Lrrc14
Papola
Ablim2
Palm
Lrguk
G3bp1
Gdi2
Ncdn
Golga4
Ercc2
Pdp1
Mfsd11
Ccdc47
Vps50
Rps5
Ddx39a
Glt8d1
Rps17
Timm22
Fam83h
Cltc
Mpdu1
Eif2s2
Hirip3
Hdhd2
Gatad2a
Asb3
Atp6v1f
Efl1
Arhgef28
Wbp1l
Cmas
Vps41
Psmd5
Hip1
Rpl27
Ssr2
Psma6
Fto
Hsbp1
Fam168a
Pitrm1
Vipas39
Crtc1
Pa2g4
Slc25a11
Tmed7
Thoc6
Cd2bp2
Cep104
Trub1
Dkc1
Ppm1b
L3mbtl2
Isca1
Mtx1
Nr3c2
Abhd8
Cryzl1
Gjc1
mrpl24
Atat1
Ppp1r18
Psmb2
Ranbp10
Retsat
Dcun1d5
Pabpn1
Mmd2
Mrnip
Cir1
Tpcn1

## Sheet: 210 gene overlap
Creb3l1 ChIP-seq vs. Creb3l1 knockdown RNA-seq overlapping genes
Gnas
Pgm2l1
RGD1306502
Rps2
Lrguk
Cdr2
Sirt4
Ranbp17
Ppme1
Ubxn11
Vps50
Dnajb5
Polr3c
Pitrm1
RGD1304624
Rpgrip1l
Map3k10
Polr3d
Zdhhc24
Pramef8
Rad1
Tmem206
Atat1
Fbxo9
Tomm70
Dnajc28
Slc25a26
Ppm1b
Hook2
Ankrd16
Mvk
Vps41
Gjc1
Atp6v1a
Dnajc14
Mettl26
Xpot
Dcaf6
Stard4
Selenoi
Armc10
Rpp38
Eif2ak3
Snx19
Dph2
Timm10b
Ppp1r12c
Cyb5d1
Rwdd4
Noa1
Prmt3
Ctr9
Anks3
Mtfr1l
Rrp8
Qsox2
Atp5a1
Uso1
Ccdc126
Exosc5
Tmem33
Taf1a
Odf2l
Fam13a
Yipf5
Mon1a
Supt16h
Ap5z1
Ctns
Htra2
Slc4a1ap
Hars2
Rexo4
Mthfd1
Pign
Zswim3
Rdh10
Tmem60
Brd9
Polr1b
Lrrc14
Rab39a
Depdc5
Tbc1d31
Poll
Golga2
Slc30a1
Dym
Lysmd1
Mtg2
Atp6v1d
Gnl1
Lrpprc
2022-03-05
Sympk
Tmem259
Flad1
Exoc4
Rnmt
Hectd2
Slc25a19
Srp54a
Abcf2
Gfm1
Ubqln4
Hspa4
Terf2
Krit1
Stk11
Taf2
Pms2
Timmdc1
Zfp91
Slu7
L3mbtl2
Hmg20a
Pcbp2
Prpf19
Canx
Fam104a
Tmem150a
Rab35
Ric8a
Clk3
Tmed7
Upf3a
Dnajc11
Phf12
Zfp148
Maf1
Wdr46
Mxi1
Kdm3a
Sec24c
Dhx30
Mau2
Zbtb7a
Ddx39b
RGD1559786
Hexim1
Dhrsx
Ncln
Slc39a9
Foxj3
Rab11b
Hirip3
Tob2
Prpf18
Gpank1
Shprh
Polr3b
Klhl28
Taf1
Hbp1
Zkscan1
Uqcrb
Rnf216
Tmem248
Hdgf
Smarcd1
Tmx2
MGC95210
Psmc5
Nsd1
Cwc15
Hspa5
Nudt6
Hspb6
Letmd1
Atf7
Acap2
Wbp1l
Cdipt
Spata2
Tmem127
Zfr
Kat8
Rom1
Sp2
Ercc1
Klhl24
Zdhhc7
Eif3g
Vdac3
Ssr2
Ska3
Snapin
Timm10
Gsk3a
Ift20
Gps1
Styxl1
Ppp1r7
Zfp112
Oser1
Ogfrl1
Fam222a
Pbx2
Samd8
Dda1
Ppif
Tmem143
Ric8b
Nek9
RGD1359634
Naa15
Dcaf7
Nr3c2
Slc35a4
Slc27a4
