# Supplementary material for: Transcription factor Creb3l1 maintains proteostasis in neuroendocrine cells
Source: Mol Metab. 2022 Jul 6;63:101542. doi: 10.1016/j.molmet.2022.101542 (PMC9294333; doi:10.1016/j.molmet.2022.101542)
Supplement: Multimedia component 1 [file mmc1.zip › Supplemental data/Supplemental Table 7.xlsx]

## Sheet: Biological process
Enrichment FDR	Genes in list	Total genes	Functional Category	Genes
8.03542e-05	18	512	Structural constituent of ribosome	RPS27A RPS7 RPS20 RPL4 RPL32 RPS3A RPL31 RPL27A RPS23 RPL3 RPS17 RPS5 RPL27 MRPL24 RPL11 RPS18 RPL37 RPS21
8.03542e-05	23	803	Structural molecule activity	CLTC RPS27A RPS7 RPS20 RPL4 TUBB4B RPL32 RPS3A RPL31 RPL27A RPS23 TLN1 RPL3 ISCA1 RPS17 RPS5 COPE RPL27 MRPL24 RPL11 RPS18 RPL37 RPS21
8.03542e-05	4	8	CAMP response element binding protein binding	CRTC1 DDIT3 ATF4 CREB3
0.0307305	3	15	LRR domain binding	DDIT3 ATF4 LRRFIP2
0.0443155	5	75	Unfolded protein binding	HSPA5 CANX ERLEC1 PFDN5 HSP90B1

## Sheet: Cellular component
Enrichment FDR	Genes in list	Total genes	Functional Category	Genes
3.90794e-05	28	1045	Endoplasmic reticulum	CNPY2 CCDC47 DAD1 HSPA5 GANAB SSR2 CYB561D2 CANX RTN2 VMP1 NCSTN ERP44 ERLEC1 TMED10 TXNDC12 NKIRAS1 RPL4 HSD17B12 HYOU1 ARMC10 TMEM259 SSR1 CREB3 TMED9 HSP90B1 P4HB RPS21 BCL2L1
4.05641e-05	20	589	Ribosome	CANX RPS6KC1 RPS27A RPS7 RPS20 RPL4 RPL32 RPS3A RPL31 RPL27A RPS23 RPL3 RPS17 RPS5 RPL27 MRPL24 RPL11 RPS18 RPL37 RPS21
6.3884e-05	51	2927	Endomembrane system	RANBP1 CANX CNPY2 RPS6KC1 CCDC47 DAD1 VPS41 GLT8D1 HSPA5 GANAB SSR2 COPE CYB561D2 GABBR1 BCL2L1 RTN2 SMPD3 ATAT1 HIP1 USO1 ACBD3 VMP1 CLTC NCSTN ERP44 DDIT3 ERLEC1 TMED10 TXNDC12 NKIRAS1 RPL4 HSD17B12 VPS50 HYOU1 LOC100294508 ARMC10 TMEM259 RETSAT SSR1 CASC4 CREB3 GDI2 TMED9 HSP90B1 GOLGA4 P4HB VIPAS39 TPCN1 ASTN2 RPS21 LRGUK
6.46445e-05	4	9	Endoplasmic reticulum chaperone complex	HSPA5 HYOU1 HSP90B1 P4HB
0.00113795	67	4802	Protein-containing complex	GABBR1 NCOR2 RANBP1 EPRS PSMD6 DCUN1D5 DAD1 MED16 VPS41 PFDN5 G3BP1 SYMPK CD2BP2 EIF2S2 ATF4 ERCC1 DEPDC5 HSPA5 LSM4 GANAB COPE NPRL2 GATAD2A NDUFB7 EFL1 MTX1 GJC1 KIFC2 CANX ERCC2 MRNIP THOC6 CLTC BABAM2 NCSTN RBCK1 DDIT3 PSMA6 ATP6V1F TMED10 TIMM22 MAX RPS7 RPS20 RPL4 HSD17B12 VPS50 RPL32 HYOU1 PSMB2 RPL27A RPS23 RPL3 PPP1CA CIR1 PSMD5 PSMC4 RPS5 MRPL24 YEATS2 HSP90B1 USP22 NR3C2 P4HB PABPN1 CH…
0.00487686	2	2	CHOP-ATF4 complex	DDIT3 ATF4
0.00781605	6	91	Peptidase complex	PSMD6 PSMA6 PSMB2 PSMD5 PSMC4 USP22
0.0105056	5	63	Proteasome complex	PSMD6 PSMA6 PSMB2 PSMD5 PSMC4
0.0117171	56	4188	Non-membrane-bounded organelle	NCOR2 RANBP1 LSM4 GATAD2A FAM83H KIFC2 CANX ATAT1 USO1 THOC6 RPS6KC1 VMP1 CLTC RPS27A PSMA6 BCL2L1 MAX DCUN1D5 RPS7 RPS20 RPL4 TUBB4B TRIM32 RPL32 RPS3A LOC100294508 VPS41 PFDN5 G3BP1 RPL31 RPL27A SYMPK RPF1 RPS23 RTN2 TLN1 RPL3 CD2BP2 ERCC2 ATF4 ERCC1 PPP1CA CIR1 REXO2 RPS17 RPS5 RPL27 MRPL24 YEATS2 CEP104 RPL11 RPS18 HIRIP3 RPL37 RPS21 LRGUK
0.0117171	56	4182	Intracellular non-membrane-bounded organelle	NCOR2 RANBP1 LSM4 GATAD2A FAM83H KIFC2 CANX ATAT1 USO1 THOC6 RPS6KC1 VMP1 CLTC RPS27A PSMA6 BCL2L1 MAX DCUN1D5 RPS7 RPS20 RPL4 TUBB4B TRIM32 RPL32 RPS3A LOC100294508 VPS41 PFDN5 G3BP1 RPL31 RPL27A SYMPK RPF1 RPS23 RTN2 TLN1 RPL3 CD2BP2 ERCC2 ATF4 ERCC1 PPP1CA CIR1 REXO2 RPS17 RPS5 RPL27 MRPL24 YEATS2 CEP104 RPL11 RPS18 HIRIP3 RPL37 RPS21 LRGUK
0.0117171	5	69	Endopeptidase complex	PSMD6 PSMA6 PSMB2 PSMD5 PSMC4
0.0122713	5	71	Endoplasmic reticulum-Golgi intermediate compartment	ERP44 TMED10 HSPA5 NUCB1 TMED9
0.0133518	2	4	Clathrin complex	CLTC VPS41
0.0161857	14	584	Endoplasmic reticulum membrane	CANX DAD1 GABBR1 ERP44 CCDC47 HSD17B12 ARMC10 RETSAT SSR1 RTN2 HSPA5 SSR2 CYB561D2 CREB3
0.0196489	14	600	Nuclear outer membrane-endoplasmic reticulum membrane network	CANX DAD1 GABBR1 ERP44 CCDC47 HSD17B12 ARMC10 RETSAT SSR1 RTN2 HSPA5 SSR2 CYB561D2 CREB3
0.020113	4	52	Endoplasmic reticulum lumen	HSPA5 ERP44 ERLEC1 TXNDC12
0.020113	3	24	Proteasome accessory complex	PSMD6 PSMD5 PSMC4
0.020113	48	3594	Membrane-enclosed lumen	NCOR2 LRCH4 MED16 SYMPK PITRM1 HSPA5 GATAD2A AKAP17A USO1 MRNIP THOC6 HCFC1R1 VMP1 DDX39A PAPOLA ERP44 VEZT PSMA6 ERLEC1 BCL2L1 MAX TXNDC12 RPS7 PALM PSMB2 FTO LOC100294508 RPF1 RPL3 CD2BP2 ERCC2 ATF4 ERCC1 PPP1CA CIR1 REXO2 PSMC4 COPE MRPL24 CRTC1 YEATS2 NDUFB7 HIRIP3 GOLGA4 USP22 NR3C2 NR1D2 CREB3
0.020113	48	3594	Organelle lumen	NCOR2 LRCH4 MED16 SYMPK PITRM1 HSPA5 GATAD2A AKAP17A USO1 MRNIP THOC6 HCFC1R1 VMP1 DDX39A PAPOLA ERP44 VEZT PSMA6 ERLEC1 BCL2L1 MAX TXNDC12 RPS7 PALM PSMB2 FTO LOC100294508 RPF1 RPL3 CD2BP2 ERCC2 ATF4 ERCC1 PPP1CA CIR1 REXO2 PSMC4 COPE MRPL24 CRTC1 YEATS2 NDUFB7 HIRIP3 GOLGA4 USP22 NR3C2 NR1D2 CREB3
0.020113	48	3593	Intracellular organelle lumen	NCOR2 LRCH4 MED16 SYMPK PITRM1 HSPA5 GATAD2A AKAP17A USO1 MRNIP THOC6 HCFC1R1 VMP1 DDX39A PAPOLA ERP44 VEZT PSMA6 ERLEC1 BCL2L1 MAX TXNDC12 RPS7 PALM PSMB2 FTO LOC100294508 RPF1 RPL3 CD2BP2 ERCC2 ATF4 ERCC1 PPP1CA CIR1 REXO2 PSMC4 COPE MRPL24 CRTC1 YEATS2 NDUFB7 HIRIP3 GOLGA4 USP22 NR3C2 NR1D2 CREB3
0.020113	2	6	Gamma-secretase complex	NCSTN TMED10
0.020113	2	6	GATOR1 complex	DEPDC5 NPRL2
0.0308665	4	60	Rough endoplasmic reticulum	CANX CCDC47 RPL4 RPS21
0.0473724	29	1958	Organelle membrane	CANX BCL2L1 DAD1 DEPDC5 COPE NDUFB7 MTX1 GABBR1 USO1 ACBD3 CLTC ERP44 TMED10 TIMM22 CCDC47 HSD17B12 ARMC10 VPS41 RETSAT SSR1 RTN2 HSPA5 SSR2 NPRL2 CYB561D2 PEX26 TPCN1 CHCHD6 CREB3

## Sheet: Molecular Function
Enrichment FDR	Genes in list	Total genes	Functional Category	Genes
0.000242636	24	854	Translation	EPRS EIF2S2 EIF4A1 RPS27A RPS7 RPS20 RPL4 RPL32 RPS3A RPL31 RPL27A RPS23 RPL3 RPS17 RPS5 RPL27 MRPL24 RPL11 RPS18 EIF1A RPL37 RPS21 FTO ATF4
0.000242636	27	993	Peptide metabolic process	EPRS EIF2S2 EIF4A1 RPS27A NCSTN TMED10 RPS7 RPS20 RPL4 RPL32 RPS3A RPL31 RPL27A RPS23 RTN2 RPL3 RPS17 RPS5 RPL27 MRPL24 RPL11 RPS18 EIF1A RPL37 RPS21 FTO ATF4
0.000242636	12	221	Response to endoplasmic reticulum stress	CANX HSPA5 ERP44 DDIT3 ERLEC1 TXNDC12 CCDC47 HYOU1 TMEM259 CREB3 ATF4 BCL2L1
0.000242636	24	869	Peptide biosynthetic process	EPRS EIF2S2 EIF4A1 RPS27A RPS7 RPS20 RPL4 RPL32 RPS3A RPL31 RPL27A RPS23 RPL3 RPS17 RPS5 RPL27 MRPL24 RPL11 RPS18 EIF1A RPL37 RPS21 FTO ATF4
0.000242636	29	1201	Cellular amide metabolic process	EPRS EIF2S2 EIF4A1 SMPD3 RPS27A NCSTN TMED10 RPS7 RPS20 RPL4 RPL32 RPS3A RPL31 CMAS RPL27A RPS23 RTN2 RPL3 ATF4 RPS17 RPS5 RPL27 MRPL24 RPL11 RPS18 EIF1A RPL37 RPS21 FTO
0.00103243	6	46	Negative regulation of response to endoplasmic reticulum stress	ERLEC1 TXNDC12 HYOU1 CREB3 BCL2L1 HSPA5
0.00123016	24	973	Amide biosynthetic process	EPRS EIF2S2 EIF4A1 RPS27A RPS7 RPS20 RPL4 RPL32 RPS3A RPL31 RPL27A RPS23 RPL3 RPS17 RPS5 RPL27 MRPL24 RPL11 RPS18 EIF1A RPL37 RPS21 FTO ATF4
0.00160452	7	80	Regulation of response to endoplasmic reticulum stress	ERLEC1 TXNDC12 HYOU1 TMEM259 CREB3 BCL2L1 HSPA5
0.00160452	6	53	Intrinsic apoptotic signaling pathway in response to endoplasmic reticulum stress	DDIT3 TXNDC12 HYOU1 CREB3 ATF4 BCL2L1
0.00208137	4	16	Negative regulation of endoplasmic reticulum stress-induced intrinsic apoptotic signaling pathway	TXNDC12 HYOU1 CREB3 BCL2L1
0.00583914	31	1635	Organonitrogen compound biosynthetic process	EPRS DAD1 NUDT2 EIF2S2 GFPT1 EIF4A1 SMPD3 RPS27A NCSTN RPS7 RPS20 RPL4 RPL32 RPS3A MPDU1 RPL31 RPL27A RPS23 RPL3 RPS17 RPS5 RPL27 MRPL24 RPL11 RPS18 EIF1A RPL37 RPS21 BCL2L1 FTO ATF4
0.00652601	8	144	Regulation of intrinsic apoptotic signaling pathway	BCL2L1 ARMC10 DDIT3 TXNDC12 RPS7 TRIM32 HYOU1 CREB3
0.00652601	64	4633	Cellular protein metabolic process	ATAT1 HIP1 EPRS PSMD6 DCUN1D5 DAD1 TRIM32 EIF2S2 HSPA5 GFPT1 EIF4A1 SMPD3 MMD2 MTMR1 MRNIP RPS6KC1 RPS27A NCSTN ERP44 RBCK1 DDIT3 PSMA6 ERLEC1 PLAA TMED10 BCL2L1 RPS7 RPS20 CCDC47 RPL4 RPL32 PSMB2 RPS3A MPDU1 TMEM259 RPL31 RPL27A SYMPK PDP1 RPS23 RPL3 PPP1CA RPS17 RPS5 SHC1 RPL27 DSTYK NPRL2 MRPL24 YEATS2 RPL11 RPS18 PIM3 PPM1B EIF1A ASB3 USP22 RPL37 VIPAS39 RPS21 NCOR2 FTO PABPN1 ATF4
0.00972369	4	25	Regulation of endoplasmic reticulum stress-induced intrinsic apoptotic signaling pathway	TXNDC12 HYOU1 CREB3 BCL2L1
0.0111705	3	10	ER overload response	DDIT3 CCDC47 HSPA5
0.0146039	6	86	Negative regulation of intrinsic apoptotic signaling pathway	BCL2L1 ARMC10 TXNDC12 TRIM32 HYOU1 CREB3
0.0156191	6	88	Response to unfolded protein	CANX HSPA5 ERP44 DDIT3 CREB3 ATF4
0.0272822	5	63	Endoplasmic reticulum unfolded protein response	CANX HSPA5 DDIT3 CREB3 ATF4
0.0351935	9	245	Intrinsic apoptotic signaling pathway	BCL2L1 ARMC10 DDIT3 TXNDC12 RPS7 TRIM32 HYOU1 CREB3 ATF4
0.0363869	4	38	ER-nucleus signaling pathway	DDIT3 CCDC47 ATF4 HSPA5
0.0368353	6	107	Response to topologically incorrect protein	CANX HSPA5 ERP44 DDIT3 CREB3 ATF4
0.0461	2	4	COPI-coated vesicle budding	TMED10 TMED9

## Sheet: KEGG
Enrichment FDR	Genes in list	Total genes	Functional Category	Genes
1.03087e-12	18	167	Ribosome	RPL37 RPS7 RPS20 RPS25 RPS23 RPS5 RPL32 RPS17 RPS3A RPL27A RPS18 MRPL24 RPL3 RPL11 RPL31 RPL4 RPL27 RPS21
1.19544e-09	18	262	Coronavirus disease	RPL37 RPS7 RPS20 RPS25 RPS23 RPS5 RPL32 RPS17 RPS3A RPL27A RPS18 RPL3 RPL11 RPL31 RPL4 RPL27 NFKBIB RPS21
9.89876e-09	14	165	Protein processing in endoplasmic reticulum	PLAA HYOU1 DAD1 HSPA8 P4HB HSPA5 ERLEC1 CANX GANAB DDIT3 SSR2 SSR1 HSP90B1 ATF4
0.00236298	10	246	Parkinson disease	PSMC4 BCL2L1 HSPA5 PSMD6 DDIT3 TUBB4B PSMA6 PSMB2 NDUFB7 ATF4
0.00384104	10	268	Prion disease	PSMC4 HSPA8 HSPA5 PSMD6 DDIT3 TUBB4B PSMA6 PSMB2 NDUFB7 ATF4
0.0194842	4	47	Proteasome	PSMC4 PSMD6 PSMA6 PSMB2
0.0255556	10	356	Amyotrophic lateral sclerosis	PSMC4 BCL2L1 HSPA5 PSMD6 DDIT3 TUBB4B PSMA6 PSMB2 NDUFB7 ATF4
0.0460064	11	460	Pathways of neurodegeneration	PSMC4 HIP1 BCL2L1 HSPA5 PSMD6 DDIT3 TUBB4B PSMA6 PSMB2 NDUFB7 ATF4
