# Supplementary material for: Transcription factor Creb3l1 maintains proteostasis in neuroendocrine cells
Source: Mol Metab. 2022 Jul 6;63:101542. doi: 10.1016/j.molmet.2022.101542 (PMC9294333; doi:10.1016/j.molmet.2022.101542)
Supplement: Multimedia component 1 [file mmc1.zip › Supplemental data/Supplemental Table 8.xls]

## Sheet: CREB3L1-Ctrl_vs_Knockdown-final
gene	symbol	description	baseMean	log2FoldChange	padj		Con1	Con2	Con3	Con4	Con5	KD1	KD2	KD3	KD4	KD5
ENSRNOG00000026177	Mgam	maltase-glucoamylase [Source:MGI Symbol;Acc:MGI:1203495]	99.6126	-3.95165	3.19e-41		227.988	143.449	170.588	220.838	173.296	20.5006	11.6469	10.4501	8.99174	8.37713
ENSRNOG00000039214	RGD1305455	similar to hypothetical protein FLJ10925 [Source:RGD Symbol;Acc:1305455]	1363.64	0.95734	4.01e-27		1020.67	987.158	877.183	938.807	812.797	1800.14	1794.6	1904.01	1798.35	1702.65
ENSRNOG00000013378	Svopl	SVOP like [Source:RGD Symbol;Acc:1566053]	82.8871	-4.03379	3.12e-25		210.044	97.2058	125.697	190.68	157.285	4.88109	8.73519	5.22504	12.3636	16.7543
ENSRNOG00000004476	Wif1	Wnt inhibitory factor 1 [Source:RGD Symbol;Acc:619774]	265.952	-1.83953	4.01e-25		469.697	351.073	366.316	476.7	415.346	123.98	125.204	134.806	115.769	80.6299
ENSRNOG00000017539	Mmp9	matrix metallopeptidase 9 [Source:RGD Symbol;Acc:621320]	130.458	-3.36622	5.81e-24		316.649	156.662	268.452	227.648	219.446	14.6433	11.6469	32.3953	22.4794	34.5557
ENSRNOG00000020032	Impdh1	inosine monophosphate dehydrogenase 1 [Source:RGD Symbol;Acc:1311108]	1257.47	0.836024	8.99e-24		989.002	912.602	957.988	820.118	835.401	1641.02	1533.51	1573.78	1672.46	1638.78
ENSRNOG00000018102	Coa5	cytochrome C oxidase assembly factor 5 [Source:RGD Symbol;Acc:1565095]	4632.94	0.81621	1.94e-22		3255.16	3683.44	3099.32	3284.36	3459.33	6368.84	6003.02	5999.39	5872.73	5303.77
ENSRNOG00000018977	Ap3d1	adaptor-related protein complex 3, delta 1 subunit [Source:RGD Symbol;Acc:1308659]	6583.31	0.6642	1.23e-21		4898.57	5510.53	4742.36	5183.38	5135.79	8001.08	8287.75	8563.84	7852.04	7657.75
ENSRNOG00000001844	Klhl42	kelch-like family, member 42 [Source:RGD Symbol;Acc:1560924]	566.389	1.16974	8.5e-21		315.594	362.398	316.935	426.111	322.105	850.285	838.578	737.776	778.91	715.198
ENSRNOG00000015699	Lman2l	lectin, mannose-binding 2-like [Source:RGD Symbol;Acc:1311393]	1227.93	0.830647	3.86e-20		835.954	919.208	762.261	939.779	962.548	1635.16	1560.69	1597.82	1545.46	1520.45
ENSRNOG00000004364	Bre	brain and reproductive organ-expressed (TNFRSF1A modulator) [Source:RGD Symbol;Acc:735111]	1242.3	0.687635	6.1e-20		985.835	956.014	995.697	841.521	979.501	1555.11	1538.36	1587.37	1520.73	1462.86
ENSRNOG00000005276	Csnk2a1	casein kinase 2 alpha 1 [Source:RGD Symbol;Acc:621663]	2569.95	0.416094	9.29e-20		2198.6	2238.56	2130.56	2194.76	2248.14	2964.77	3022.38	2914.53	2890.85	2896.39
ENSRNOG00000022438	Jmjd4	jumonji domain containing 4 [Source:RGD Symbol;Acc:1307186]	358.271	-0.95865	1.1e-19		442.254	442.617	462.384	530.207	488.809	260.65	260.114	238.262	227.042	230.371
ENSRNOG00000002158	Ibsp	integrin-binding sialoprotein [Source:RGD Symbol;Acc:2855]	285.461	-3.37024	1.71e-19		560.469	416.192	491.115	694.62	439.834	29.2865	42.7054	59.5655	97.7852	23.0371
ENSRNOG00000018964	Gss	glutathione synthetase [Source:RGD Symbol;Acc:2752]	943.774	-1.08021	5.94e-19		1389.04	1099.46	1366.5	1353.24	1198.95	551.563	584.287	723.146	594.579	576.975
ENSRNOG00000008744	Cops2	COP9 signalosome subunit 2 [Source:RGD Symbol;Acc:628791]	3685.02	0.6941	9.87e-17		3141.16	2890.69	2627.06	2572.23	2846.2	4563.81	4612.18	4422.48	4846.55	4327.84
ENSRNOG00000022899	Cdk15	cyclin-dependent kinase 15 [Source:RGD Symbol;Acc:1306205]	48.291	-3.42772	1.3e-16		96.0503	50.9622	92.4768	118.688	83.8227	7.80974	10.6763	13.5851	6.74381	2.09428
ENSRNOG00000023467	Fam168b	family with sequence similarity 168, member B [Source:RGD Symbol;Acc:1583985]	4006.8	0.818312	2.87e-16		2857.23	3182.31	2644.12	3051.85	2765.21	5189.57	5492.49	5524.96	4456.53	4903.76
ENSRNOG00000010172	Mkrn3	makorin, ring finger protein, 3 [Source:RGD Symbol;Acc:1311197]	123.631	-1.71948	6.92e-16		182.601	155.718	211.889	231.54	166.703	59.5492	50.47	54.3404	44.9587	78.5356
ENSRNOG00000021359	Mtfr1	mitochondrial fission regulator 1 [Source:RGD Symbol;Acc:1304936]	129.884	-1.20727	3.72e-15		181.546	173.649	161.61	210.137	178.947	78.0974	69.8815	76.2856	93.2893	75.3942
ENSRNOG00000038291	Lrrc63	leucine rich repeat containing 63 [Source:RGD Symbol;Acc:1559507]	66.2194	-1.95354	8.77e-15		108.716	83.9933	95.1703	125.498	113.019	35.1438	27.1761	16.7201	33.719	23.0371
ENSRNOG00000024470	Lman1	lectin, mannose-binding, 1 [Source:RGD Symbol;Acc:71020]	1102.5	0.523584	8.77e-15		922.505	833.327	902.323	911.567	953.13	1275.92	1262.72	1294.77	1326.28	1342.44
ENSRNOG00000012939	Abca7	ATP binding cassette subfamily A member 7 [Source:RGD Symbol;Acc:1303134]	1856.83	-1.00415	1.15e-14		2143.72	2379.18	2315.51	2985.7	2566.48	1338.39	1064.72	1327.16	1167.8	1279.61
ENSRNOG00000013356	Snapin	SNAP-associated protein [Source:RGD Symbol;Acc:1560377]	3240.33	0.484138	1.37e-14		2796.01	2704.77	2653.1	2562.5	2792.52	3862.89	3827.95	3818.46	3901.29	3483.84
ENSRNOG00000017195	Ctr9	CTR9 homolog, Paf1/RNA polymerase II complex component [Source:RGD Symbol;Acc:1311097]	3143.13	-0.421714	3.97e-14		3631.97	3434.29	3547.34	3769.82	3612.85	2576.24	2665.2	2812.12	2669.42	2712.1
ENSRNOG00000039315	Cfap157	cilia and flagella associated protein 157 [Source:RGD Symbol;Acc:1560002]	215.749	-1.41097	5.85e-14		332.482	260.474	262.167	417.355	295.734	130.813	104.822	127.491	106.777	119.374
ENSRNOG00000011994	Perp	PERP, TP53 apoptosis effector [Source:RGD Symbol;Acc:1310294]	165.018	-1.7334	8.14e-14		288.151	216.118	236.13	276.291	252.41	67.359	98.9988	101.366	65.1901	48.1685
ENSRNOG00000021475	Ldah	lipid droplet associated hydrolase [Source:RGD Symbol;Acc:1311648]	1306.67	-0.565277	2.58e-13		1634.97	1531.7	1564.92	1518.63	1547.42	1047.48	1047.25	1176.68	1021.69	975.936
ENSRNOG00000002941	Uhmk1	U2AF homology motif kinase 1 [Source:RGD Symbol;Acc:2968]	1389.64	1.15256	2.81e-13		754.681	1040.95	792.787	929.078	793.961	1996.36	1977.06	2308.42	1752.27	1550.82
ENSRNOG00000027309	Cntnap3b	contactin associated protein-like 3B [Source:RGD Symbol;Acc:1563615]	351.356	-1.50784	3.36e-13		535.138	623.816	480.341	558.42	401.219	145.456	142.675	243.487	195.57	187.438
ENSRNOG00000013461	Ralbp1	ralA binding protein 1 [Source:RGD Symbol;Acc:621134]	2475.02	0.52121	3.53e-13		2111	1941.28	1972.54	2133.47	2006.09	2739.27	2930.17	3178.92	2836.89	2900.58
ENSRNOG00000050766	Rd3	retinal degeneration 3 [Source:RGD Symbol;Acc:1593897]	57.1592	-2.98701	3.91e-13		110.827	58.5122	80.805	143.983	113.961	14.6433	22.3233	12.5401	5.61984	8.37713
ENSRNOG00000043023	Msmp	microseminoprotein, prostate associated [Source:MGI Symbol;Acc:MGI:3652339]	415.196	0.751127	3.91e-13		287.095	286.899	315.14	329.798	328.698	566.206	546.435	482.794	482.182	526.712
ENSRNOG00000032991	Rufy4	RUN and FYVE domain containing 4 [Source:RGD Symbol;Acc:1560678]	45.6427	-3.25282	8.35e-13		122.438	70.7809	59.257	105.069	55.5678	9.76217	5.82346	16.7201	7.86778	3.14142
ENSRNOG00000030914	Lexm	lymphocyte expansion molecule [Source:RGD Symbol;Acc:1559493]	37.6693	-2.05438	8.35e-13		63.3299	50.0185	59.257	64.2085	66.8698	14.6433	11.6469	22.9902	10.1157	13.6128
ENSRNOG00000009381	Mapk6	mitogen-activated protein kinase 6 [Source:RGD Symbol;Acc:62087]	3876.53	-0.752916	1.37e-12		4058.39	4814.99	5082.63	5145.44	5227.14	2936.46	2954.43	3101.58	2575.01	2869.17
ENSRNOG00000037647	Ostm1	osteopetrosis associated transmembrane protein 1 [Source:RGD Symbol;Acc:1564976]	1495.65	-0.850093	1.93e-12		1776.4	2024.33	2031.8	1949.6	1837.51	958.645	1048.22	1304.17	944.133	1081.7
ENSRNOG00000014161	Rbm15b	RNA binding motif protein 15B [Source:RGD Symbol;Acc:1305937]	895.676	0.571329	2.01e-12		730.405	715.359	663.499	744.235	749.695	1078.72	1057.93	1082.63	1152.07	982.219
ENSRNOG00000058856	Tslp	thymic stromal lymphopoietin [Source:RGD Symbol;Acc:1586479]	87.0424	-1.39159	2.05e-12		116.105	104.756	143.653	141.064	124.321	43.9298	44.6465	61.6555	49.4546	40.8385
ENSRNOG00000016937	Mtfr1l	mitochondrial fission regulator 1-like [Source:RGD Symbol;Acc:1305453]	2730.17	-0.412424	2.26e-12		3170.72	3046.41	3149.6	3071.31	3150.41	2293.13	2261.44	2541.46	2318.75	2298.48
ENSRNOG00000028077	Cfap44	cilia and flagella associated protein 44 [Source:RGD Symbol;Acc:1559942]	109.454	-2.46975	3.91e-12		233.265	130.237	131.084	311.314	121.496	35.1438	32.029	36.5753	23.6033	39.7914
ENSRNOG00000002609	Ero1b	endoplasmic reticulum oxidoreductase 1 beta [Source:RGD Symbol;Acc:1563548]	932.262	0.748709	4.6e-12		654.409	724.796	695.821	662.515	739.335	1065.05	1030.75	1199.67	1339.77	1210.5
ENSRNOG00000022745	RGD1306502	similar to hypothetical protein FLJ11193 [Source:RGD Symbol;Acc:1306502]	1089.11	-0.881622	7.54e-12		1390.09	1500.55	1327	1456.37	1385.43	678.471	782.285	961.408	736.199	673.312
ENSRNOG00000020947	Egln2	egl-9 family hypoxia-inducible factor 2 [Source:RGD Symbol;Acc:631376]	2580.68	0.566929	7.54e-12		2056.11	2266.88	2003.96	2035.22	2038.12	3044.82	3336.84	2842.42	3265.13	2917.34
ENSRNOG00000017730	Psmd1	proteasome 26S subunit, non-ATPase 1 [Source:RGD Symbol;Acc:621669]	6516.9	0.521683	1.38e-11		5336.6	5640.77	5266.69	5075.39	5436.23	7618.4	7230.79	8225.26	8231.94	7106.95
ENSRNOG00000017842	Scnn1g	sodium channel epithelial 1 gamma subunit [Source:RGD Symbol;Acc:3641]	25.2867	-3.92089	1.56e-11		46.4419	37.7498	69.1332	47.67	35.7895	0	0	4.18003	5.61984	6.28285
ENSRNOG00000039417	Dda1	DET1 and DDB1 associated 1 [Source:RGD Symbol;Acc:1584153]	1867.07	0.588254	1.56e-11		1481.92	1551.52	1472.45	1362	1590.75	2371.23	2449.74	2120.32	2136.66	2134.07
ENSRNOG00000036667	Hexdc	hexosaminidase D [Source:RGD Symbol;Acc:2302323]	809.84	-0.59537	1.6e-11		1023.83	952.239	975.945	999.124	922.991	693.114	620.198	702.246	586.711	622.002
ENSRNOG00000012597	RGD1311805	similar to RIKEN cDNA 2400010D15 [Source:RGD Symbol;Acc:1311805]	1481.13	-0.45536	1.7e-11		1675.08	1642.12	1732.82	1725.85	1788.53	1274.94	1175.37	1335.52	1215.01	1246.1
ENSRNOG00000012709	Bag2	Bcl2-associated athanogene 2 [Source:RGD Symbol;Acc:1585173]	312.207	-1.14228	1.86e-11		402.145	490.748	415.697	411.518	428.532	157.171	226.144	245.577	184.331	160.213
ENSRNOG00000014168	Xylb	xylulokinase [Source:RGD Symbol;Acc:1307372]	882.698	-0.649444	2.7e-11		1085.05	984.326	1054.95	1191.75	1074.63	619.898	745.403	730.461	676.629	663.888
ENSRNOG00000016262	Dnase2b	deoxyribonuclease 2 beta [Source:RGD Symbol;Acc:70901]	61.3387	-2.89798	2.89e-11		126.66	92.487	92.4768	107.014	122.438	10.7384	28.1467	16.7201	14.6116	2.09428
ENSRNOG00000006901	Cd320	CD320 molecule [Source:RGD Symbol;Acc:1305860]	910.926	-0.721024	2.97e-11		1167.38	1075.87	1178.86	1112.95	1133.96	655.042	620.198	823.467	706.976	634.568
ENSRNOG00000014369	Slc27a4	solute carrier family 27 member 4 [Source:RGD Symbol;Acc:1307383]	2202.95	1.03731	3.05e-11		1186.38	1689.3	1297.37	1439.83	1603.93	3179.54	3063.14	3298.05	2951.54	2320.47
ENSRNOG00000016010	Mul1	mitochondrial E3 ubiquitin protein ligase 1 [Source:RGD Symbol;Acc:1309944]	969.888	0.615459	3.13e-11		754.681	798.409	761.363	769.529	745.927	1205.63	1156.93	1034.56	1326.28	1145.57
ENSRNOG00000010882	Sptlc1	serine palmitoyltransferase, long chain base subunit 1 [Source:RGD Symbol;Acc:1307140]	1414.96	0.432901	3.69e-11		1230.71	1201.39	1186.94	1150.89	1250.75	1586.35	1585.92	1556.02	1708.43	1692.18
ENSRNOG00000002168	Dspp	dentin sialophosphoprotein [Source:RGD Symbol;Acc:2525]	13.9975	-7.20604	4.91e-11		22.1655	37.7498	23.3437	35.9957	20.7202	0	0	0	0	0
ENSRNOG00000016309	Rgp1	RGP1 homolog, RAB6A GEF complex partner 1 [Source:RGD Symbol;Acc:1311757]	533.357	0.708267	6.07e-11		381.035	393.542	375.294	430.975	444.543	761.449	646.404	635.365	628.298	636.662
ENSRNOG00000002194	Coq2	coenzyme Q2, polyprenyltransferase [Source:RGD Symbol;Acc:1306722]	1048.6	-0.794394	6.22e-11		1275.04	1556.24	1351.24	1185.91	1281.83	686.281	703.668	864.222	772.166	809.44
ENSRNOG00000019075	Stat5b	signal transducer and activator of transcription 5B [Source:RGD Symbol;Acc:3774]	1249.99	0.493146	6.27e-11		1130.44	1021.13	1043.28	994.259	1003.99	1445.78	1431.6	1491.23	1377.98	1560.24
ENSRNOG00000006441	Zbtb25	zinc finger and BTB domain containing 25 [Source:RGD Symbol;Acc:735076]	407.891	0.616393	6.27e-11		319.816	306.717	311.548	336.608	335.291	495.918	477.524	504.739	538.381	452.365
ENSRNOG00000001126	Fbxw8	F-box and WD repeat domain containing 8 [Source:RGD Symbol;Acc:1306032]	2065.4	0.514265	6.45e-11		1646.58	1732.72	1610.71	1831.89	1683.99	2466.9	2573	2299.02	2553.66	2255.54
ENSRNOG00000017956	Golga7	golgin A7 [Source:RGD Symbol;Acc:1359725]	3888.65	0.589191	6.45e-11		3380.76	2940.71	3014.92	2997.37	3194.68	4908.42	5004.29	4087.03	4749.89	4608.47
ENSRNOG00000003221	Myoc	myocilin [Source:RGD Symbol;Acc:620430]	58.0443	1.61242	6.62e-11		27.4429	29.2561	29.6285	27.24	29.1967	91.7644	69.8815	87.7807	119.141	69.1113
ENSRNOG00000014520	Ing1	inhibitor of growth family, member 1 [Source:RGD Symbol;Acc:1306330]	794.713	0.929419	7.99e-11		637.521	548.316	513.561	432.921	604.653	1048.46	1194.78	979.173	938.513	1049.24
ENSRNOG00000042776	Lins1	lines homolog 1 [Source:RGD Symbol;Acc:1308792]	207.967	-0.988283	1.18e-10		321.927	233.105	281.022	272.4	274.072	139.599	121.322	161.976	151.736	122.516
ENSRNOG00000007299	Caap1	caspase activity and apoptosis inhibitor 1 [Source:RGD Symbol;Acc:1560251]	531.439	-0.57102	1.26e-10		639.632	620.984	682.353	582.741	649.861	430.512	395.025	447.264	429.356	436.658
ENSRNOG00000017272	Mrps27	mitochondrial ribosomal protein S27 [Source:RGD Symbol;Acc:1311829]	1084.78	-0.511981	1.31e-10		1271.88	1304.26	1248.89	1218.99	1332.69	838.57	946.312	969.768	845.224	871.222
ENSRNOG00000011471	Fgf9	fibroblast growth factor 9 [Source:RGD Symbol;Acc:2610]	527.559	-1.02028	1.48e-10		711.406	652.128	714.675	722.832	732.742	386.582	340.672	430.543	332.694	251.314
ENSRNOG00000030109	Kpna5	karyopherin subunit alpha 5 [Source:RGD Symbol;Acc:1561324]	585.247	-0.636575	1.62e-10		717.739	683.272	654.521	777.312	728.033	450.036	421.23	473.389	510.281	436.658
ENSRNOG00000011808	Ghrhr	growth hormone releasing hormone receptor [Source:RGD Symbol;Acc:2688]	15.3615	-4.14017	1.75e-10		31.6649	31.1436	26.935	32.1043	23.5457	0.976217	0.970576	4.18003	0	2.09428
ENSRNOG00000010230	Fam45a	family with sequence similarity 45, member A [Source:RGD Symbol;Acc:1308326]	1360.75	-0.589515	1.88e-10		1480.86	1634.57	1796.56	1580.89	1680.22	1063.1	998.723	1169.36	1148.7	1054.47
ENSRNOG00000003915	Tmem206	transmembrane protein 206 [Source:RGD Symbol;Acc:1359339]	794.959	-0.585206	1.88e-10		959.448	849.371	976.843	987.449	997.395	600.374	689.109	668.805	610.315	610.484
ENSRNOG00000012665	Nmrk1	nicotinamide riboside kinase 1 [Source:RGD Symbol;Acc:1564687]	295.2	-0.699934	1.97e-10		378.924	351.073	385.171	349.255	362.604	225.506	227.115	243.487	238.281	190.58
ENSRNOG00000059106	SNORD113	Small nucleolar RNA SNORD113/SNORD114 family [Source:RFAM;Acc:RF00181]	56.6858	2.19285	2.41e-10		15.8325	18.8749	13.4675	28.2128	25.4293	109.336	120.351	95.0958	91.0414	49.2157
ENSRNOG00000049281	Gba	glucosylceramidase beta [Source:RGD Symbol;Acc:1589149]	3345.88	-0.733775	2.49e-10		4231.49	4036.4	4262.91	4284.46	4079.06	2353.66	2270.18	2754.64	2198.48	2987.49
ENSRNOG00000021702	Mcmdc2	minichromosome maintenance domain containing 2 [Source:RGD Symbol;Acc:1561068]	1271.71	-0.773584	2.65e-10		1932.62	1651.55	1555.95	1351.3	1532.35	903.977	926.901	993.803	987.968	880.646
ENSRNOG00000015534	Cnep1r1	CTD nuclear envelope phosphatase 1 regulatory subunit 1 [Source:RGD Symbol;Acc:1308816]	849.206	0.601029	2.71e-10		662.853	703.09	643.747	645.004	719.556	1120.7	1038.52	965.588	1076.76	916.249
ENSRNOG00000004085	Tcaim	T cell activation inhibitor, mitochondrial [Source:RGD Symbol;Acc:1560717]	1036.45	-0.771257	2.73e-10		1171.6	1267.45	1400.62	1422.32	1273.35	720.448	843.431	874.672	735.075	655.511
ENSRNOG00000043007	Rcn3	reticulocalbin 3 [Source:RGD Symbol;Acc:1359365]	1485.16	-0.642571	2.73e-10		1868.23	1657.22	1742.69	1770.6	2013.63	1026	1135.57	1221.61	1137.46	1278.56
ENSRNOG00000019367	Dclre1b	DNA cross-link repair 1B [Source:RGD Symbol;Acc:1310343]	701.139	-0.531466	2.73e-10		925.672	788.971	809.846	818.172	802.437	545.705	596.905	570.575	569.852	583.258
ENSRNOG00000000851	Bag6	BCL2-associated athanogene 6 [Source:RGD Symbol;Acc:71064]	5170.39	-0.646051	3.17e-10		6007.89	6289.12	6317.16	6960.79	5970.25	3818.96	3707.6	4501.9	3695.61	4434.64
ENSRNOG00000019590	Smg5	SMG5 nonsense mediated mRNA decay factor [Source:RGD Symbol;Acc:1584731]	3978.22	-0.419775	3.2e-10		4446.81	4243.08	4640.9	4931.41	4501.94	3411.88	3245.61	3469.43	3400	3491.17
ENSRNOG00000022283	Lhfpl5	lipoma HMGIC fusion partner-like 5 [Source:RGD Symbol;Acc:1359370]	356.51	-1.84271	4.06e-10		449.642	666.284	666.192	552.582	453.019	130.813	142.675	268.567	133.752	101.573
ENSRNOG00000022837	Slc25a40	solute carrier family 25, member 40 [Source:RGD Symbol;Acc:1308774]	287.739	-0.625904	4.06e-10		359.925	335.973	351.951	372.604	325.872	216.72	240.703	220.497	225.918	227.23
ENSRNOG00000008346	Itgb6	integrin subunit beta 6 [Source:RGD Symbol;Acc:1303119]	25.9281	-2.17041	4.48e-10		40.1089	33.9748	48.483	39.8871	49.9169	11.7146	10.6763	12.5401	6.74381	5.23571
ENSRNOG00000054725	Gtf3c4	general transcription factor IIIC subunit 4 [Source:RGD Symbol;Acc:1592609]	1837.42	0.507692	4.82e-10		1412.26	1524.15	1504.77	1662.61	1483.38	2282.4	2203.21	2214.37	2115.31	1971.77
ENSRNOG00000020923	Tuft1	tuftelin 1 [Source:RGD Symbol;Acc:1310373]	395.643	-0.693417	5.62e-10		503.473	510.566	496.502	464.053	469.03	285.055	254.291	329.178	325.951	318.331
ENSRNOG00000010558	Ppif	peptidylprolyl isomerase F [Source:RGD Symbol;Acc:628670]	744.831	0.592071	6.81e-10		623.799	563.416	613.22	571.067	599.002	935.216	897.783	783.756	984.596	876.458
ENSRNOG00000020930	Atxn7l3	ataxin 7-like 3 [Source:RGD Symbol;Acc:1311493]	1839.32	-0.912539	7.63e-10		2137.38	2646.26	2385.54	2522.62	2319.72	1096.29	1216.13	1661.56	1153.19	1254.48
ENSRNOG00000023220	Cnot11	CCR4-NOT transcription complex, subunit 11 [Source:RGD Symbol;Acc:1560909]	883.898	-0.456788	7.63e-10		1055.5	957.901	1036.1	1021.5	1041.66	696.043	722.109	763.901	762.05	782.215
ENSRNOG00000004553	Cox20	COX20 cytochrome C oxidase assembly factor [Source:RGD Symbol;Acc:1309105]	1307.42	0.531006	7.63e-10		1190.6	1069.26	998.391	1018.58	1071.8	1658.59	1503.42	1479.73	1608.4	1475.42
ENSRNOG00000003755	Clgn	calmegin [Source:RGD Symbol;Acc:1592643]	171.701	-1.5346	8.25e-10		260.708	261.417	229.845	313.26	210.969	85.9071	56.2934	133.761	83.1736	81.677
ENSRNOG00000008424	Aagab	alpha- and gamma-adaptin binding protein [Source:RGD Symbol;Acc:621601]	967.485	-0.54329	9.24e-10		1153.66	1183.46	1155.51	1116.84	1127.37	693.114	763.844	874.672	782.282	824.1
ENSRNOG00000014986	Ube4b	ubiquitination factor E4B [Source:RGD Symbol;Acc:1304738]	2777.33	-0.8411	1e-09		3077.83	3740.06	3852.6	3947.85	3205.04	1913.39	1850.89	2454.72	1837.69	1893.23
ENSRNOG00000046698	Gps1	G protein pathway suppressor 1 [Source:RGD Symbol;Acc:621532]	4011.04	0.513384	1e-09		3199.21	3423.91	3357.9	2987.64	3554.46	4764.92	4766.5	4544.74	5116.3	4394.85
ENSRNOG00000001006	Nptx2	neuronal pentraxin 2 [Source:RGD Symbol;Acc:1309447]	696.583	-1.46834	1.02e-09		870.786	1311.81	1060.34	983.558	890.027	293.841	359.113	573.71	315.835	306.812
ENSRNOG00000016511	Pitrm1	pitrilysin metallopeptidase 1 [Source:RGD Symbol;Acc:1310998]	2656.67	-0.650662	1.11e-09		3018.72	2999.22	3211.55	3559.68	3439.55	1909.48	2018.8	2408.74	1943.34	2057.63
ENSRNOG00000021294	Mstn	myostatin [Source:RGD Symbol;Acc:3115]	51.0112	-2.33369	1.39e-09		91.8283	46.2435	97.8638	86.5842	102.659	10.7384	15.5292	15.6751	31.4711	11.5186
ENSRNOG00000007331	Rragd	Ras-related GTP binding D [Source:RGD Symbol;Acc:1310007]	626.763	-1.19923	1.46e-09		833.843	901.277	795.48	1008.85	826.925	330.938	399.878	545.494	303.471	321.472
ENSRNOG00000029185	Rasa1	RAS p21 protein activator 1 [Source:RGD Symbol;Acc:3537]	1610.52	0.381823	1.68e-09		1419.64	1446.76	1390.74	1416.48	1319.5	1716.19	1838.27	1836.08	1823.08	1898.47
ENSRNOG00000002866	Rassf6	Ras association domain family member 6 [Source:RGD Symbol;Acc:1566082]	146.8	-3.04873	1.82e-09		324.038	199.13	237.028	311.314	238.282	28.3103	27.1761	76.2856	19.1075	7.32999
ENSRNOG00000018673	Sec22b	SEC22 homolog B, vesicle trafficking protein [Source:RGD Symbol;Acc:1309988]	2094.36	-0.544713	2.13e-09		2755.91	2484.88	2487	2368.91	2328.2	1549.26	1633.48	1767.11	1856.79	1712.08
ENSRNOG00000013312	Kcnt2	potassium sodium-activated channel subfamily T member 2 [Source:RGD Symbol;Acc:735074]	343.074	-1.31967	2.69e-09		428.532	530.385	450.712	542.854	497.285	200.125	186.351	284.242	127.008	183.25
ENSRNOG00000020848	Coq8b	coenzyme Q8B [Source:RGD Symbol;Acc:1311356]	1513.39	-0.454519	2.7e-09		1879.84	1714.79	1873.78	1635.37	1645.37	1261.27	1260.78	1266.55	1291.44	1304.74
ENSRNOG00000001128	Tesc	tescalcin [Source:RGD Symbol;Acc:1566317]	198.995	-1.20173	2.81e-09		316.649	346.355	219.071	253.916	251.468	108.36	131.028	132.716	92.1654	138.223
ENSRNOG00000027066	Stk32a	serine/threonine kinase 32A [Source:RGD Symbol;Acc:1308338]	718.239	-0.838788	3.25e-09		834.899	794.634	912.199	1042.9	1021.88	588.659	468.788	525.639	552.992	439.799
ENSRNOG00000030667	Ppm1b	protein phosphatase, Mg2+/Mn2+ dependent, 1B [Source:RGD Symbol;Acc:3374]	4256.03	-0.523531	3.62e-09		5004.12	4885.77	4597.8	5419.78	5192.3	3298.64	3419.34	3859.22	3255.01	3628.35
ENSRNOG00000008764	Otud5	OTU deubiquitinase 5 [Source:RGD Symbol;Acc:1563027]	3723.73	0.361538	3.62e-09		3418.76	3292.73	3207.96	3161.78	3217.28	4239.71	4096.8	3938.64	4221.62	4441.97
ENSRNOG00000004602	Rnf145	ring finger protein 145 [Source:RGD Symbol;Acc:1309561]	3097.84	0.436107	3.84e-09		2592.3	2640.6	2666.57	2541.1	2723.77	3334.76	3585.31	3523.77	3958.61	3411.59
ENSRNOG00000037299	Smpd5	sphingomyelin phosphodiesterase 5 [Source:RGD Symbol;Acc:2323312]	78.988	-1.39136	3.9e-09		150.936	105.699	94.2725	122.58	98.8919	45.8822	50.47	48.0704	42.7108	30.3671
ENSRNOG00000000161	Chm	CHM, Rab escort protein 1 [Source:RGD Symbol;Acc:2340]	678.945	0.719925	3.9e-09		523.527	540.766	470.465	474.754	555.678	925.454	883.225	690.751	891.307	833.525
ENSRNOG00000015516	Cbwd1	COBW domain containing 1 [Source:RGD Symbol;Acc:708495]	418.106	-0.678822	3.96e-09		546.748	479.423	507.276	518.533	520.831	280.174	288.261	364.708	332.694	342.415
ENSRNOG00000004544	Ube2e3	ubiquitin-conjugating enzyme E2E 3 [Source:RGD Symbol;Acc:1308894]	2145.69	-0.438337	3.96e-09		2268.27	2596.24	2484.3	2442.84	2552.35	1681.05	1799.45	1884.15	1891.64	1856.58
ENSRNOG00000018591	Rabepk	Rab9 effector protein with kelch motifs [Source:RGD Symbol;Acc:1310612]	870.14	-0.634918	4.49e-09		1012.22	1069.26	1104.34	1002.04	1105.71	701.9	706.58	763.901	564.232	671.218
ENSRNOG00000007131	Paxip1	PAX interacting protein 1 [Source:RGD Symbol;Acc:1307547]	1348.62	-0.676186	5.2e-09		1532.58	1600.59	1645.73	1799.78	1716.95	1108.98	1010.37	1182.95	862.083	1026.2
ENSRNOG00000002055	Noa1	nitric oxide associated 1 [Source:RGD Symbol;Acc:1359460]	782.053	-0.427135	5.47e-09		875.008	871.077	880.775	918.377	939.002	632.589	653.198	709.561	667.637	673.312
ENSRNOG00000017663	Dolpp1	dolichyldiphosphatase 1 [Source:RGD Symbol;Acc:1307447]	721.973	0.48023	5.85e-09		635.41	600.222	595.264	566.202	617.839	819.046	899.724	801.521	883.439	801.063
ENSRNOG00000010551	Lhx2	LIM homeobox 2 [Source:RGD Symbol;Acc:71076]	299.089	-1.00756	6.34e-09		381.035	402.979	343.87	497.13	372.964	189.386	219.35	239.307	158.479	186.391
ENSRNOG00000026474	Cad	carbamoyl-phosphate synthetase 2, aspartate transcarbamylase, and dihydroorotase [Source:RGD Symbol;Acc:1588606]	1688.73	-0.831187	7.23e-09		2264.04	1846.91	2145.82	2496.35	2057.89	1169.51	1116.16	1163.09	1107.11	1520.45
ENSRNOG00000057221	Scn3b	sodium voltage-gated channel beta subunit 3 [Source:RGD Symbol;Acc:621657]	4661.75	1.3689	8.62e-09		1811.23	3696.65	1938.42	2687.03	2878.23	7763.85	7195.85	7096.65	6198.68	5350.89
ENSRNOG00000019143	Galnt2	polypeptide N-acetylgalactosaminyltransferase 2 [Source:RGD Symbol;Acc:1310692]	3667.95	0.397695	9.46e-09		3058.83	3131.35	3062.51	3260.04	3316.18	4292.43	4487.95	4106.88	3903.54	4059.77
ENSRNOG00000038366	Larp1b	La ribonucleoprotein domain family, member 1B [Source:RGD Symbol;Acc:1307509]	1292.1	-0.529076	1.24e-08		1629.69	1487.34	1522.73	1489.44	1502.22	1044.55	1039.49	945.733	1211.64	1048.19
ENSRNOG00000018698	Wac	WW domain containing adaptor with coiled-coil [Source:RGD Symbol;Acc:1562407]	2650.16	0.406001	1.24e-08		2255.6	2127.2	2219.44	2391.28	2404.49	2985.27	2930.17	2879	3172.96	3136.19
ENSRNOG00000008299	Allc	allantoicase [Source:RGD Symbol;Acc:621804]	30.374	-1.82685	1.25e-08		48.5529	40.581	52.0743	52.5343	43.3241	13.667	19.4115	9.40508	16.8595	7.32999
ENSRNOG00000023633	Crabp1	cellular retinoic acid binding protein 1 [Source:RGD Symbol;Acc:2400]	68.086	-2.11201	1.37e-08		112.938	99.0933	111.331	89.5028	140.332	37.0962	14.5586	38.6653	10.1157	27.2257
ENSRNOG00000009351	Srp68	signal recognition particle 68 [Source:RGD Symbol;Acc:1305376]	1795.14	0.495195	1.37e-08		1468.2	1545.85	1565.82	1337.68	1531.41	2101.8	2013.95	2041.95	2331.11	2013.65
ENSRNOG00000037661	Tmsbl1	thymosin beta-like protein 1 [Source:RGD Symbol;Acc:708373]	500.806	-0.984382	1.4e-08		713.517	773.871	677.864	480.591	680.941	323.128	353.29	399.193	312.463	293.2
ENSRNOG00000005569	Phospho1	phosphoethanolamine/phosphocholine phosphatase 1 [Source:RGD Symbol;Acc:1306182]	333.465	-0.988034	1.49e-08		479.196	554.922	413.003	356.065	414.404	252.84	225.174	237.217	179.835	221.994
ENSRNOG00000000407	Dcbld1	discoidin, CUB and LCCL domain containing 1 [Source:RGD Symbol;Acc:1307211]	282.402	-1.1892	1.59e-08		436.976	348.242	430.96	392.061	354.127	169.862	107.734	167.201	215.802	201.051
ENSRNOG00000036601	Exoc6	exocyst complex component 6 [Source:RGD Symbol;Acc:3653]	1021.5	-0.44328	1.66e-08		1268.71	1216.49	1168.98	1152.83	1080.28	881.524	869.637	874.672	816.001	885.882
ENSRNOG00000019575	Rell2	RELT-like 2 [Source:RGD Symbol;Acc:1305276]	216.301	-1.42458	1.82e-08		253.32	373.723	321.424	275.318	352.244	120.075	108.705	180.786	83.1736	94.2427
ENSRNOG00000033527	Pappa	pregnancy-associated plasma protein A [Source:RGD Symbol;Acc:1307742]	149.305	-1.71304	1.91e-08		244.876	180.255	203.808	337.581	177.064	67.359	41.7348	62.7005	102.281	75.3942
ENSRNOG00000021247	Spef1	sperm flagellar 1 [Source:RGD Symbol;Acc:1311267]	280.435	0.955007	2.28e-08		185.768	167.043	159.814	245.16	196.842	416.845	362.025	357.393	403.504	309.954
ENSRNOG00000009675	Cdc42bpb	CDC42 binding protein kinase beta [Source:RGD Symbol;Acc:621753]	4704.73	0.544032	2.3e-08		3407.15	4182.68	3603.01	4217.33	3729.64	5717.7	5755.52	5601.24	5734.48	5098.53
ENSRNOG00000018338	Vwa1	von Willebrand factor A domain containing 1 [Source:RGD Symbol;Acc:1311476]	1549.61	-0.605954	2.48e-08		2024.45	1751.59	2074.89	1669.42	1831.85	1226.13	1219.04	1316.71	1084.63	1297.41
ENSRNOG00000011074	Calcb	calcitonin-related polypeptide, beta [Source:RGD Symbol;Acc:620997]	20.6281	-2.4504	2.73e-08		23.221	34.9186	53.87	30.1586	32.0221	4.88109	5.82346	8.36007	6.74381	6.28285
ENSRNOG00000010028	Polr3d	RNA polymerase III subunit D [Source:RGD Symbol;Acc:1311816]	1054.02	-0.6102	3.09e-08		1341.54	1237.25	1302.76	1218.02	1268.64	765.354	786.167	1005.3	773.29	841.902
ENSRNOG00000061613	AABR07060341.3		12.3205	-3.17532	3.27e-08		21.11	22.6499	24.2415	24.3214	18.8366	3.90487	2.91173	3.13503	0	2.09428
ENSRNOG00000058926	AC111319.2		41.6086	-1.32618	3.52e-08		69.6629	56.6247	59.257	54.48	57.4515	26.3579	19.4115	27.1702	24.7273	20.9428
ENSRNOG00000036682	Pycr1	pyrroline-5-carboxylate reductase 1 [Source:RGD Symbol;Acc:1307863]	237.366	-1.08832	3.67e-08		310.316	338.805	346.564	298.667	319.28	146.433	125.204	107.636	193.322	187.438
ENSRNOG00000056223	Tfb1m	transcription factor B1, mitochondrial [Source:RGD Symbol;Acc:727795]	738.547	-0.485914	3.67e-08		838.065	912.602	832.292	810.389	915.456	650.161	627.963	564.305	638.414	595.824
ENSRNOG00000007707	Zfp467	zinc finger protein 467 [Source:RGD Symbol;Acc:1561603]	939.504	0.636059	3.87e-08		639.632	743.671	691.332	824.009	779.833	1151.94	1304.45	1070.09	1110.48	1079.6
ENSRNOG00000023411	Vsig10l	V-set and immunoglobulin domain containing 10 like [Source:RGD Symbol;Acc:1564982]	626.605	-1.15002	4.03e-08		802.179	862.583	922.973	926.159	805.263	328.009	310.584	590.43	360.794	357.075
ENSRNOG00000004050	Snrk	SNF related kinase [Source:RGD Symbol;Acc:69653]	2195.48	0.968385	4.38e-08		1159.99	1616.64	1610.71	1531.28	1505.98	2866.17	2818.55	2540.42	3848.47	2456.59
ENSRNOG00000002908	Slc35a4	solute carrier family 35, member A4 [Source:RGD Symbol;Acc:628792]	2374.44	1.00587	4.68e-08		1879.84	1477.91	1751.67	1274.44	1509.75	3376.73	3304.81	2235.27	3383.14	3550.86
ENSRNOG00000051915	Spred3	sprouty-related, EVH1 domain containing 3 [Source:RGD Symbol;Acc:1311713]	374.903	0.577629	5.03e-08		303.983	294.449	288.205	288.938	328.698	468.584	419.289	419.048	438.347	499.487
ENSRNOG00000001602	Ltn1	listerin E3 ubiquitin protein ligase 1 [Source:RGD Symbol;Acc:1311238]	1767.95	0.381917	5.09e-08		1535.75	1521.32	1464.37	1661.64	1493.74	1966.1	1961.54	2131.82	2002.91	1940.35
ENSRNOG00000010495	Ttc17	tetratricopeptide repeat domain 17 [Source:RGD Symbol;Acc:1305410]	2421.06	0.687379	5.39e-08		1561.08	1952.61	1721.15	2038.13	2001.38	3262.52	3006.85	2648.05	3261.75	2757.12
ENSRNOG00000046803	Arhgef16	Rho guanine nucleotide exchange factor 16 [Source:RGD Symbol;Acc:1588981]	42.3895	-1.66332	5.67e-08		84.4398	62.2872	63.7462	57.3985	54.626	12.6908	28.1467	24.0352	13.4876	23.0371
ENSRNOG00000014689	Zbtb4	zinc finger and BTB domain containing 4 [Source:RGD Symbol;Acc:1307184]	2997.77	0.765398	5.84e-08		1725.74	2396.17	2009.35	2598.5	2373.41	4087.42	3869.69	3675.29	3709.09	3533.06
ENSRNOG00000012385	Naa15	N(alpha)-acetyltransferase 15, NatA auxiliary subunit [Source:RGD Symbol;Acc:1310984]	3030.63	0.638418	6.06e-08		2715.8	2232.9	2359.51	2423.39	2122.88	3759.41	3508.63	3220.72	4191.28	3771.8
ENSRNOG00000020952	Cgn	cingulin [Source:RGD Symbol;Acc:1311992]	542.693	-1.42483	6.88e-08		720.905	630.422	731.734	1033.17	838.227	325.08	283.408	439.949	213.554	210.475
ENSRNOG00000002159	Gpat3	glycerol-3-phosphate acyltransferase 3 [Source:RGD Symbol;Acc:1565703]	417.809	-0.990685	7.18e-08		577.357	504.904	606.935	544.8	544.376	249.912	213.527	329.178	364.166	242.937
ENSRNOG00000021224	Mrps26	mitochondrial ribosomal protein S26 [Source:RGD Symbol;Acc:1308733]	2332.39	-1.10117	7.75e-08		3713.24	2595.3	3084.06	3157.89	3357.62	1314.96	1267.57	2070.16	1603.9	1159.19
ENSRNOG00000022727	Tmem127	transmembrane protein 127 [Source:RGD Symbol;Acc:1309744]	4356	0.386771	8.01e-08		3745.96	4039.23	3425.23	3700.75	3966.98	4983.59	4989.73	4874.96	5069.1	4764.49
ENSRNOG00000060571	Tmem189	transmembrane protein 189 [Source:RGD Symbol;Acc:1309093]	1927.87	0.434392	8.09e-08		1674.02	1470.36	1740	1648.99	1666.09	2345.85	2284.74	2075.39	2211.97	2161.3
ENSRNOG00000004103	Trappc6b	trafficking protein particle complex 6B [Source:RGD Symbol;Acc:1309325]	1423.05	0.570933	9.58e-08		1223.32	1256.12	1039.69	1003.02	1203.66	1696.67	1660.66	1847.57	1719.67	1580.14
ENSRNOG00000009894	Vps50	VPS50 EARP/GARPII complex subunit [Source:RGD Symbol;Acc:1304751]	1088.79	-0.730892	1.07e-07		1389.04	1464.69	1315.33	1315.3	1310.08	826.856	709.491	947.823	672.133	937.192
ENSRNOG00000053875	Nacad	NAC alpha domain containing [Source:RGD Symbol;Acc:1559824]	2384.47	1.17707	1.15e-07		1011.17	1286.32	1526.32	1799.78	1687.76	3920.49	3482.43	3477.79	3326.94	2325.7
ENSRNOG00000019804	B3gat3	beta-1,3-glucuronyltransferase 3 [Source:RGD Symbol;Acc:1311968]	4624.57	-0.629888	1.28e-07		5088.56	6093.76	5810.78	5220.35	5877.95	3374.78	3578.52	4376.49	3450.58	3373.89
ENSRNOG00000016001	Chmp1a	charged multivesicular body protein 1A [Source:RGD Symbol;Acc:1311083]	3535.35	-0.352296	1.28e-07		4118.55	4115.67	3915.45	3765.93	3908.58	2921.82	3051.49	3226.99	3050.45	3278.6
ENSRNOG00000013532	Pgam2	phosphoglycerate mutase 2 [Source:RGD Symbol;Acc:3313]	252.361	0.809165	1.28e-07		175.213	162.324	201.115	183.87	194.016	359.248	312.526	273.792	378.777	282.728
ENSRNOG00000019265	Pcdh12	protocadherin 12 [Source:RGD Symbol;Acc:619917]	121.379	-1.3968	1.4e-07		157.269	159.493	128.39	252.943	181.773	64.4303	85.4107	60.6105	75.3058	48.1685
ENSRNOG00000043304	Apcdd1	APC down-regulated 1 [Source:RGD Symbol;Acc:1589962]	2117.96	-0.504042	1.6e-07		2483.59	2414.1	2542.66	2616.01	2365.87	1740.6	2045.98	1660.52	1673.59	1636.68
ENSRNOG00000015201	Tmem266	transmembrane protein 266 [Source:RGD Symbol;Acc:1562084]	270.537	-1.10367	1.62e-07		358.869	365.229	307.957	432.921	381.44	155.219	179.557	242.442	153.984	127.751
ENSRNOG00000003042	Mettl13	methyltransferase like 13 [Source:RGD Symbol;Acc:1311526]	880.197	-0.590402	1.65e-07		1156.83	1087.19	1101.64	983.558	959.722	663.828	635.728	803.611	680.001	729.858
ENSRNOG00000060317	AABR07060341.2		20.5356	-2.80682	1.66e-07		30.6094	28.3124	45.7895	48.6428	26.3712	1.95243	6.79404	11.4951	2.24794	3.14142
ENSRNOG00000005522	Sh3yl1	SH3 and SYLF domain containing 1 [Source:RGD Symbol;Acc:1306440]	209.364	-0.762302	1.66e-07		330.371	254.811	240.619	250.024	242.05	154.242	163.057	154.661	155.108	148.694
ENSRNOG00000010415	Atxn7l1	ataxin 7-like 1 [Source:RGD Symbol;Acc:1305730]	905.933	0.549555	1.7e-07		681.852	837.102	714.675	699.484	744.044	1156.82	1141.4	961.408	1072.27	1050.28
ENSRNOG00000060817	Stam	signal transducing adaptor molecule [Source:RGD Symbol;Acc:1564499]	2367.67	0.62707	1.7e-07		1576.91	2067.75	1755.26	1893.18	2011.74	2896.44	3075.76	3016.94	2902.09	2480.68
ENSRNOG00000019180	Acsl4	acyl-CoA synthetase long-chain family member 4 [Source:RGD Symbol;Acc:69401]	3620.54	-0.378803	1.79e-07		3757.57	4166.64	4316.78	4080.16	4143.1	3189.3	2924.35	3242.66	3101.03	3283.84
ENSRNOG00000022938	Ap4e1	adaptor-related protein complex 4, epsilon 1 subunit [Source:RGD Symbol;Acc:1562199]	544.647	0.574909	1.79e-07		469.697	402.979	380.681	500.048	435.124	628.684	663.874	646.86	676.629	641.898
ENSRNOG00000003256	Ccng1	cyclin G1 [Source:RGD Symbol;Acc:2295]	7873.16	-0.833084	1.8e-07		10065.2	9165.65	9926.45	11477.8	9791.24	5988.12	6678.54	4462.19	6423.48	4752.98
ENSRNOG00000025071	Qrich1	glutamine-rich 1 [Source:RGD Symbol;Acc:1311095]	2043.88	0.375007	1.81e-07		1843.96	1802.55	1617.9	1811.46	1824.32	2385.87	2384.71	2297.97	2295.14	2174.91
ENSRNOG00000013859	Bpifa1	BPI fold containing family A, member 1 [Source:RGD Symbol;Acc:619818]	18.1611	-2.17358	1.91e-07		22.1655	28.3124	38.6068	31.1314	28.2548	5.8573	4.85288	10.4501	6.74381	5.23571
ENSRNOG00000018747	LOC102555457	engulfment and cell motility protein 2-like [Source:RGD Symbol;Acc:7581003]	4755.55	-0.368486	2.3e-07		5396.76	5514.3	5014.4	5416.86	5456.95	3976.13	4544.24	4088.07	3967.61	4180.19
ENSRNOG00000024972	Cox10	COX10 heme A:farnesyltransferase cytochrome c oxidase assembly factor [Source:RGD Symbol;Acc:1594623]	768.052	0.477626	2.3e-07		620.633	652.128	641.951	611.927	683.767	994.765	898.754	809.881	891.307	875.41
ENSRNOG00000011976	Nudt7	nudix hydrolase 7 [Source:RGD Symbol;Acc:1306719]	234.902	-0.638728	2.45e-07		293.428	280.292	273.839	305.477	276.897	171.814	161.116	213.182	186.579	186.391
ENSRNOG00000006895	Vps53	VPS53 GARP complex subunit [Source:RGD Symbol;Acc:1311391]	1884.82	-0.346288	2.77e-07		2097.27	2053.59	2040.78	2117.91	2239.67	1652.74	1561.66	1762.93	1656.73	1664.96
ENSRNOG00000046700	Wbscr27	Williams Beuren syndrome chromosome region 27 [Source:RGD Symbol;Acc:1588881]	205.17	-1.02481	2.88e-07		338.815	304.83	228.05	250.024	254.293	174.743	117.44	114.951	144.992	123.563
ENSRNOG00000016229	Gltscr1l	GLTSCR1-like [Source:RGD Symbol;Acc:1305680]	1051.14	0.667465	2.89e-07		678.685	861.639	759.567	913.512	847.645	1434.06	1387.92	1202.8	1276.83	1148.71
ENSRNOG00000016754	Bcs1l	BCS1 homolog, ubiquinol-cytochrome c reductase complex chaperone [Source:RGD Symbol;Acc:1359658]	469.251	-0.512873	2.91e-07		509.806	602.109	575.511	533.125	537.784	379.748	370.76	427.408	370.909	385.348
ENSRNOG00000045821	Slc41a3	solute carrier family 41, member 3 [Source:RGD Symbol;Acc:1589573]	613.393	-0.507807	2.94e-07		774.736	663.453	740.713	726.724	695.069	463.703	504.7	477.569	556.364	530.901
ENSRNOG00000018433	Hps6	Hermansky-Pudlak syndrome 6 [Source:RGD Symbol;Acc:631341]	711.784	-0.455381	3.37e-07		796.901	795.577	841.27	855.141	825.983	538.872	573.611	638.5	606.943	645.039
ENSRNOG00000002548	Tnn	tenascin N [Source:RGD Symbol;Acc:1306002]	52.995	-1.95651	3.4e-07		94.9948	87.7683	48.483	94.3671	96.0664	17.5719	26.2056	36.5753	10.1157	17.8014
ENSRNOG00000001151	Sirt4	sirtuin 4 [Source:RGD Symbol;Acc:1310413]	160.286	-0.811659	3.4e-07		204.767	195.355	219.071	217.92	184.598	131.789	112.587	134.806	89.9174	112.044
ENSRNOG00000039890	Abcg3l3	ATP-binding cassette, subfamily G (WHITE), member 3-like 3 [Source:RGD Symbol;Acc:1564709]	540.541	-0.758952	3.46e-07		681.852	597.391	725.449	789.959	602.77	385.606	388.231	474.434	421.488	338.227
ENSRNOG00000010248	Serpini1	serpin family I member 1 [Source:RGD Symbol;Acc:619896]	5259.62	-0.602894	3.5e-07		5965.67	6583.57	6076.54	6111.48	6977.06	4140.14	4392.83	4671.19	4275.57	3402.16
ENSRNOG00000048495	Rrp12	ribosomal RNA processing 12 homolog [Source:RGD Symbol;Acc:1591867]	1241.29	-0.621175	3.64e-07		1506.2	1540.19	1637.65	1520.57	1316.68	951.812	856.048	896.617	1098.12	1089.03
ENSRNOG00000033531	Cacna2d1	calcium voltage-gated channel auxiliary subunit alpha2delta 1 [Source:RGD Symbol;Acc:2247]	1614.94	-1.6296	3.7e-07		1961.12	2762.34	2599.23	2951.65	1930.75	728.258	823.049	1334.48	626.05	432.469
ENSRNOG00000016778	Cops7a	COP9 signalosome subunit 7A [Source:RGD Symbol;Acc:1310070]	3392.02	0.436026	4.67e-07		2711.57	3146.45	2956.57	2610.17	2991.24	4087.42	3922.1	4036.87	3785.52	3672.33
ENSRNOG00000022710	Prrg4	proline rich and Gla domain 4 [Source:RGD Symbol;Acc:1560542]	41.6395	-1.89864	4.93e-07		90.7728	41.5248	81.7028	66.1542	48.0332	11.7146	15.5292	14.6301	19.1075	27.2257
ENSRNOG00000003186	Anks3	ankyrin repeat and sterile alpha motif domain containing 3 [Source:RGD Symbol;Acc:1305833]	1609.89	-0.415413	4.93e-07		1841.84	1815.77	1689.72	1951.55	1902.49	1436.02	1354.92	1484.96	1295.93	1325.68
ENSRNOG00000016088	Cdk10	cyclin-dependent kinase 10 [Source:RGD Symbol;Acc:1304851]	2336.62	-0.338029	5.04e-07		2590.19	2744.41	2537.28	2524.56	2649.36	2055.91	2027.53	2231.09	1969.19	2036.69
ENSRNOG00000007455	Tmem132e	transmembrane protein 132E [Source:RGD Symbol;Acc:1565522]	939.486	0.889873	5.54e-07		476.03	780.477	667.09	722.832	646.094	1336.44	1331.63	1283.27	1166.68	984.313
ENSRNOG00000030308	Zfp251	zinc finger protein 251 [Source:RGD Symbol;Acc:1311138]	1261.68	-0.410638	5.67e-07		1477.7	1369.37	1439.23	1482.63	1432.52	1062.12	1147.22	1168.32	980.1	1057.61
ENSRNOG00000015667	Epcam	epithelial cell adhesion molecule [Source:RGD Symbol;Acc:621365]	76.6656	-1.66145	5.85e-07		139.326	139.674	130.186	100.204	73.4626	25.3816	57.264	42.8453	25.8513	32.4614
ENSRNOG00000015633	Cul3	cullin 3 [Source:RGD Symbol;Acc:1308190]	4806.45	-0.389307	5.86e-07		5225.77	5606.79	5383.41	5633.81	5405.15	3987.85	4178.33	4664.92	4064.27	3914.22
ENSRNOG00000001385	Plbd2	phospholipase B domain containing 2 [Source:RGD Symbol;Acc:708461]	4111.41	0.382164	5.98e-07		3656.25	3472.04	3538.36	3330.09	3853.02	4663.39	4384.09	4500.85	4727.41	4988.58
ENSRNOG00000042915	Mxra7	matrix remodeling associated 7 [Source:RGD Symbol;Acc:1594666]	351.959	-0.964894	6.29e-07		397.923	448.279	462.384	498.103	520.831	243.078	245.556	322.908	189.951	190.58
ENSRNOG00000029855	Letmd1	LETM1 domain containing 1 [Source:RGD Symbol;Acc:1596738]	1567.71	0.362831	6.29e-07		1358.43	1399.57	1324.3	1309.46	1466.43	1833.34	1814.98	1674.1	1808.46	1687.99
ENSRNOG00000003014	Poglut1	protein O-glucosyltransferase 1 [Source:RGD Symbol;Acc:1306248]	2400.03	-0.543204	6.8e-07		2981.78	2460.34	2987.09	2883.55	2919.67	1848.96	1747.04	2214.37	1965.82	1991.66
ENSRNOG00000009745	Ppp3cc	protein phosphatase 3 catalytic subunit gamma [Source:RGD Symbol;Acc:621616]	830.654	-0.489252	6.8e-07		1039.67	930.533	946.316	963.128	972.908	710.686	754.138	726.281	597.951	664.935
ENSRNOG00000011194	Tpp2	tripeptidyl peptidase 2 [Source:RGD Symbol;Acc:621584]	1629.79	-0.395595	6.8e-07		2028.67	1802.55	1715.76	1861.07	1852.57	1370.61	1413.16	1450.47	1330.78	1472.28
ENSRNOG00000000881	Mmgt1	membrane magnesium transporter 1 [Source:RGD Symbol;Acc:1566339]	1674.22	-0.494795	6.89e-07		1897.79	1970.54	1924.95	2074.13	1926.04	1375.49	1570.39	1459.88	1340.89	1202.12
ENSRNOG00000001870	Lztr1	leucine-zipper-like transcription regulator 1 [Source:RGD Symbol;Acc:1309100]	2702.9	-0.292193	7.27e-07		3020.84	2996.39	2988.89	3025.58	2847.14	2415.16	2404.12	2598.94	2373.82	2358.16
ENSRNOG00000003594	Tmem183a	transmembrane protein 183A [Source:RGD Symbol;Acc:1309892]	2194.04	-0.45728	7.51e-07		2592.3	2672.69	2556.13	2436.03	2436.51	1686.9	1889.71	2004.33	1988.3	1677.52
ENSRNOG00000006069	Eif2ak3	eukaryotic translation initiation factor 2 alpha kinase 3 [Source:RGD Symbol;Acc:70884]	1437.39	-0.446028	7.51e-07		1689.85	1523.2	1536.19	1846.48	1693.41	1230.03	1150.13	1213.25	1274.58	1216.78
ENSRNOG00000015939	Ccdc25	coiled-coil domain containing 25 [Source:RGD Symbol;Acc:1307689]	1824.93	-0.368195	7.51e-07		2062.44	2102.66	2185.33	1861.07	2070.14	1584.4	1575.25	1564.38	1679.21	1564.43
ENSRNOG00000000901	Crcp	CGRP receptor component [Source:RGD Symbol;Acc:620753]	1324.72	0.506979	7.64e-07		1191.66	1130.61	1041.49	974.802	1133.02	1497.52	1510.22	1433.75	1732.03	1602.13
ENSRNOG00000002414	Tfcp2l1	transcription factor CP2-like 1 [Source:RGD Symbol;Acc:1305456]	374.363	-1.36078	7.78e-07		767.347	357.679	469.567	641.112	458.67	198.172	208.674	191.237	288.86	162.307
ENSRNOG00000018655	Adsl	adenylosuccinate lyase [Source:RGD Symbol;Acc:1307617]	1766.38	-0.39362	8.24e-07		2181.71	2024.33	1942.91	1930.15	1950.53	1468.23	1492.75	1473.46	1526.35	1673.33
ENSRNOG00000018909	Arv1	ARV1 homolog, fatty acid homeostasis modulator [Source:RGD Symbol;Acc:1310264]	524.806	-0.502122	8.45e-07		647.02	644.578	603.344	570.094	611.246	413.916	439.671	493.244	425.984	398.961
ENSRNOG00000005371	Klhl29	kelch-like family member 29 [Source:RGD Symbol;Acc:1311076]	1194.65	-0.842269	8.6e-07		1261.32	1600.59	1504.77	1744.33	1557.78	848.333	772.579	1133.83	772.166	750.801
ENSRNOG00000007500	Top1mt	topoisomerase (DNA) I, mitochondrial [Source:RGD Symbol;Acc:1303177]	639.691	-0.60809	8.63e-07		697.684	857.864	784.706	774.394	746.869	418.797	487.229	541.314	537.257	550.796
ENSRNOG00000024461	2021-03-11	membrane associated ring-CH-type finger 11 [Source:RGD Symbol;Acc:1559945]	85.1907	-0.904109	8.73e-07		101.328	116.081	118.514	101.177	117.728	53.6919	58.2346	74.1956	60.6943	50.2628
ENSRNOG00000014719	Snx19	sorting nexin 19 [Source:RGD Symbol;Acc:1309857]	2512.81	-0.444992	8.75e-07		2615.52	2944.49	2805.73	3244.48	2876.34	2102.77	2183.8	2276.03	2027.64	2051.35
ENSRNOG00000053828	Ppp1r12c	protein phosphatase 1, regulatory subunit 12C [Source:RGD Symbol;Acc:1584883]	3928.81	-0.43568	8.93e-07		4091.11	4660.21	4571.77	4562.7	4700.66	3146.35	3120.4	3731.72	3361.79	3341.43
ENSRNOG00000016773	Sap130	Sin3A associated protein 130 [Source:RGD Symbol;Acc:1311657]	1478.82	0.350843	9.06e-07		1260.26	1287.27	1265.95	1370.75	1314.79	1657.62	1668.42	1689.78	1746.65	1526.73
ENSRNOG00000020715	Ddb1	damage-specific DNA binding protein 1 [Source:RGD Symbol;Acc:621889]	8633.7	-0.549614	9.16e-07		10121.2	9973.5	10176.9	10754.9	10266.9	6385.44	7108.5	8503.23	6374.02	6672.39
ENSRNOG00000013610	Chrna5	cholinergic receptor nicotinic alpha 5 subunit [Source:RGD Symbol;Acc:2347]	36.4768	-2.31694	1.08e-06		50.6639	60.3997	64.644	85.6114	42.3822	4.88109	11.6469	27.1702	8.99174	8.37713
ENSRNOG00000011422	Atmin	ATM interactor [Source:RGD Symbol;Acc:1305781]	974.92	0.814346	1.09e-06		531.971	770.096	659.01	802.607	770.415	1380.37	1424.81	1189.22	1129.59	1091.12
ENSRNOG00000060816	SNORA48	Small nucleolar RNA SNORA48 [Source:RFAM;Acc:RF00554]	57.8007	2.32122	1.1e-06		28.4984	14.1562	22.4458	8.75571	22.6039	130.813	92.2048	44.9354	152.86	60.7342
ENSRNOG00000007575	Plppr1	phospholipid phosphatase related 1 [Source:RGD Symbol;Acc:1303116]	310.938	1.23336	1.11e-06		150.936	250.092	141.858	174.141	210.969	483.227	583.316	433.678	329.323	351.84
ENSRNOG00000003235	Mgat4b	mannosyl (alpha-1,3-)-glycoprotein beta-1,4-N-acetylglucosaminyltransferase, isozyme B [Source:RGD Symbol;Acc:1562836]	1556.85	-0.427991	1.24e-06		1917.84	1767.63	1679.85	1832.86	1733.9	1313.99	1384.04	1313.58	1189.16	1435.63
ENSRNOG00000002218	Stbd1	starch binding domain 1 [Source:RGD Symbol;Acc:1311800]	285.309	-1.11622	1.25e-06		555.192	378.442	375.294	334.663	308.919	164.004	180.527	136.896	203.438	215.711
ENSRNOG00000051027	Rn50_X_0641.4		25.2792	-1.69005	1.28e-06		42.2199	31.1436	30.5263	49.6157	39.5568	15.6195	9.70576	12.5401	13.4876	8.37713
ENSRNOG00000032579	Zswim2	zinc finger, SWIM-type containing 2 [Source:RGD Symbol;Acc:1311373]	59.398	-1.31282	1.32e-06		86.5508	61.3434	87.9877	102.15	85.7063	31.2389	39.7936	47.0254	28.0992	24.0843
ENSRNOG00000038480	Ppp1r36	protein phosphatase 1, regulatory subunit 36 [Source:RGD Symbol;Acc:1309051]	867.616	-0.983437	1.37e-06		1330.98	975.833	1128.58	1238.45	1088.75	530.086	741.52	711.651	496.794	433.517
ENSRNOG00000024028	Sprr1a	small proline-rich protein 1A [Source:RGD Symbol;Acc:1593163]	22.9838	-2.78784	1.41e-06		60.1634	26.4249	39.5047	34.05	40.4986	4.88109	3.88231	0	7.86778	12.5657
ENSRNOG00000003988	Dnajc27	DnaJ heat shock protein family (Hsp40) member C27 [Source:RGD Symbol;Acc:1564414]	4202.79	1.13065	1.42e-06		1868.23	3587.18	2003.07	2988.62	2729.42	6459.63	5922.46	6639.98	5251.18	4578.1
ENSRNOG00000017109	Rassf7	Ras association domain family member 7 [Source:RGD Symbol;Acc:1306244]	69.7486	-1.3499	1.49e-06		101.328	121.743	107.74	78.8014	91.3573	35.1438	32.029	48.0704	24.7273	56.5456
ENSRNOG00000017260	Cdr2	cerebellar degeneration-related protein 2 [Source:RGD Symbol;Acc:1310578]	877.277	-0.828948	1.54e-06		1235.99	976.776	1103.44	1179.1	1117.95	722.401	625.051	687.615	686.744	437.705
ENSRNOG00000006986	RGD1304624	similar to RIKEN cDNA 2700097O09 [Source:RGD Symbol;Acc:1304624]	136.351	-0.648652	1.54e-06		175.213	161.38	175.078	155.657	164.82	106.408	99.9694	103.456	115.769	105.761
ENSRNOG00000004169	Fzr1	fizzy/cell division cycle 20 related 1 [Source:RGD Symbol;Acc:1308713]	1390.96	0.495509	1.62e-06		1271.88	1198.56	1103.44	1054.58	1144.32	1732.79	1543.22	1779.65	1615.14	1466
ENSRNOG00000005781	Wnt16	wingless-type MMTV integration site family, member 16 [Source:RGD Symbol;Acc:1562253]	640.29	-1.46819	1.66e-06		1190.6	782.365	750.589	997.178	982.326	196.22	485.288	374.113	416.992	227.23
ENSRNOG00000020513	Becn1	beclin 1 [Source:RGD Symbol;Acc:620190]	3657.81	-0.315914	1.66e-06		4093.22	4237.42	3933.41	4082.11	3937.78	3040.92	3429.05	3234.3	3189.82	3400.07
ENSRNOG00000045948	Arl10	ADP-ribosylation factor like GTPase 10 [Source:RGD Symbol;Acc:1303298]	416.047	0.831072	1.68e-06		254.375	326.536	281.022	295.748	339.058	548.634	494.023	672.985	527.141	420.951
ENSRNOG00000031129	Carm1	coactivator-associated arginine methyltransferase 1 [Source:RGD Symbol;Acc:1305879]	1703.09	0.313431	1.77e-06		1552.64	1621.35	1494.89	1439.83	1485.26	1844.07	1911.07	1831.9	1938.84	1911.03
ENSRNOG00000040257	Chmp2b	charged multivesicular body protein 2B [Source:RGD Symbol;Acc:1306781]	2036.43	0.382529	1.84e-06		1854.51	1721.39	1739.1	1605.21	1920.39	2352.68	2370.15	2247.81	2344.6	2208.42
ENSRNOG00000004424	RGD1563962	similar to Mss4 protein [Source:RGD Symbol;Acc:1563962]	274.069	0.699182	1.93e-06		200.545	220.836	199.319	206.246	217.562	357.295	343.584	366.798	370.909	257.597
ENSRNOG00000059386	Nudt19	nudix hydrolase 19 [Source:RGD Symbol;Acc:1302935]	362.85	0.611969	1.95e-06		269.152	320.873	254.985	277.264	312.687	458.822	454.23	399.193	484.43	396.867
ENSRNOG00000001719	Psmd2	proteasome 26S subunit, non-ATPase 2 [Source:RGD Symbol;Acc:1305752]	8776.13	-0.377725	1.98e-06		10209.8	9744.17	10393.3	9420.17	9823.26	7296.25	6953.21	7855.33	8296.01	7769.79
ENSRNOG00000005362	Rab3ip	RAB3A interacting protein [Source:RGD Symbol;Acc:620650]	654.149	-0.653621	2.18e-06		900.34	681.384	836.781	761.747	818.448	474.442	427.054	526.684	542.876	571.739
ENSRNOG00000006844	Dnajc14	DnaJ heat shock protein family (Hsp40) member C14 [Source:RGD Symbol;Acc:620489]	1042.09	-0.493501	2.47e-06		1287.71	1284.44	1274.03	1122.68	1123.6	753.64	862.842	934.237	883.439	894.259
ENSRNOG00000005389	Ppp2ca	protein phosphatase 2 catalytic subunit alpha [Source:RGD Symbol;Acc:3380]	1967.69	0.459301	2.51e-06		1677.19	1811.99	1608.02	1448.58	1739.56	2220.89	2429.35	2139.13	2389.56	2212.61
ENSRNOG00000010725	Cpa1	carboxypeptidase A1 [Source:RGD Symbol;Acc:2388]	11.7154	-3.3522	2.63e-06		17.9435	17.9312	16.161	20.43	33.9058	0.976217	0	1.04501	5.61984	3.14142
ENSRNOG00000025768	Clk1	CDC-like kinase 1 [Source:RGD Symbol;Acc:1311469]	5036.29	0.259324	2.67e-06		4510.14	4459.2	4507.12	4845.8	4601.77	5329.17	5484.73	5729.78	5525.43	5369.74
ENSRNOG00000055673	Gpr52	G protein-coupled receptor 52 [Source:RGD Symbol;Acc:1587949]	157.609	0.916331	2.67e-06		121.382	117.024	102.353	109.933	95.1246	223.554	170.821	175.561	269.752	190.58
ENSRNOG00000020417	Gsk3a	glycogen synthase kinase 3 alpha [Source:RGD Symbol;Acc:620351]	4133.32	0.489913	2.96e-06		3084.17	3912.77	3231.3	3322.3	3640.16	5191.52	5006.23	4716.12	4781.36	4447.21
ENSRNOG00000016015	Dcp1a	decapping mRNA 1A [Source:RGD Symbol;Acc:1561298]	963.979	0.384251	3e-06		889.785	826.721	836.781	837.629	791.135	1048.46	1058.9	1053.37	1096.99	1200.02
ENSRNOG00000018293	Strip1	striatin interacting protein 1 [Source:RGD Symbol;Acc:1564249]	3257.37	0.352854	3.03e-06		2693.63	2743.47	2812.01	3015.86	3039.28	3742.82	3598.9	3693.06	3829.36	3405.3
ENSRNOG00000053706	Lonrf1	LON peptidase N-terminal domain and ring finger 1 [Source:RGD Symbol;Acc:1562583]	601.011	-0.67127	3.17e-06		816.955	678.553	716.471	800.661	679.058	460.774	449.377	505.784	533.885	368.594
ENSRNOG00000012785	Armc10	armadillo repeat containing 10 [Source:RGD Symbol;Acc:1305915]	1073.73	-0.447585	3.18e-06		1358.43	1165.53	1280.31	1195.64	1195.18	862	868.666	997.983	856.464	957.087
ENSRNOG00000001762	Pcyt1a	phosphate cytidylyltransferase 1, choline, alpha [Source:RGD Symbol;Acc:70515]	2023.61	0.413028	3.38e-06		1558.97	1694.02	1697.8	1909.72	1818.67	2339.02	2322.59	2459.95	2216.46	2218.89
ENSRNOG00000032799	AABR07043823.1		32.2471	-1.59117	3.43e-06		59.1079	49.0748	39.5047	40.86	53.6842	11.7146	18.441	26.1252	13.4876	10.4714
ENSRNOG00000014429	Arfgap2	ADP-ribosylation factor GTPase activating protein 2 [Source:RGD Symbol;Acc:1306177]	2380.43	0.404523	3.5e-06		2291.49	2020.56	2079.38	1929.17	1924.15	2680.69	2604.06	2579.08	2853.75	2841.94
ENSRNOG00000018382	Inpp4b	inositol polyphosphate-4-phosphatase type II B [Source:RGD Symbol;Acc:620470]	557.6	-0.670064	3.54e-06		674.463	675.722	631.177	751.045	692.243	439.298	415.407	528.774	341.686	426.187
ENSRNOG00000000440	Pbx2	PBX homeobox 2 [Source:RGD Symbol;Acc:1303084]	1649.43	0.552176	3.54e-06		1459.75	1489.23	1153.72	1304.6	1281.83	1953.41	2096.45	2005.37	1701.69	2048.21
ENSRNOG00000011116	Snx25	sorting nexin 25 [Source:RGD Symbol;Acc:1310150]	1904.54	-0.375458	3.55e-06		2094.11	2078.13	2108.11	2246.33	2227.42	1652.74	1578.16	1801.59	1732.03	1526.73
ENSRNOG00000010369	Dhx29	DExH-box helicase 29 [Source:RGD Symbol;Acc:2318361]	1534.67	-0.613957	3.87e-06		2046.61	1604.37	1833.38	2051.75	1745.21	1111.91	1099.66	1146.37	1402.71	1304.74
ENSRNOG00000008891	Ift20	intraflagellar transport 20 [Source:RGD Symbol;Acc:1309400]	1347.71	0.496165	3.87e-06		1103	1191.95	1128.58	971.884	1195.18	1626.38	1600.48	1401.36	1725.29	1533.02
ENSRNOG00000011431	Mfhas1	malignant fibrous histiocytoma amplified sequence 1 [Source:RGD Symbol;Acc:1308812]	1461.42	-0.471573	3.91e-06		1472.42	1686.47	1717.56	1880.53	1732.96	1197.82	1176.34	1179.81	1218.38	1351.86
ENSRNOG00000004870	Dyrk3	dual specificity tyrosine phosphorylation regulated kinase 3 [Source:RGD Symbol;Acc:1310924]	187.862	-1.29029	3.94e-06		234.321	278.405	284.613	274.346	261.828	112.265	112.587	168.246	94.4133	57.5928
ENSRNOG00000027326	Tada2b	transcriptional adaptor 2B [Source:RGD Symbol;Acc:1561605]	1840.97	-0.326597	3.97e-06		1981.17	1943.17	2022.82	2200.6	2093.68	1635.16	1550.98	1615.58	1684.83	1681.71
ENSRNOG00000009446	Rxra	retinoid X receptor alpha [Source:RGD Symbol;Acc:3610]	999.029	0.454992	3.97e-06		860.231	810.677	742.508	967.992	833.517	1190.01	1149.16	1148.46	1129.59	1158.14
ENSRNOG00000029980	Zbtb16	zinc finger and BTB domain containing 16 [Source:RGD Symbol;Acc:727921]	160.586	1.00529	3.97e-06		80.2179	100.981	102.353	113.824	136.565	224.53	278.555	190.192	177.587	201.051
ENSRNOG00000012297	2021-03-08	membrane associated ring-CH-type finger 8 [Source:RGD Symbol;Acc:1309339]	3042.19	0.431622	4.23e-06		2569.08	2416.93	2421.46	2862.14	2683.27	3640.31	3608.6	3448.53	3641.66	3129.91
ENSRNOG00000012954	Eefsec	eukaryotic elongation factor, selenocysteine-tRNA-specific [Source:RGD Symbol;Acc:1560552]	1052.99	-0.359257	4.41e-06		1079.77	1255.18	1234.52	1183.97	1162.22	919.597	913.312	923.787	963.24	894.259
ENSRNOG00000017600	Ptpn9	protein tyrosine phosphatase, non-receptor type 9 [Source:RGD Symbol;Acc:628726]	2476.29	0.488255	4.41e-06		2194.38	1923.35	2102.73	2053.7	2031.52	2890.58	2731.2	2767.18	3417.99	2650.32
ENSRNOG00000048847	Wdr17	WD repeat domain 17 [Source:RGD Symbol;Acc:1590843]	499.684	-0.92202	4.56e-06		634.354	701.203	570.124	704.348	661.163	339.724	387.26	463.984	269.752	264.927
ENSRNOG00000003285	Mpv17l	MPV17 mitochondrial inner membrane protein like [Source:RGD Symbol;Acc:2324483]	78.8453	-1.12656	4.83e-06		87.6063	120.799	103.251	106.041	123.379	47.8346	66.9698	57.4755	41.5868	33.5085
ENSRNOG00000023995	Ankrd39	ankyrin repeat domain 39 [Source:RGD Symbol;Acc:1559504]	154.737	-0.749162	4.84e-06		197.378	187.805	206.502	186.788	191.191	102.503	98.9988	110.771	114.645	150.788
ENSRNOG00000018687	Fbxw2	F-box and WD repeat domain containing 2 [Source:RGD Symbol;Acc:1310460]	2392.07	-0.299345	4.84e-06		2630.3	2768.95	2650.4	2498.3	2648.42	2035.41	2199.33	2108.83	2123.18	2257.64
ENSRNOG00000016054	Tab2	TGF-beta activated kinase 1/MAP3K7 binding protein 2 [Source:RGD Symbol;Acc:1309527]	3555.59	0.651385	5e-06		3058.83	2565.1	2724.03	2754.16	2729.42	4365.64	4325.86	3305.36	4926.35	4801.14
ENSRNOG00000000387	Slc25a16	solute carrier family 25 member 16 [Source:RGD Symbol;Acc:1311311]	1474	-0.402049	5.04e-06		1691.96	1586.44	1688.82	1767.68	1655.73	1259.32	1195.75	1355.38	1158.81	1380.13
ENSRNOG00000004083	Zc3h14	zinc finger CCCH type containing 14 [Source:RGD Symbol;Acc:621850]	2463.92	0.286856	5.14e-06		2176.44	2160.23	2183.53	2276.48	2300.88	2552.81	2648.7	2802.71	2821.16	2716.29
ENSRNOG00000000695	Ssh1	slingshot protein phosphatase 1 [Source:RGD Symbol;Acc:1306038]	524.552	0.579438	5.14e-06		394.756	373.723	439.041	478.645	416.288	560.349	605.64	608.195	647.406	721.481
ENSRNOG00000023851	Igsf3	immunoglobulin superfamily, member 3 [Source:RGD Symbol;Acc:1307796]	940.825	-0.996258	5.24e-06		1028.06	1137.21	1212.97	1601.32	1287.48	605.255	749.285	793.161	532.761	460.742
ENSRNOG00000014595	Brf1	BRF1, RNA polymerase III transcription initiation factor 90 subunit [Source:RGD Symbol;Acc:1311158]	972.942	0.365708	5.35e-06		903.506	867.302	837.679	855.141	788.31	1084.58	1106.46	1014.7	1140.83	1130.91
ENSRNOG00000012004	Ubap1	ubiquitin-associated protein 1 [Source:RGD Symbol;Acc:1305186]	1586.73	0.478172	5.44e-06		1363.7	1312.75	1365.6	1226.77	1360.94	1776.72	1687.83	1719.04	2151.27	1902.66
ENSRNOG00000021615	Mettl26	methyltransferase like 26 [Source:RGD Symbol;Acc:1307155]	593.311	-0.491104	5.54e-06		739.904	648.353	725.449	652.787	700.72	484.204	484.318	542.359	429.356	525.665
ENSRNOG00000006565	Fstl4	follistatin-like 4 [Source:RGD Symbol;Acc:1307227]	329.964	-1.02015	5.64e-06		394.756	474.704	369.01	567.175	404.044	188.41	178.586	308.277	214.678	200.004
ENSRNOG00000019735	Dph2	DPH2 homolog [Source:RGD Symbol;Acc:1304634]	495.408	-0.444851	5.87e-06		592.134	583.235	553.065	526.315	601.828	424.654	433.848	386.653	397.885	454.459
ENSRNOG00000042245	Dcaf7	DDB1 and CUL4 associated factor 7 [Source:RGD Symbol;Acc:1305140]	8480.17	0.69805	5.99e-06		5794.68	6238.16	5882.6	7624.28	6799.05	11666.8	12032.2	8900.34	10944.1	8919.55
ENSRNOG00000025003	AC114460.1		168.455	-0.725617	6.03e-06		178.379	213.286	208.297	249.051	200.609	130.813	117.44	149.436	115.769	121.468
ENSRNOG00000019825	Zdhhc24	zinc finger, DHHC-type containing 24 [Source:RGD Symbol;Acc:1565630]	490.585	-0.607446	6.09e-06		538.304	646.466	528.824	638.194	610.304	368.034	412.495	454.579	348.43	360.217
ENSRNOG00000005877	Lrpprc	leucine-rich pentatricopeptide repeat containing [Source:RGD Symbol;Acc:1306575]	4173.82	-0.277719	6.12e-06		4585.08	4435.6	4588.83	4672.63	4588.58	3733.05	3632.87	4028.51	3885.56	3587.51
ENSRNOG00000017155	Nck2	NCK adaptor protein 2 [Source:RGD Symbol;Acc:1305965]	940.724	-0.5067	6.13e-06		1230.71	1076.81	1059.44	1182.99	971.966	700.924	828.872	825.557	751.935	778.026
ENSRNOG00000060437	Rn60_Y_0001.2		456.146	0.49898	6.3e-06		377.868	348.242	378.886	410.545	374.847	554.491	520.229	472.344	527.141	596.871
ENSRNOG00000007111	Nrdc	nardilysin convertase [Source:RGD Symbol;Acc:3210]	5235.84	-0.293732	7.5e-06		5802.07	5570.93	5689.57	6000.58	5770.58	4387.12	4516.09	4891.68	4913.99	4815.8
ENSRNOG00000025484	Tmem177	transmembrane protein 177 [Source:RGD Symbol;Acc:1310320]	318.483	-0.516081	7.51e-06		386.312	387.879	365.418	359.957	374.847	252.84	272.732	297.827	261.885	225.135
ENSRNOG00000002069	Slc35a5	solute carrier family 35, member A5 [Source:RGD Symbol;Acc:1564361]	1036.14	0.499382	7.51e-06		878.174	923.927	922.973	711.158	856.121	1267.13	1145.28	1198.62	1292.56	1165.47
ENSRNOG00000005144	Tmem18	transmembrane protein 18 [Source:RGD Symbol;Acc:1359389]	1302.04	0.545563	7.75e-06		922.505	1117.39	1041.49	1086.68	1124.54	1481.9	1456.84	1709.63	1727.54	1351.86
ENSRNOG00000015425	Ssx2ip	SSX family member 2 interacting protein [Source:RGD Symbol;Acc:708490]	1504.62	-0.72902	7.83e-06		1886.17	1972.43	1652.01	1999.22	1875.18	1074.82	1245.25	1440.02	957.621	943.475
ENSRNOG00000020194	Hes6	hes family bHLH transcription factor 6 [Source:RGD Symbol;Acc:1312047]	1062.89	-0.759055	8.54e-06		1207.49	1522.26	1365.6	1286.12	1299.72	699.948	824.019	1042.92	654.149	726.716
ENSRNOG00000023895	Ube2u	ubiquitin-conjugating enzyme E2U (putative) [Source:RGD Symbol;Acc:1565480]	30.5182	-1.59795	8.61e-06		39.0534	61.3434	29.6285	53.5071	46.1496	19.5243	15.5292	17.7651	10.1157	12.5657
ENSRNOG00000012266	Zcchc17	zinc finger CCHC-type containing 17 [Source:RGD Symbol;Acc:1565267]	2013.93	-0.381037	9.65e-06		2338.98	2384.84	2254.46	2106.23	2306.54	1649.81	1665.51	1946.85	1779.24	1706.84
ENSRNOG00000008604	Nsfl1c	NSFL1 cofactor [Source:RGD Symbol;Acc:619952]	4792.82	0.442581	1.02e-05		3900.07	4095.85	4112.08	3708.53	4499.11	5620.08	5034.38	5345.22	6190.82	5422.1
ENSRNOG00000042332	Slc44a5	solute carrier family 44, member 5 [Source:RGD Symbol;Acc:1564620]	147.209	-1.08704	1.03e-05		173.102	205.736	193.034	228.621	200.609	100.55	88.3225	142.121	71.9339	68.0642
ENSRNOG00000024867	Eme2	essential meiotic structure-specific endonuclease subunit 2 [Source:RGD Symbol;Acc:1304924]	963.162	-0.476514	1.03e-05		1027	1203.28	1124.09	1114.89	1134.9	867.857	758.991	898.707	709.224	792.686
ENSRNOG00000051838	Atmin	ATM interactor [Source:EntrezGene;Acc:315037]	138.681	0.779379	1.04e-05		73.8849	108.531	96.966	114.797	115.845	185.481	182.468	164.066	187.703	157.071
ENSRNOG00000000130	Dnajb5	DnaJ heat shock protein family (Hsp40) member B5 [Source:RGD Symbol;Acc:1307453]	1545.16	-0.710012	1.06e-05		1639.19	2368.8	1687.93	1995.33	1898.72	1232.96	1288.93	1244.6	946.381	1148.71
ENSRNOG00000059402	Itgb1bp1	integrin subunit beta 1 binding protein 1 [Source:RGD Symbol;Acc:1307810]	1345.03	-0.361279	1.07e-05		1602.25	1427.89	1513.75	1429.13	1589.81	1212.46	1111.31	1236.24	1204.89	1122.54
ENSRNOG00000017913	Atg16l1	autophagy related 16-like 1 [Source:RGD Symbol;Acc:1310631]	1656.76	0.315268	1.09e-05		1364.76	1578.89	1423.07	1481.66	1533.3	1842.12	1874.18	1792.19	1820.83	1856.58
ENSRNOG00000020318	Pnkp	polynucleotide kinase 3'-phosphatase [Source:RGD Symbol;Acc:1303331]	799.807	-0.405912	1.1e-05		961.559	865.414	962.477	860.005	908.864	722.401	647.375	681.345	645.158	743.471
ENSRNOG00000013911	Nagk	N-acetylglucosamine kinase [Source:RGD Symbol;Acc:1305057]	1062.94	-0.419754	1.17e-05		1190.6	1285.38	1202.2	1200.5	1203.66	882.5	887.107	1056.5	865.455	855.515
ENSRNOG00000054052	Ppp4r4	protein phosphatase 4, regulatory subunit 4 [Source:RGD Symbol;Acc:1560932]	535.895	-0.930715	1.18e-05		504.528	767.265	701.208	779.258	762.88	420.75	379.495	452.489	313.587	277.493
ENSRNOG00000013358	Aqp11	aquaporin 11 [Source:RGD Symbol;Acc:628763]	389.443	-1.09813	1.23e-05		395.812	550.203	588.081	489.347	631.025	261.626	235.85	362.618	195.57	184.297
ENSRNOG00000001152	Glp1r	glucagon-like peptide 1 receptor [Source:RGD Symbol;Acc:2703]	158.646	-2.43774	1.24e-05		301.872	165.155	226.254	406.654	239.224	30.2627	28.1467	128.536	40.4628	19.8957
ENSRNOG00000018502	Mon1a	MON1 homolog A, secretory trafficking associated [Source:RGD Symbol;Acc:1308823]	730.189	-0.365015	1.25e-05		813.789	832.383	846.657	749.099	868.365	646.256	643.492	615.51	619.306	667.029
ENSRNOG00000003927	Cd55	CD55 molecule, decay accelerating factor for complement [Source:RGD Symbol;Acc:620651]	1278.29	-1.26697	1.29e-05		2111	1342.95	1691.52	2073.16	1812.08	791.712	758.02	1103.53	696.86	402.102
ENSRNOG00000016708	E2f1	E2F transcription factor 1 [Source:RGD Symbol;Acc:728892]	864.213	-0.683415	1.33e-05		853.898	1208.94	1087.28	1031.23	1144.32	751.687	582.346	665.67	574.348	742.423
ENSRNOG00000038083	Wdr64	WD repeat domain 64 [Source:RGD Symbol;Acc:1591103]	26.1008	-2.26821	1.34e-05		52.7749	33.0311	35.9133	58.3714	35.7895	8.78595	3.88231	14.6301	15.7356	2.09428
ENSRNOG00000004846	Atp6v1c1	ATPase H+ transporting V1 subunit C1 [Source:RGD Symbol;Acc:1311082]	6127.03	-0.68755	1.36e-05		7116.17	8310.62	7688.15	7181.63	7503.54	4471.07	4681.09	6191.67	3991.21	4135.16
ENSRNOG00000001114	Wipi2	WD repeat domain, phosphoinositide interacting 2 [Source:RGD Symbol;Acc:1359154]	1686.61	-0.495017	1.36e-05		1694.07	2009.23	1887.25	2118.88	2155.84	1399.9	1369.48	1562.29	1393.72	1275.42
ENSRNOG00000012831	Slc25a26	solute carrier family 25 member 26 [Source:RGD Symbol;Acc:1308811]	313.173	-0.523788	1.37e-05		362.036	398.261	342.075	395.953	348.476	254.793	229.056	290.512	254.017	256.55
ENSRNOG00000056009	Rab11fip5	RAB11 family interacting protein 5 [Source:RGD Symbol;Acc:1592069]	2032.23	0.751391	1.37e-05		1213.82	1683.64	1262.35	1898.04	1515.4	2547.93	2769.05	2769.27	2433.39	2229.36
ENSRNOG00000050052	Cox19	COX19 cytochrome c oxidase assembly factor [Source:RGD Symbol;Acc:1305631]	872.61	0.518583	1.39e-05		795.846	751.221	677.864	602.198	760.997	1128.51	1024.93	1043.96	953.125	987.455
ENSRNOG00000058572	Nek9	NIMA-related kinase 9 [Source:RGD Symbol;Acc:1307187]	1946.15	0.630582	1.42e-05		1720.46	1364.66	1581.08	1469.99	1501.27	2399.54	2206.12	1884.15	2682.91	2651.36
ENSRNOG00000009664	Ankrd42	ankyrin repeat domain 42 [Source:RGD Symbol;Acc:1310789]	656.434	-0.523945	1.44e-05		830.677	678.553	744.304	833.738	784.542	583.778	479.465	571.62	567.604	490.062
ENSRNOG00000002695	Tfb2m	transcription factor B2, mitochondrial [Source:RGD Symbol;Acc:1307091]	527.013	-0.499375	1.44e-05		678.685	618.153	581.796	560.365	647.977	472.489	404.73	468.164	445.091	392.678
ENSRNOG00000016321	Entpd4	ectonucleoside triphosphate diphosphohydrolase 4 [Source:RGD Symbol;Acc:1309511]	2238.89	0.652509	1.46e-05		1408.03	1906.37	1603.53	1886.37	1900.61	2680.69	2874.85	3217.58	2462.61	2448.22
ENSRNOG00000060574	Rn60_17_0453.2		46.7395	1.22164	1.46e-05		28.4984	26.4249	26.0372	28.2128	31.0803	71.2638	54.3523	86.7357	70.81	43.9799
ENSRNOG00000007418	Ipo9	importin 9 [Source:RGD Symbol;Acc:1310537]	3663.06	-0.485481	1.48e-05		3538.03	4495.06	4620.25	4387.58	4326.76	3039.94	3090.32	3331.49	2803.18	2997.97
ENSRNOG00000007647	Oprk1	opioid receptor, kappa 1 [Source:RGD Symbol;Acc:69426]	846.563	-0.805769	1.51e-05		942.56	1056.05	993.902	1259.85	1133.02	759.497	564.876	727.326	555.24	473.308
ENSRNOG00000020280	Armc6	armadillo repeat containing 6 [Source:RGD Symbol;Acc:1306691]	902.028	-0.528754	1.51e-05		1081.89	1028.68	1167.18	997.178	1052.02	754.616	660.963	864.222	764.298	649.228
ENSRNOG00000010150	Strbp	spermatid perinuclear RNA binding protein [Source:RGD Symbol;Acc:620673]	2268.8	-0.385815	1.51e-05		2447.7	2640.6	2440.31	2772.64	2551.41	2082.27	1966.39	2120.32	1811.84	1854.49
ENSRNOG00000020791	Ube2q1	ubiquitin conjugating enzyme E2 Q1 [Source:RGD Symbol;Acc:1305305]	3483.91	-0.381333	1.55e-05		4173.44	3829.72	3965.73	3734.8	4005.59	2988.2	3014.61	3047.24	2712.13	3367.61
ENSRNOG00000003840	Slit2	slit guidance ligand 2 [Source:RGD Symbol;Acc:69310]	2228.26	-1.13192	1.65e-05		3092.61	2580.2	2883.84	3790.25	2953.57	1091.41	1331.63	2048.22	1606.15	904.73
ENSRNOG00000019932	Ip6k1	inositol hexakisphosphate kinase 1 [Source:RGD Symbol;Acc:71025]	2443.6	0.496628	1.68e-05		1827.07	2024.33	1957.28	2146.12	2180.33	2862.27	2875.82	3224.9	2918.94	2418.9
ENSRNOG00000059705	Elmo1	engulfment and cell motility 1 [Source:RGD Symbol;Acc:1308182]	1726.87	0.681625	1.78e-05		1300.37	1619.47	1169.88	1261.79	1280.89	2251.16	2528.35	2082.7	1718.55	2055.54
ENSRNOG00000039323	Dgkk	diacylglycerol kinase kappa [Source:RGD Symbol;Acc:1561510]	157.458	-1.65115	1.84e-05		101.328	210.455	363.623	228.621	290.083	89.812	47.5582	88.8257	66.3141	87.9599
ENSRNOG00000027891	Dhrs11	dehydrogenase/reductase 11 [Source:RGD Symbol;Acc:1307935]	417.111	-0.491213	1.88e-05		540.415	452.054	510.867	460.161	473.739	348.51	309.614	355.303	337.19	383.254
ENSRNOG00000004477	Ublcp1	ubiquitin-like domain containing CTD phosphatase 1 [Source:RGD Symbol;Acc:1310386]	2320.31	0.366603	1.88e-05		1876.68	2261.21	1953.69	1918.47	2124.76	2628.95	2577.85	2702.39	2525.56	2633.56
ENSRNOG00000003681	Lct	lactase [Source:RGD Symbol;Acc:620823]	14.7459	-2.30249	1.89e-05		18.999	17.9312	26.935	34.05	24.4875	2.92865	4.85288	8.36007	7.86778	1.04714
ENSRNOG00000047896	Kctd10	potassium channel tetramerization domain containing 10 [Source:RGD Symbol;Acc:1591979]	1825.49	-0.327912	1.95e-05		2104.66	1929.96	2038.98	2019.65	2067.31	1494.59	1643.19	1689.78	1543.21	1723.6
ENSRNOG00000011661	Hnrnph2	heterogeneous nuclear ribonucleoprotein H2 (H') [Source:RGD Symbol;Acc:1549784]	3927.55	-0.223253	1.95e-05		4364.48	4237.42	4299.72	4123.94	4128.97	3469.48	3731.87	3673.2	3603.44	3643.01
ENSRNOG00000007364	Rab15	RAB15, member RAS oncogene family [Source:RGD Symbol;Acc:735172]	2109.91	1.16853	1.97e-05		907.728	1991.3	942.725	1225.8	1428.75	3212.73	3592.1	2850.78	2488.46	2458.69
ENSRNOG00000018236	Cym	chymosin [Source:RGD Symbol;Acc:708486]	37.483	-2.02756	2.08e-05		78.1069	47.1873	56.5635	49.6157	69.6952	15.6195	13.5881	31.3503	7.86778	5.23571
ENSRNOG00000022844	Pdzrn4	PDZ domain containing RING finger 4 [Source:RGD Symbol;Acc:1308860]	528.544	-0.843893	2.18e-05		680.796	617.209	565.635	777.312	753.462	359.248	410.554	452.489	408	260.738
ENSRNOG00000022500	Rwdd4	RWD domain containing 4 [Source:RGD Symbol;Acc:1564132]	1753.95	-0.432349	2.18e-05		2285.15	1760.08	1958.17	2069.27	2002.33	1549.26	1479.16	1536.16	1507.24	1392.7
ENSRNOG00000042847	LOC687707	hypothetical protein LOC687707 [Source:RGD Symbol;Acc:1597577]	21.0702	1.99465	2.2e-05		11.6105	7.54996	12.5697	7.78285	2.82548	46.8584	33.9702	24.0352	40.4628	23.0371
ENSRNOG00000053450	Myadm	myeloid-associated differentiation marker [Source:RGD Symbol;Acc:727835]	1997.1	0.362592	2.26e-05		1757.4	1798.78	1768.73	1763.79	1649.14	2187.7	2438.09	2060.76	2143.41	2403.19
ENSRNOG00000012559	Man1b1	mannosidase, alpha, class 1B, member 1 [Source:RGD Symbol;Acc:1563595]	5511.69	-0.435602	2.3e-05		6506.09	5968.25	6046.91	6888.8	6277.28	4816.66	4182.21	5194.74	4920.73	4315.27
ENSRNOG00000024468	Traf3ip1	TRAF3 interacting protein 1 [Source:RGD Symbol;Acc:1309252]	401.385	-0.461377	2.31e-05		426.421	480.366	459.691	506.858	452.077	322.152	370.76	355.303	312.463	327.755
ENSRNOG00000000841	Ddx39b	DExD-box helicase 39B [Source:RGD Symbol;Acc:70923]	10254.2	0.279526	2.32e-05		9443.54	9567.69	8978.33	9216.84	9114.07	11765.4	11050	10467.8	11025	11913.3
ENSRNOG00000001868	LOC100911248	crk-like protein-like [Source:RGD Symbol;Acc:6493647]	544.211	0.499062	2.36e-05		416.922	398.261	503.685	453.351	482.216	619.898	677.462	571.62	648.529	670.171
ENSRNOG00000001597	Atf2	activating transcription factor 2 [Source:RGD Symbol;Acc:621862]	1746.37	0.502518	2.36e-05		1261.32	1556.24	1369.2	1503.06	1536.12	2109.61	2105.18	2230.05	2055.74	1737.21
ENSRNOG00000026691	Coq4	coenzyme Q4 [Source:RGD Symbol;Acc:1304638]	375.532	0.526253	2.4e-05		291.317	301.998	275.635	332.717	337.174	416.845	483.347	415.913	487.802	412.574
ENSRNOG00000011517	Tnfrsf21	TNF receptor superfamily member 21 [Source:RGD Symbol;Acc:1307308]	3650.4	-0.680092	2.41e-05		4350.76	4196.84	4341.02	4868.17	4719.5	2604.55	2925.32	3662.75	2534.55	2300.57
ENSRNOG00000037443	Pgam5	PGAM family member 5, mitochondrial serine/threonine protein phosphatase [Source:RGD Symbol;Acc:1312028]	1101.61	0.570302	2.43e-05		1008	968.283	946.316	743.262	767.59	1356.94	1266.6	1236.24	1429.69	1293.22
ENSRNOG00000000262	Zfp821	zinc finger protein 821 [Source:RGD Symbol;Acc:1306674]	945.447	-0.308627	2.57e-05		1034.39	1110.79	1013.65	1013.72	1058.61	863.952	865.754	840.187	857.588	795.828
ENSRNOG00000002864	Nacc1	nucleus accumbens associated 1 [Source:RGD Symbol;Acc:621003]	3638.33	0.309953	2.57e-05		3307.93	3315.38	3339.04	3248.37	3034.57	3908.77	4076.42	3926.1	3834.98	4391.71
ENSRNOG00000019325	Rnf185	ring finger protein 185 [Source:RGD Symbol;Acc:1564777]	1400.29	0.349647	2.57e-05		1225.43	1284.44	1197.71	1183.97	1264.87	1533.64	1530.6	1434.8	1681.46	1666
ENSRNOG00000018590	Drg1	developmentally regulated GTP binding protein 1 [Source:RGD Symbol;Acc:1304993]	1263.11	0.41091	2.57e-05		1118.83	1117.39	1073.81	993.286	1117.95	1319.85	1369.48	1517.35	1607.27	1395.84
ENSRNOG00000060867	Rln1	relaxin 1 [Source:RGD Symbol;Acc:3579]	13.0049	-3.00025	2.6e-05		42.2199	16.9874	26.935	8.75571	20.7202	0.976217	4.85288	3.13503	3.3719	2.09428
ENSRNOG00000002473	RGD1307830	similar to cDNA sequence BC003331 [Source:RGD Symbol;Acc:1307830]	528.279	-0.391298	2.62e-05		587.912	564.36	616.812	600.252	627.257	421.726	461.994	434.723	477.686	490.062
ENSRNOG00000008271	Fam91a1	family with sequence similarity 91, member A1 [Source:RGD Symbol;Acc:1586304]	5389.86	-0.437238	2.63e-05		6040.62	5624.72	6030.75	7131.04	6175.56	4697.56	4630.62	4988.87	4314.91	4263.96
ENSRNOG00000027582	Dpysl4	dihydropyrimidinase-like 4 [Source:RGD Symbol;Acc:2409]	1888.74	-0.44086	2.68e-05		1934.73	2295.19	2306.53	2159.74	2179.39	1701.55	1757.71	1561.24	1572.43	1418.88
ENSRNOG00000059081	AABR07026032.3		65.343	-2.06387	2.72e-05		82.3288	221.78	70.9288	81.7199	70.6371	31.2389	19.4115	18.8102	15.7356	40.8385
ENSRNOG00000004193	Klhl12	kelch-like family member 12 [Source:RGD Symbol;Acc:628717]	1723.88	-0.685321	2.73e-05		1847.12	2279.14	2116.19	2230.76	2155.84	1344.25	1309.31	1712.77	1139.7	1103.69
ENSRNOG00000040213	AABR07014114.1		87.8664	-0.714339	2.79e-05		102.383	108.531	102.353	113.824	118.67	69.3114	61.1463	74.1956	68.562	59.6871
ENSRNOG00000023455	Pomgnt1	protein O-linked mannose N-acetylglucosaminyltransferase 1 (beta 1,2-) [Source:RGD Symbol;Acc:1359396]	2671.15	-0.448202	2.79e-05		2831.9	2855.77	3075.98	3339.82	3310.52	2301.92	2265.33	2542.51	2102.94	2084.86
ENSRNOG00000018205	Ttl	tubulin tyrosine ligase [Source:RGD Symbol;Acc:621113]	1095.74	0.731009	2.79e-05		712.461	906.939	734.428	919.349	846.703	1689.83	1468.48	1345.97	1274.58	1058.66
ENSRNOG00000037600	Sim1	single-minded family bHLH transcription factor 1 [Source:RGD Symbol;Acc:1309949]	1261.67	-1.19312	2.99e-05		1645.52	1847.85	1391.64	2356.26	1536.12	711.662	581.375	1108.75	931.769	505.769
ENSRNOG00000021497	Akt3	AKT serine/threonine kinase 3 [Source:RGD Symbol;Acc:62390]	1425.4	0.687817	2.99e-05		943.615	1389.19	911.301	1135.32	1080.28	1876.29	2002.3	1651.11	1664.6	1600.03
ENSRNOG00000042939	Nrip2	nuclear receptor interacting protein 2 [Source:RGD Symbol;Acc:1589959]	692.445	0.908678	3.05e-05		297.65	551.147	527.926	459.188	569.806	989.884	830.813	944.688	986.844	766.508
ENSRNOG00000017604	Fam65a	family with sequence similarity 65, member A [Source:RGD Symbol;Acc:1307772]	3196.85	0.415797	3.27e-05		2541.64	2969.97	2499.57	2982.78	2703.05	3818.96	3876.48	3608.41	3646.15	3321.53
ENSRNOG00000008533	Ago2	argonaute 2, RISC catalytic component [Source:RGD Symbol;Acc:621255]	681.957	0.714724	3.28e-05		531.971	569.078	536.904	442.65	501.994	939.121	985.135	821.377	615.934	875.41
ENSRNOG00000018531	Mrps11	mitochondrial ribosomal protein S11 [Source:RGD Symbol;Acc:1559901]	910.132	-0.440681	3.33e-05		1154.71	1044.73	1078.3	886.272	1076.51	743.877	763.844	806.746	746.315	800.016
ENSRNOG00000008156	Tgs1	trimethylguanosine synthase 1 [Source:RGD Symbol;Acc:1309953]	1062.22	-0.331008	3.41e-05		1225.43	1182.51	1169.88	1190.78	1148.09	862	905.548	989.623	1004.83	943.475
ENSRNOG00000012362	Cacng3	calcium voltage-gated channel auxiliary subunit gamma 3 [Source:RGD Symbol;Acc:628803]	851.318	-0.846503	3.62e-05		945.726	1336.34	931.951	1037.07	1219.67	596.469	566.817	829.737	508.033	541.372
ENSRNOG00000025832	Zer1	zyg-11 related, cell cycle regulator [Source:RGD Symbol;Acc:1310284]	6640.43	0.785801	3.72e-05		3629.86	5819.13	4500.84	5163.92	5262.93	8692.24	9140.89	9522.12	8284.77	6387.56
ENSRNOG00000010730	Efcab10	EF-hand calcium binding domain 10 [Source:RGD Symbol;Acc:1307943]	37.0072	-1.24409	3.76e-05		66.4964	48.131	53.87	53.5071	38.6149	23.4292	27.1761	25.0802	19.1075	14.66
ENSRNOG00000022919	Chst8	carbohydrate sulfotransferase 8 [Source:RGD Symbol;Acc:1308979]	632.667	-1.07758	3.79e-05		838.065	820.115	741.61	1069.17	824.099	394.392	485.288	567.44	338.314	248.173
ENSRNOG00000017839	Ercc1	ERCC excision repair 1, endonuclease non-catalytic subunit [Source:RGD Symbol;Acc:1306992]	614.466	0.419428	3.93e-05		540.415	584.178	520.743	458.215	525.54	695.067	748.314	702.246	693.488	676.453
ENSRNOG00000027767	Slc38a5	solute carrier family 38, member 5 [Source:RGD Symbol;Acc:620702]	359.131	-0.518006	3.98e-05		476.03	373.723	423.777	456.27	385.208	290.913	284.379	283.197	291.108	326.708
ENSRNOG00000032183	Scmh1	sex comb on midleg homolog 1 (Drosophila) [Source:RGD Symbol;Acc:1305788]	852.704	0.388251	4.01e-05		698.74	779.534	706.595	759.801	748.753	1037.72	998.723	959.318	982.348	855.515
ENSRNOG00000002915	Trim11	tripartite motif-containing 11 [Source:RGD Symbol;Acc:1305448]	683.671	0.457542	4.01e-05		630.132	530.385	568.329	570.094	582.049	781.95	737.638	714.786	824.992	896.353
ENSRNOG00000020004	Rbm34	RNA binding motif protein 34 [Source:RGD Symbol;Acc:1310161]	1203.36	-0.322093	4.43e-05		1351.04	1382.59	1345.85	1326.98	1278.06	998.67	1052.1	1125.47	1148.7	1024.1
ENSRNOG00000014204	Pacsin3	protein kinase C and casein kinase substrate in neurons 3 [Source:RGD Symbol;Acc:1307327]	1052.74	0.482942	4.43e-05		864.453	841.821	812.539	907.675	964.432	1212.46	1355.9	1081.58	1357.75	1128.82
ENSRNOG00000011338	Cecr5	cat eye syndrome chromosome region, candidate 5 [Source:RGD Symbol;Acc:1306557]	668.459	-0.393208	4.5e-05		810.622	684.215	709.288	797.742	793.961	593.54	570.699	599.835	567.604	557.079
ENSRNOG00000010409	Nol6	nucleolar protein 6 [Source:RGD Symbol;Acc:1308033]	3606.03	-0.51845	4.54e-05		3675.24	4387.47	4237.77	4531.57	4403.04	2831.03	2901.05	3589.6	2707.64	2795.87
ENSRNOG00000012803	Wdr61	WD repeat domain 61 [Source:RGD Symbol;Acc:1308228]	1733.67	-0.335064	4.54e-05		2067.72	2005.46	1890.84	1750.17	1956.18	1456.52	1539.33	1593.64	1582.55	1494.27
ENSRNOG00000058609	Palmd	palmdelphin [Source:MGI Symbol;Acc:MGI:2148896]	442.934	-0.452875	4.61e-05		531.971	488.86	456.997	515.614	566.98	381.701	404.73	373.068	359.67	349.745
ENSRNOG00000024640	Oacyl	O-acyltransferase like [Source:RGD Symbol;Acc:1304731]	378.888	-2.55135	4.64e-05		517.194	442.617	627.586	1003.02	646.094	62.4779	45.6171	293.647	120.265	30.3671
ENSRNOG00000015800	Elmo3	engulfment and cell motility 3 [Source:RGD Symbol;Acc:1304734]	379.096	0.432301	4.77e-05		326.149	335.973	297.183	328.825	325.872	467.608	395.995	433.678	414.744	464.931
ENSRNOG00000013618	Ankrd10	ankyrin repeat domain 10 [Source:RGD Symbol;Acc:1310501]	1033.68	-0.396404	4.87e-05		1188.49	1124.94	1146.53	1318.22	1096.29	856.142	884.195	944.688	831.736	945.569
ENSRNOG00000002914	Trmt1	tRNA methyltransferase 1 [Source:RGD Symbol;Acc:1305992]	2165.04	-0.34612	4.96e-05		2508.92	2402.78	2381.05	2324.15	2499.61	1917.29	1752.86	1801.59	2118.68	1943.49
ENSRNOG00000015442	Sfxn3	sideroflexin 3 [Source:RGD Symbol;Acc:620716]	2739.7	0.533973	4.96e-05		1914.67	2378.24	2081.18	2305.67	2511.85	3573.93	3286.37	3193.55	3410.12	2741.42
ENSRNOG00000059057	Fam35a	family with sequence similarity 35, member A [Source:RGD Symbol;Acc:1565067]	513.943	-0.399372	5.11e-05		620.633	565.303	560.248	623.601	553.795	433.44	418.318	465.029	422.612	476.449
ENSRNOG00000018790	Kcnh4	potassium voltage-gated channel subfamily H member 4 [Source:RGD Symbol;Acc:621415]	285.563	-0.780387	5.26e-05		372.591	401.092	298.081	394.007	340	210.863	250.409	228.857	146.116	213.617
ENSRNOG00000018746	Slc30a5	solute carrier family 30 member 5 [Source:RGD Symbol;Acc:1306931]	1666.63	-0.339394	5.3e-05		1957.95	1829.92	1915.98	1773.52	1831.85	1472.14	1390.84	1543.48	1360	1590.61
ENSRNOG00000015225	Gramd3	GRAM domain containing 3 [Source:RGD Symbol;Acc:1311016]	1469.3	0.321841	5.31e-05		1267.65	1352.39	1238.11	1397.02	1275.23	1590.26	1712.1	1530.94	1706.18	1623.07
ENSRNOG00000006990	Grb7	growth factor receptor bound protein 7 [Source:RGD Symbol;Acc:619759]	16.83	-2.35177	5.39e-05		13.7215	44.356	25.1393	35.0228	22.6039	6.83352	7.76461	7.31506	4.49587	1.04714
ENSRNOG00000026828	Scfd2	sec1 family domain containing 2 [Source:RGD Symbol;Acc:1562708]	515.046	-0.471934	5.39e-05		613.244	589.841	588.979	580.795	619.723	410.011	439.671	496.379	448.463	363.358
ENSRNOG00000001138	Taok3	TAO kinase 3 [Source:RGD Symbol;Acc:1562861]	1036.37	0.481585	5.39e-05		972.114	842.765	794.583	956.318	760.055	1166.58	1171.49	1182.95	1172.3	1344.53
ENSRNOG00000011461	Ap3m1	adaptor-related protein complex 3, mu 1 subunit [Source:RGD Symbol;Acc:620417]	2060.07	0.486387	5.39e-05		2010.72	1482.62	1745.39	1568.24	1774.4	2621.14	2380.82	2421.28	2285.03	2311.04
ENSRNOG00000032274	AY172581.15		566.48	1.22002	5.39e-05		267.041	455.829	325.016	260.726	392.742	1038.69	1036.58	474.434	675.505	738.235
ENSRNOG00000004001	Osgepl1	O-sialoglycoprotein endopeptidase-like 1 [Source:RGD Symbol;Acc:1305575]	526.737	-0.51508	5.46e-05		687.129	566.247	573.716	657.651	614.072	391.463	398.907	503.694	446.215	428.281
ENSRNOG00000045840	Hist1h4m	histone cluster 1, H4m [Source:RGD Symbol;Acc:1306905]	235.526	1.26888	5.46e-05		150.936	111.362	113.127	143.01	172.354	373.891	336.79	197.507	509.157	247.125
ENSRNOG00000002369	Rgs8	regulator of G-protein signaling 8 [Source:RGD Symbol;Acc:3571]	1731.55	0.974432	6.09e-05		777.902	1642.12	980.434	1068.2	1371.3	2419.07	2567.17	2467.26	2037.75	1984.33
ENSRNOG00000017163	Pfkp	phosphofructokinase, platelet [Source:RGD Symbol;Acc:61893]	7999.72	0.643251	6.11e-05		5317.6	7383.86	6599.97	5888.7	6035.23	9140.32	9643.65	9712.31	12068	8207.5
ENSRNOG00000014004	Ncoa7	nuclear receptor coactivator 7 [Source:RGD Symbol;Acc:1566426]	2178.96	-0.748367	6.15e-05		2402.31	2853.89	2966.44	2990.56	2444.98	1441.87	1361.72	2208.1	1674.71	1445.06
ENSRNOG00000046480	Zfp764	zinc finger protein 764 [Source:RGD Symbol;Acc:1594599]	206.062	-0.527107	6.15e-05		250.153	230.274	246.006	237.377	252.41	157.171	184.41	147.346	191.075	164.401
ENSRNOG00000002342	Aldh3a2	aldehyde dehydrogenase 3 family, member A2 [Source:RGD Symbol;Acc:61866]	2944.32	0.271226	6.38e-05		2550.08	2602.85	2667.46	2746.37	2773.68	3223.47	3104.87	3338.8	3383.14	3052.42
ENSRNOG00000001729	Xxylt1	xyloside xylosyltransferase 1 [Source:RGD Symbol;Acc:1308154]	602.516	-0.326356	6.74e-05		626.966	688.934	682.353	671.271	680.941	534.967	512.464	535.044	567.604	524.618
ENSRNOG00000016109	Neurl4	neuralized E3 ubiquitin protein ligase 4 [Source:RGD Symbol;Acc:1308056]	3083.7	-0.482719	6.78e-05		3177.05	3584.34	3573.38	3967.31	3672.19	2562.57	2634.14	3000.22	2340.1	2325.7
ENSRNOG00000019277	Vdac3	voltage-dependent anion channel 3 [Source:RGD Symbol;Acc:621577]	6761.45	0.44724	6.82e-05		5588.86	6322.15	5735.36	4775.75	6185.92	7769.71	7716.08	8150.02	8145.4	7225.28
ENSRNOG00000017491	Carf	calcium responsive transcription factor [Source:RGD Symbol;Acc:1306822]	339.908	0.580886	6.84e-05		239.598	299.167	234.335	312.287	276.897	418.797	433.848	424.273	347.306	412.574
ENSRNOG00000037707	Armcx6	armadillo repeat containing, X-linked 6 [Source:RGD Symbol;Acc:1359303]	607.922	-0.567285	6.88e-05		644.909	694.597	771.239	744.235	774.182	509.585	434.818	598.79	475.438	431.422
ENSRNOG00000002208	Shroom3	shroom family member 3 [Source:RGD Symbol;Acc:1310470]	220.357	-0.651932	6.98e-05		256.486	225.555	254.087	329.798	280.665	147.409	186.351	176.606	168.595	178.014
ENSRNOG00000016698	Rnmt	RNA (guanine-7-) methyltransferase [Source:RGD Symbol;Acc:1309242]	1914.01	-0.256992	6.98e-05		2081.44	2052.65	2113.5	2072.18	2099.33	1721.07	1639.3	1869.52	1761.26	1729.88
ENSRNOG00000008222	Timm9	translocase of inner mitochondrial membrane 9 [Source:RGD Symbol;Acc:621656]	717.538	0.391919	6.98e-05		623.799	667.228	607.833	578.85	625.374	834.666	773.549	886.167	840.728	737.188
ENSRNOG00000007793	Pnrc1	proline-rich nuclear receptor coactivator 1 [Source:RGD Symbol;Acc:628753]	1483.97	0.611293	7.16e-05		1513.58	1136.27	1131.27	999.124	1091.58	1739.62	1759.66	1643.8	1801.72	2023.08
ENSRNOG00000000917	Nupr2	nuclear protein 2, transcriptional regulator [Source:RGD Symbol;Acc:1560258]	185.427	-0.64641	7.18e-05		236.432	239.711	219.071	181.924	254.293	130.813	155.292	163.021	143.868	129.846
ENSRNOG00000004578	Cthrc1	collagen triple helix repeat containing 1 [Source:RGD Symbol;Acc:628801]	66.5933	-0.918623	7.25e-05		87.6063	71.7246	87.0898	85.6114	103.601	34.1676	55.3229	50.1604	39.3389	51.3099
ENSRNOG00000004040	Abca8	ATP binding cassette subfamily A member 8 [Source:RGD Symbol;Acc:1307069]	630.199	-1.04117	7.55e-05		755.737	791.802	627.586	1234.55	831.634	392.439	473.641	515.189	395.637	283.775
ENSRNOG00000019047	Ola1	Obg-like ATPase 1 [Source:RGD Symbol;Acc:1307982]	2827.66	-0.464868	7.55e-05		3310.04	3407.86	3453.07	2857.28	3367.98	2243.35	2197.39	2766.14	2207.47	2466.02
ENSRNOG00000049471	Steap3	STEAP3 metalloreductase [Source:RGD Symbol;Acc:708552]	365.203	-0.784437	7.77e-05		457.031	415.248	413.901	543.827	481.274	270.412	300.879	335.448	191.075	242.937
ENSRNOG00000020792	Etv4	ets variant 4 [Source:RGD Symbol;Acc:1306524]	192.046	-0.659922	7.77e-05		207.933	216.118	225.356	283.101	243.933	148.385	162.086	135.851	127.008	170.684
ENSRNOG00000026942	RGD1311595	similar to KIAA2026 protein [Source:RGD Symbol;Acc:1311595]	1796.02	0.500429	7.85e-05		1238.1	1508.1	1419.47	1747.25	1524.82	2265.8	2067.33	2188.25	2068.1	1933.02
ENSRNOG00000018884	Ttc13	tetratricopeptide repeat domain 13 [Source:RGD Symbol;Acc:1310186]	1382.13	-0.438365	7.89e-05		1757.4	1476.02	1608.92	1631.48	1478.67	1107.03	1072.49	1172.5	1172.3	1344.53
ENSRNOG00000060956	Zfp706	zinc finger protein 706 [Source:MGI Symbol;Acc:MGI:1915286]	4899.86	-0.282769	8.03e-05		5416.82	5413.32	5298.11	5309.85	5456.01	4616.53	4567.53	4677.46	4135.08	4107.94
ENSRNOG00000021273	Crls1	cardiolipin synthase 1 [Source:RGD Symbol;Acc:1311037]	592.565	-0.460072	8.13e-05		710.35	752.165	666.192	606.09	696.952	461.751	570.699	495.334	484.43	481.685
ENSRNOG00000011655	Dcaf10	DDB1 and CUL4 associated factor 10 [Source:RGD Symbol;Acc:1304730]	732.547	0.395386	8.15e-05		596.356	654.959	603.344	696.565	612.188	869.809	768.697	786.891	895.802	840.855
ENSRNOG00000009425	Fgf7	fibroblast growth factor 7 [Source:RGD Symbol;Acc:61805]	122.113	-1.64324	8.4e-05		255.431	144.393	125.697	236.404	162.936	50.7633	51.4406	86.7357	84.2976	23.0371
ENSRNOG00000022702	Fbxo22	F-box protein 22 [Source:RGD Symbol;Acc:1306664]	1559.25	-0.49267	8.63e-05		1994.89	1765.75	2012.04	1637.32	1703.77	1136.32	1193.81	1331.34	1416.2	1401.08
ENSRNOG00000012808	Tmem259	transmembrane protein 259 [Source:RGD Symbol;Acc:1311136]	3014.08	-0.26315	8.8e-05		3239.32	3107.75	3195.39	3527.58	3371.74	2779.29	2727.32	2754.64	2634.58	2803.2
ENSRNOG00000033700	Wbscr22	Williams Beuren syndrome chromosome region 22 [Source:RGD Symbol;Acc:1589742]	551.432	-0.635919	8.89e-05		777.902	691.765	729.041	549.664	606.537	411.964	370.76	426.363	437.224	513.099
ENSRNOG00000007432	Polr3b	RNA polymerase III subunit B [Source:RGD Symbol;Acc:1565311]	691.436	0.31725	9.1e-05		636.465	612.491	652.725	593.442	582.991	759.497	732.785	796.296	781.158	766.508
ENSRNOG00000037795	Ldlrad1	low density lipoprotein receptor class A domain containing 1 [Source:RGD Symbol;Acc:1597398]	77.2867	1.16646	9.47e-05		28.4984	54.7372	38.6068	66.1542	49.9169	129.837	84.4402	101.366	129.256	90.0542
ENSRNOG00000004951	Kif16b	kinesin family member 16B [Source:RGD Symbol;Acc:1310146]	804.093	-0.46528	9.55e-05		958.392	881.458	841.27	1093.49	889.085	632.589	682.315	684.48	640.662	737.188
ENSRNOG00000019585	Kat8	lysine acetyltransferase 8 [Source:RGD Symbol;Acc:1311512]	1041.98	0.399979	9.84e-05		870.786	938.083	862.818	829.847	989.861	1180.25	1143.34	1165.18	1329.65	1109.97
ENSRNOG00000007925	Pak6	p21 (RAC1) activated kinase 6 [Source:RGD Symbol;Acc:1306213]	1231.89	-0.949682	0.00010026		1343.65	1932.79	1432.94	1775.46	1632.19	808.308	991.929	1124.43	547.372	729.858
ENSRNOG00000012918	Mtmr6	myotubularin related protein 6 [Source:RGD Symbol;Acc:1305378]	3958.84	-0.581817	0.000101197		4327.54	4880.11	4303.32	5455.78	4765.65	2899.36	3289.28	3922.96	2969.52	2774.93
ENSRNOG00000000157	Atg12	autophagy related 12 [Source:RGD Symbol;Acc:1306306]	2701.39	0.344907	0.0001029		2307.32	2395.23	2264.34	2354.31	2578.72	3068.25	3075.76	3195.64	3099.9	2674.4
ENSRNOG00000022099	Trim72	tripartite motif containing 72 [Source:RGD Symbol;Acc:1562778]	66.0989	1.18281	0.0001029		56.9969	33.0311	35.0155	35.0228	42.3822	120.075	65.0286	70.0156	111.273	92.1485
ENSRNOG00000053196	Slc48a1	solute carrier family 48 member 1 [Source:RGD Symbol;Acc:1562880]	4612.93	0.549116	0.000104531		3314.26	3473.93	3640.71	3931.31	4367.25	5939.3	6210.72	5091.28	5516.43	4644.07
ENSRNOG00000046527	Phf20l1	PHD finger protein 20-like 1 [Source:RGD Symbol;Acc:1560141]	846.498	-0.341893	0.000105063		894.007	971.114	895.14	984.531	986.094	775.116	701.727	709.561	796.893	750.801
ENSRNOG00000015226	Man1a2	mannosidase, alpha, class 1A, member 2 [Source:RGD Symbol;Acc:1309767]	1817.38	-0.569451	0.000105357		2059.28	2063.03	2151.21	2672.44	1910.97	1251.51	1395.69	1605.13	1464.53	1600.03
ENSRNOG00000053061	Ubl4a	ubiquitin-like 4A [Source:RGD Symbol;Acc:1563983]	1499.68	0.432208	0.000105444		1185.32	1420.34	1256.07	1155.75	1365.65	1910.46	1675.21	1717.99	1745.52	1564.43
ENSRNOG00000051100	Rn50_13_0829.4		478.999	0.642089	0.000105444		335.648	390.711	377.988	408.6	356.953	580.849	533.817	479.659	751.935	573.834
ENSRNOG00000012181	Lpl	lipoprotein lipase [Source:RGD Symbol;Acc:3017]	299.461	0.963198	0.000108166		185.768	218.005	142.756	269.481	199.667	428.559	528.964	329.178	368.661	323.567
ENSRNOG00000002976	Maats1	MYCBP associated and testis expressed 1 [Source:RGD Symbol;Acc:1305539]	188.509	-1.16387	0.000108503		239.598	211.399	217.276	357.038	277.839	88.8358	107.734	177.651	128.132	79.5828
ENSRNOG00000003214	AABR07029742.1		776.031	-0.619201	0.000108631		940.449	807.846	960.682	1047.77	943.711	548.634	741.52	631.185	647.406	491.109
ENSRNOG00000043006	Epm2aip1	EPM2A interacting protein 1 [Source:RGD Symbol;Acc:1310977]	9100.07	0.80136	0.000109259		4803.57	7456.53	6156.44	7548.39	7213.46	11977.2	11463.5	14829.7	10197.8	9354.12
ENSRNOG00000025815	Cdr2l	cerebellar degeneration-related protein 2-like [Source:RGD Symbol;Acc:1306881]	981.593	0.72423	0.00010998		644.909	704.978	660.805	926.159	764.764	1356.94	1431.6	1266.55	1126.22	933.003
ENSRNOG00000021000	Naaladl1	N-acetylated alpha-linked acidic dipeptidase-like 1 [Source:RGD Symbol;Acc:620987]	107.108	1.36165	0.00010998		26.3875	58.5122	52.0743	82.6928	80.0554	182.553	156.263	131.671	188.827	112.044
ENSRNOG00000013992	Arfrp1	ADP-ribosylation factor related protein 1 [Source:RGD Symbol;Acc:621683]	1209.72	-0.319105	0.000110252		1476.64	1320.3	1300.96	1322.11	1295.01	1055.29	1066.66	1075.31	1156.56	1028.29
ENSRNOG00000046181	Anks4b	ankyrin repeat and sterile alpha motif domain containing 4B [Source:RGD Symbol;Acc:1584204]	43.7154	-1.1082	0.000112288		72.8294	44.356	54.7678	58.3714	68.7534	36.12	29.1173	28.2152	24.7273	19.8957
ENSRNOG00000002926	Uap1	UDP-N-acetylglucosamine pyrophosphorylase 1 [Source:RGD Symbol;Acc:1561967]	1034.54	-0.314715	0.000120096		1214.88	1074.93	1178.86	1099.33	1165.98	893.239	890.019	909.157	990.216	928.815
ENSRNOG00000012366	Mesdc2	mesoderm development candidate 2 [Source:RGD Symbol;Acc:1310344]	4088.99	0.364528	0.000120096		3614.03	3573.02	3534.77	3299.93	3853.02	4239.71	4598.59	4748.52	5114.05	4314.22
ENSRNOG00000022686	Zdhhc2	zinc finger, DHHC-type containing 2 [Source:RGD Symbol;Acc:628681]	1743.79	-0.739649	0.000120133		2071.94	2094.17	1986.91	2459.38	2294.29	1319.85	1420.92	1691.87	1150.94	947.663
ENSRNOG00000057758	AABR07068674.1		24.2797	-1.72669	0.000120437		36.9424	33.0311	35.0155	50.5885	31.0803	5.8573	19.4115	16.7201	7.86778	6.28285
ENSRNOG00000014801	Exog	exo/endonuclease G [Source:RGD Symbol;Acc:1304628]	515.053	-0.497566	0.000126448		538.304	620.041	666.192	535.071	654.57	392.439	432.877	480.704	428.232	402.102
ENSRNOG00000055297	AABR07005633.1		219.383	-0.742285	0.000127236		259.653	275.574	225.356	331.744	280.665	151.314	158.204	212.137	164.099	135.081
ENSRNOG00000001342	Wdr66	WD repeat domain 66 [Source:RGD Symbol;Acc:1564948]	326.584	-1.49882	0.000128032		515.083	449.223	405.821	507.831	534.016	127.884	102.881	332.313	194.446	96.337
ENSRNOG00000008810	Nsmf	NMDA receptor synaptonuclear signaling and neuronal migration factor [Source:RGD Symbol;Acc:619819]	4646.21	-0.88292	0.000130943		4957.67	7347.06	5341.21	6559	5921.27	3319.14	3564.93	4406.8	2327.74	2717.33
ENSRNOG00000017342	Zdhhc7	zinc finger, DHHC-type containing 7 [Source:RGD Symbol;Acc:620205]	1423.09	0.430677	0.000134616		1339.43	1097.58	1162.69	1158.67	1303.49	1614.66	1752.86	1434.8	1733.16	1633.54
ENSRNOG00000015415	Rhoq	ras homolog family member Q [Source:RGD Symbol;Acc:621626]	2670.36	0.524138	0.000134776		2277.76	2027.16	2218.55	2234.65	2194.46	3302.54	3181.55	2705.53	3830.48	2730.95
ENSRNOG00000005413	Creb3l1	cAMP responsive element binding protein 3-like 1 [Source:RGD Symbol;Acc:1359613]	614.83	-1.17525	0.000135862		633.299	837.102	959.784	1083.76	746.869	219.649	432.877	272.747	519.273	442.941
ENSRNOG00000017841	Fam192a	family with sequence similarity 192, member A [Source:RGD Symbol;Acc:1307433]	1494.3	0.726528	0.000136625		1358.43	1158.92	1182.45	956.318	972.908	1729.86	1693.66	1479.73	2193.99	2216.8
ENSRNOG00000000048	Gak	cyclin G associated kinase [Source:RGD Symbol;Acc:621589]	3296.38	0.370601	0.000137394		3062	2891.64	2885.64	2812.53	2724.71	3716.46	3458.16	3371.2	3867.57	4173.91
ENSRNOG00000010218	NEWGENE_619861	eukaryotic translation initiation factor 5 [Source:RGD Symbol;Acc:11471634]	7964.06	0.290924	0.000142497		7433.87	7168.69	7177.28	7007.49	7030.74	8448.18	8580.87	8707.01	9793.13	8293.36
ENSRNOG00000003116	Dph1	diphthamide biosynthesis 1 [Source:RGD Symbol;Acc:1562694]	1020.7	-0.502083	0.000142557		1395.37	1107.96	1204.89	1202.45	1071.8	780.974	748.314	849.592	896.926	948.71
ENSRNOG00000021758	Tnpo3	transportin 3 [Source:RGD Symbol;Acc:1308938]	2060.08	-0.277491	0.000147417		2319.98	2200.81	2329.88	2193.79	2242.49	1813.81	1735.39	1860.11	1895.01	2009.46
ENSRNOG00000016097	Kyat1	kynurenine aminotransferase 1 [Source:RGD Symbol;Acc:1306912]	789.624	-0.404741	0.000147712		889.785	910.714	845.759	866.815	986.094	693.114	728.903	735.686	621.554	617.814
ENSRNOG00000048751	Rtl1	retrotransposon-like 1 [Source:MGI Symbol;Acc:MGI:2656842]	488.73	-0.891764	0.000149265		676.574	514.341	573.716	757.855	653.628	397.32	378.525	377.248	351.802	206.287
ENSRNOG00000046727	Abcc2	ATP binding cassette subfamily C member 2 [Source:RGD Symbol;Acc:2366]	292.381	-1.24744	0.000153235		372.591	355.792	423.777	497.13	407.811	145.456	132.969	316.638	159.603	112.044
ENSRNOG00000056819	Susd1	sushi domain containing 1 [Source:RGD Symbol;Acc:1306966]	286.268	-1.13875	0.000153235		457.031	293.505	347.462	510.75	359.778	177.672	134.91	266.477	197.818	117.28
ENSRNOG00000007456	Calb1	calbindin 1 [Source:RGD Symbol;Acc:69340]	2814.49	-1.04384	0.000153235		4022.5	3540.93	3589.54	4306.84	3492.3	1651.76	1519.92	2827.79	2077.09	1116.25
ENSRNOG00000007748	Tex15	testis expressed 15, meiosis and synapsis associated [Source:RGD Symbol;Acc:1311266]	147.004	-0.919722	0.000153235		137.215	229.33	192.136	227.648	175.18	77.1212	113.557	128.536	88.7935	100.526
ENSRNOG00000015458	Hemk1	HemK methyltransferase family member 1 [Source:RGD Symbol;Acc:1308293]	317.321	-0.571858	0.000153235		407.422	389.767	404.025	327.853	367.313	229.411	218.38	306.187	265.256	257.597
ENSRNOG00000027818	Znhit3	zinc finger, HIT-type containing 3 [Source:RGD Symbol;Acc:1598226]	417.194	-0.531856	0.000153235		545.692	453.941	452.508	450.433	564.155	377.796	312.526	324.998	319.207	370.688
ENSRNOG00000056954	Inpp5k	inositol polyphosphate-5-phosphatase K [Source:RGD Symbol;Acc:1359130]	1129.47	-0.483588	0.000153235		1281.37	1279.72	1266.84	1337.68	1420.28	907.882	1038.52	1068	767.67	926.72
ENSRNOG00000052142	Ahsa2	AHA1, activator of heat shock protein ATPase 2 [Source:RGD Symbol;Acc:1307171]	781.298	-0.405964	0.000153235		947.837	894.671	846.657	866.815	896.62	692.138	586.228	762.856	655.273	663.888
ENSRNOG00000052157	Nav3	neuron navigator 3 [Source:RGD Symbol;Acc:1306259]	1179.23	0.511016	0.000153235		937.282	1081.53	846.657	1042.9	955.013	1475.06	1465.57	1233.11	1212.76	1542.44
ENSRNOG00000024445	Slx4	SLX4 structure-specific endonuclease subunit [Source:RGD Symbol;Acc:1566009]	1597.66	0.480432	0.000154118		1292.99	1307.09	1267.74	1505.01	1297.84	2194.54	1682.01	1649.02	1856.79	1923.6
ENSRNOG00000051684	St8sia6	ST8 alpha-N-acetyl-neuraminide alpha-2,8-sialyltransferase 6 [Source:RGD Symbol;Acc:1303161]	21.2539	1.4309	0.000155846		9.49948	11.3249	10.774	15.5657	10.3601	27.3341	34.9408	25.0802	24.7273	42.9328
ENSRNOG00000030920	Rtn4r	reticulon 4 receptor [Source:RGD Symbol;Acc:620810]	370.941	-0.888959	0.000156629		406.367	593.616	390.558	546.745	471.856	242.102	336.79	308.277	206.81	206.287
ENSRNOG00000005464	Lgalsl	galectin-like [Source:RGD Symbol;Acc:1307414]	2117.37	0.45325	0.000157532		1675.08	1935.62	1591.86	1699.58	2035.29	2491.31	2681.7	2249.9	2523.31	2290.1
ENSRNOG00000014969	Lzts2	leucine zipper tumor suppressor 2 [Source:RGD Symbol;Acc:1359249]	1870.06	0.51752	0.000162538		1310.93	1400.52	1581.98	1709.31	1687.76	2298.99	2375.97	2005.37	2387.31	1942.45
ENSRNOG00000003583	Smyd2	SET and MYND domain containing 2 [Source:RGD Symbol;Acc:727785]	2419.4	-0.626342	0.000162879		2790.74	2986.95	3128.95	2736.65	3039.28	1849.93	1880.01	2529.97	1596.03	1655.53
ENSRNOG00000005963	Rab2a	RAB2A, member RAS oncogene family [Source:RGD Symbol;Acc:68323]	2857.66	0.475817	0.000165465		2332.65	2785.94	2240.99	2138.34	2455.34	3218.59	3534.84	3710.82	3214.55	2944.56
ENSRNOG00000013798	Fnbp1l	formin binding protein 1-like [Source:RGD Symbol;Acc:1305386]	2743.6	-0.71795	0.00016923		3149.61	3440.9	3195.39	3922.56	3354.79	2076.41	2473.03	2548.78	1625.26	1649.25
ENSRNOG00000030391	Ei24	EI24, autophagy associated transmembrane protein [Source:RGD Symbol;Acc:1309868]	3206.1	-0.299747	0.000172204		3451.48	3494.69	3672.14	3582.06	3489.47	2631.88	3110.7	3037.84	2773.95	2816.81
ENSRNOG00000019509	Fbxl15	F-box and leucine-rich repeat protein 15 [Source:RGD Symbol;Acc:1306444]	580.421	-0.520077	0.000180998		671.297	665.34	697.617	627.492	757.229	464.679	444.524	561.169	515.901	398.961
ENSRNOG00000007732	Slc35c1	solute carrier family 35 member C1 [Source:RGD Symbol;Acc:1309463]	1109.42	0.424014	0.000182345		1033.33	917.32	947.214	974.802	865.54	1287.63	1296.69	1073.22	1362.25	1336.15
ENSRNOG00000002773	Rgs4	regulator of G-protein signaling 4 [Source:RGD Symbol;Acc:3567]	4781.97	0.783487	0.000184366		2908.95	4719.67	3006.84	3546.06	3390.58	6457.68	6009.81	5620.05	7439.54	4720.51
ENSRNOG00000054866	AC126640.1		120.242	-0.935547	0.000186452		130.882	158.549	122.105	214.028	163.878	78.0974	65.9992	107.636	76.4298	84.8185
ENSRNOG00000001345	Mapkapk5	mitogen-activated protein kinase-activated protein kinase 5 [Source:RGD Symbol;Acc:1564113]	1246.18	-0.335992	0.000188358		1517.81	1338.23	1417.68	1416.48	1262.99	1053.34	1081.22	1071.13	1152.07	1150.81
ENSRNOG00000052569	AABR07030834.1		16.7765	2.31892	0.000188358		7.38849	8.49371	1.79567	2.91857	7.53462	25.3816	43.6759	11.4951	37.0909	21.99
ENSRNOG00000005409	Lrrc9	leucine rich repeat containing 9 [Source:RGD Symbol;Acc:1565716]	135.523	-0.82192	0.0001893		198.434	160.437	169.691	214.028	123.379	92.7406	101.911	115.996	85.4216	93.1956
ENSRNOG00000003041	Smg6	SMG6 nonsense mediated mRNA decay factor [Source:RGD Symbol;Acc:1595918]	1361.83	-0.373216	0.000189357		1566.36	1400.52	1484.12	1647.05	1586.04	1082.62	1113.25	1213.25	1292.56	1232.49
ENSRNOG00000014740	Gast	gastrin [Source:RGD Symbol;Acc:2662]	51.1804	-1.54158	0.000191437		80.2179	72.6684	92.4768	56.4257	79.1135	27.3341	18.441	51.2054	21.3554	12.5657
ENSRNOG00000037456	P2rx2	purinergic receptor P2X 2 [Source:RGD Symbol;Acc:620251]	363.365	-1.39763	0.000200931		502.417	392.598	585.387	582.741	570.748	233.316	119.381	364.708	162.975	119.374
ENSRNOG00000001640	Tomm70	translocase of outer mitochondrial membrane 70 [Source:RGD Symbol;Acc:1303049]	1674.1	-0.541768	0.000201281		1736.29	2186.66	1980.62	2053.7	1966.54	1304.23	1338.42	1710.68	1209.39	1254.48
ENSRNOG00000021347	Mthfd2l	methylenetetrahydrofolate dehydrogenase (NADP+ dependent) 2-like [Source:RGD Symbol;Acc:1310879]	291.132	-0.738032	0.000201881		290.262	326.536	402.229	406.654	393.684	212.815	172.763	276.927	231.537	197.91
ENSRNOG00000001039	Eif2b1	eukaryotic translation initiation factor 2B subunit 1 alpha [Source:RGD Symbol;Acc:620819]	847.646	0.334241	0.000202038		776.847	774.815	746.1	726.724	724.265	876.643	886.136	947.823	1000.33	1016.77
ENSRNOG00000050312	Ism2	isthmin 2 [Source:RGD Symbol;Acc:1589343]	85.8154	-1.2045	0.00020744		96.0503	133.068	112.229	126.471	130.914	45.8822	66.9698	80.4656	32.5951	33.5085
ENSRNOG00000001861	Ydjc	YdjC homolog (bacterial) [Source:RGD Symbol;Acc:1359227]	743.307	-0.743448	0.000209556		909.839	957.901	873.592	865.842	1046.37	571.087	483.347	786.891	474.314	463.884
ENSRNOG00000031113	Zfp128	zinc finger protein 128 [Source:RGD Symbol;Acc:7606541]	300.626	0.774143	0.000209556		215.322	196.299	290.898	182.897	223.213	390.487	320.29	310.367	429.356	447.129
ENSRNOG00000038397	AABR07073531.1		11.3477	-3.65658	0.000214586		28.4984	19.8187	26.935	18.4843	11.3019	0	0	7.31506	1.12397	0
ENSRNOG00000008291	Thumpd2	THUMP domain containing 2 [Source:RGD Symbol;Acc:1306878]	355.741	-0.445505	0.000215241		416.922	411.473	404.923	431.948	386.149	281.151	293.114	349.033	267.504	315.19
ENSRNOG00000021705	LOC102556092	uncharacterized LOC102556092 [Source:RGD Symbol;Acc:7677226]	352.029	0.569536	0.000219642		241.709	271.799	277.431	317.151	308.919	469.56	445.495	411.733	437.224	339.274
ENSRNOG00000005052	Slc39a9	solute carrier family 39, member 9 [Source:RGD Symbol;Acc:1311236]	2574.97	0.305426	0.00022096		2136.33	2324.44	2316.41	2428.25	2311.25	2709	2931.14	3097.4	2681.79	2813.67
ENSRNOG00000018574	Qsox2	quiescin sulfhydryl oxidase 2 [Source:RGD Symbol;Acc:1584720]	1042.02	-0.39915	0.000222111		1037.55	1274.06	1176.16	1243.31	1194.24	850.285	857.019	1012.61	889.059	885.882
ENSRNOG00000037505	Ulk1	unc-51 like autophagy activating kinase 1 [Source:RGD Symbol;Acc:1589743]	2154.29	0.701652	0.000222111		1240.21	1785.57	1464.37	1936.96	1775.35	2976.49	2809.82	3001.26	2372.7	2180.15
ENSRNOG00000024114	Zdbf2	zinc finger, DBF-type containing 2 [Source:RGD Symbol;Acc:1560005]	2819.58	-1.12398	0.000222413		3177.05	3401.26	3956.75	5193.11	3599.67	1847	1556.8	2905.12	1299.31	1259.71
ENSRNOG00000001316	Anapc5	anaphase-promoting complex subunit 5 [Source:RGD Symbol;Acc:1306125]	6649.83	0.243621	0.000224626		6132.44	6136.23	6389.88	5665.92	6123.76	7309.91	7186.15	7575.27	7084.37	6894.38
ENSRNOG00000011882	Gab2	GRB2-associated binding protein 2 [Source:RGD Symbol;Acc:621367]	1030.53	0.461541	0.000225778		811.678	719.134	949.01	967.992	887.202	1250.53	1169.54	1098.3	1234.12	1217.83
ENSRNOG00000049171	Pspn	persephin [Source:RGD Symbol;Acc:3432]	34.8669	1.18702	0.00022614		27.4429	21.7061	14.3653	24.3214	18.8366	55.6444	41.7348	38.6653	64.0662	41.8857
ENSRNOG00000018972	Rab18	RAB18, member RAS oncogene family [Source:RGD Symbol;Acc:1308905]	2916.05	-0.328474	0.000227186		3234.05	3272.91	3196.29	3309.66	3220.11	2551.83	2647.73	2844.51	2628.96	2254.5
ENSRNOG00000025065	RGD1560436	similar to hypothetical protein FLJ20508 [Source:RGD Symbol;Acc:1560436]	160.653	-0.502083	0.000227218		192.101	172.705	174.18	207.218	195.9	134.718	135.881	135.851	128.132	129.846
ENSRNOG00000014683	Il1rl2	interleukin 1 receptor-like 2 [Source:RGD Symbol;Acc:621782]	42.8125	-1.57477	0.000229336		61.2189	82.1058	53.87	62.2628	61.2188	16.5957	30.0879	36.5753	16.8595	7.32999
ENSRNOG00000021847	Ska3	spindle and kinetochore associated complex subunit 3 [Source:RGD Symbol;Acc:1307201]	375.52	0.460449	0.000229336		363.091	318.986	299.876	286.993	312.687	492.013	418.318	425.318	401.257	436.658
ENSRNOG00000015495	Slc25a37	solute carrier family 25 member 37 [Source:RGD Symbol;Acc:1359361]	225.796	-0.648598	0.000230081		330.371	233.105	262.167	320.07	233.573	187.434	168.88	182.876	156.232	183.25
ENSRNOG00000000312	Fig4	FIG4 phosphoinositide 5-phosphatase [Source:RGD Symbol;Acc:1311375]	1692.98	-0.544544	0.000230829		1832.34	2146.08	1903.41	2102.34	2059.78	1310.08	1418.01	1731.58	1179.04	1247.15
ENSRNOG00000020350	Pacs1	phosphofurin acidic cluster sorting protein 1 [Source:RGD Symbol;Acc:620579]	1758.71	0.43673	0.000231495		1379.54	1739.32	1376.38	1527.38	1449.47	1974.89	1852.83	2271.85	2047.87	1967.58
ENSRNOG00000009536	Pgp	phosphoglycolate phosphatase [Source:RGD Symbol;Acc:1307773]	2021.31	0.487834	0.000231506		1566.36	1885.6	1619.69	1493.33	1848.81	2625.05	2487.59	2104.65	2462.61	2119.41
ENSRNOG00000036828	Pde1b	phosphodiesterase 1B [Source:RGD Symbol;Acc:3278]	1724.31	0.989016	0.000234653		714.572	1703.46	999.289	1212.18	1147.15	2531.33	2480.79	2596.85	2004.03	1853.44
ENSRNOG00000009819	Vezf1	vascular endothelial zinc finger 1 [Source:RGD Symbol;Acc:1308058]	2132.67	0.347108	0.000238171		1721.52	1754.42	1845.05	2103.32	1961.83	2466.9	2325.5	2280.21	2494.08	2373.87
ENSRNOG00000039819	Cdk8	cyclin-dependent kinase 8 [Source:RGD Symbol;Acc:1560888]	936.409	0.403133	0.000240375		801.123	834.271	771.239	823.037	802.437	1142.17	1075.4	903.932	1179.04	1031.43
ENSRNOG00000004754	Tc2n	tandem C2 domains, nuclear [Source:RGD Symbol;Acc:1563876]	132.097	-0.789268	0.000244586		151.992	128.349	170.588	224.73	161.053	85.9071	101.911	108.681	96.6612	91.1013
ENSRNOG00000017284	Nop16	NOP16 nucleolar protein [Source:RGD Symbol;Acc:1305727]	1351.37	-0.526215	0.00024676		1842.9	1540.19	1760.65	1256.93	1574.74	1060.17	1053.08	1070.09	1163.31	1191.65
ENSRNOG00000008572	Ppcs	phosphopantothenoylcysteine synthetase [Source:RGD Symbol;Acc:1311399]	520.803	-0.415131	0.00024676		617.466	585.122	637.462	566.202	569.806	469.56	464.906	422.183	488.926	386.395
ENSRNOG00000038686	Ap1s2	adaptor-related protein complex 1, sigma 2 subunit [Source:RGD Symbol;Acc:1561862]	3944.02	-0.583286	0.000247173		5144.5	4635.68	4661.55	4329.21	4882.43	2890.58	3090.32	4166.45	2767.21	2872.31
ENSRNOG00000012166	Adal	adenosine deaminase-like [Source:RGD Symbol;Acc:1359517]	282.264	-0.475137	0.000249301		295.539	349.186	329.505	337.581	328.698	235.268	221.291	223.632	280.992	220.947
ENSRNOG00000026036	Pdyn	prodynorphin [Source:RGD Symbol;Acc:62054]	9324.7	-1.99319	0.000253435		16986.1	10246.2	13006.9	19415.3	14872.4	2801.74	2589.5	8125.98	4313.79	889.023
ENSRNOG00000048237	Tcta	T-cell leukemia translocation altered [Source:RGD Symbol;Acc:1359333]	1856.25	0.416378	0.000264873		1650.8	1682.7	1506.56	1418.42	1692.46	1990.51	2109.06	2366.94	2243.44	1901.61
ENSRNOG00000000066	Fbxo28	F-box protein 28 [Source:RGD Symbol;Acc:1304584]	800.598	0.283377	0.000264887		705.073	718.19	759.567	716.995	710.138	894.215	854.107	868.402	937.389	841.902
ENSRNOG00000012944	Casp9	caspase 9 [Source:RGD Symbol;Acc:61867]	1040.58	-0.457515	0.000267906		1111.44	1435.44	1201.3	1116.84	1155.62	847.356	832.755	963.498	813.753	927.767
ENSRNOG00000016892	Nr2f6	nuclear receptor subfamily 2, group F, member 6 [Source:RGD Symbol;Acc:621685]	938.8	-0.465787	0.000268725		923.561	1245.74	1117.8	1079.87	1077.45	770.235	803.637	842.277	837.356	690.066
ENSRNOG00000000327	Hace1	HECT domain and ankyrin repeat containing, E3 ubiquitin protein ligase 1 [Source:RGD Symbol;Acc:1306114]	1167.63	-0.581227	0.000272246		1147.33	1551.52	1311.73	1543.92	1443.82	822.951	1002.61	1122.34	876.695	853.42
ENSRNOG00000010027	Atr	ATR serine/threonine kinase [Source:RGD Symbol;Acc:1305796]	578.766	-0.343879	0.000276989		632.243	645.522	641.951	714.077	602.77	487.132	494.023	509.964	524.893	535.089
ENSRNOG00000001210	Pwp2	PWP2 periodic tryptophan protein homolog (yeast) [Source:RGD Symbol;Acc:1582817]	1153.94	-0.36811	0.000278414		1287.71	1293.87	1395.23	1286.12	1237.56	907.882	958.93	974.993	1075.64	1121.49
ENSRNOG00000027888	Cmss1	cms1 ribosomal small subunit homolog (yeast) [Source:RGD Symbol;Acc:1309437]	315.665	-0.535366	0.000284339		383.146	378.442	405.821	323.961	375.789	218.673	232.938	290.512	256.265	291.105
ENSRNOG00000006681	Rdh10	retinol dehydrogenase 10 [Source:RGD Symbol;Acc:727793]	678.03	-0.335227	0.000288663		799.012	677.609	789.196	760.774	755.346	588.659	590.11	587.295	640.662	591.635
ENSRNOG00000047699	Snai2	snail family transcriptional repressor 2 [Source:RGD Symbol;Acc:3722]	201.194	0.636598	0.000295883		146.714	181.199	129.288	163.44	166.703	229.411	247.497	199.597	282.116	265.974
ENSRNOG00000013917	Igsf10	immunoglobulin superfamily, member 10 [Source:RGD Symbol;Acc:735030]	1289.72	-0.551916	0.000296274		1494.59	1404.29	1384.46	1895.12	1489.03	1098.24	984.165	1219.52	1010.45	917.296
ENSRNOG00000018760	Mpp7	membrane palmitoylated protein 7 [Source:RGD Symbol;Acc:1305675]	222.249	-0.766669	0.000297339		250.153	217.061	278.328	341.473	312.687	157.171	145.586	210.047	138.248	171.731
ENSRNOG00000024924	Cep19	centrosomal protein 19 [Source:RGD Symbol;Acc:621352]	1960.43	-0.507748	0.000298502		2268.27	2341.43	2279.6	2207.41	2412.96	1580.5	1695.6	1989.7	1508.36	1320.45
ENSRNOG00000015080	Wdfy1	WD repeat and FYVE domain containing 1 [Source:RGD Symbol;Acc:1305996]	1189.57	0.322403	0.000300558		1052.33	1016.41	1084.58	1112.95	1019.06	1263.22	1331.63	1209.07	1442.05	1364.43
ENSRNOG00000004679	Fign	fidgetin, microtubule severing factor [Source:RGD Symbol;Acc:1308174]	425.694	-1.29913	0.000301371		580.524	493.579	589.877	884.327	478.448	251.864	196.056	375.158	287.736	119.374
ENSRNOG00000014564	Yipf5	Yip1 domain family, member 5 [Source:RGD Symbol;Acc:1359165]	2070.47	-0.368766	0.000301371		2550.08	2278.2	2314.61	2200.6	2324.43	1557.07	1794.6	1921.77	1852.3	1911.03
ENSRNOG00000052109	AABR07043389.1		27.5938	-1.58781	0.00030186		65.4409	25.4811	30.5263	34.05	51.8005	19.5243	12.6175	13.5851	13.4876	9.42427
ENSRNOG00000061910	Igfbp3	insulin-like growth factor binding protein 3 [Source:RGD Symbol;Acc:2874]	588.951	-0.87276	0.000303004		885.563	503.016	721.858	871.679	826.925	408.059	319.32	517.279	477.686	358.122
ENSRNOG00000006440	Ift27	intraflagellar transport 27 [Source:RGD Symbol;Acc:1308703]	416.415	-0.542897	0.000303925		506.639	422.798	510.867	511.723	517.063	314.342	333.878	414.868	345.058	286.917
ENSRNOG00000019400	Dag1	dystroglycan 1 [Source:RGD Symbol;Acc:621890]	6855.91	0.424944	0.000308532		5378.82	5743.63	5364.55	6789.57	5990.97	7712.12	8916.69	7350.59	7825.06	7487.06
ENSRNOG00000001555	Btg3	BTG anti-proliferation factor 3 [Source:RGD Symbol;Acc:2226]	862.885	-0.545109	0.000313585		1028.06	1057.94	1133.96	952.427	946.537	676.518	670.668	636.41	898.05	628.285
ENSRNOG00000013236	Samd8	sterile alpha motif domain containing 8 [Source:RGD Symbol;Acc:1306447]	3163.65	0.563375	0.000323359		2232.38	2842.56	2212.26	2894.25	2587.2	3776.01	4452.03	3896.84	3576.47	3166.56
ENSRNOG00000004736	Ralgps2	Ral GEF with PH domain and SH3 binding motif 2 [Source:RGD Symbol;Acc:1311537]	654.321	-0.566258	0.000325246		762.07	721.021	720.062	948.535	754.404	516.419	593.993	595.655	492.298	438.752
ENSRNOG00000018425	Dym	dymeclin [Source:RGD Symbol;Acc:1309111]	1646.06	-0.298732	0.000325482		1801.74	1780.85	1854.03	1749.2	1894.02	1477.99	1489.83	1624.99	1354.38	1433.54
ENSRNOG00000011667	Fastk	Fas-activated serine/threonine kinase [Source:RGD Symbol;Acc:1311601]	2450.92	0.340911	0.000325482		1961.12	2337.66	2064.12	2178.23	2271.69	2982.34	2579.79	2741.06	2778.45	2614.71
ENSRNOG00000017227	Ppme1	protein phosphatase methylesterase 1 [Source:RGD Symbol;Acc:1309683]	4133.84	-0.749506	0.000325508		4271.6	5642.65	5475.89	4887.63	5642.49	2800.77	2707.91	4438.15	2742.48	2728.85
ENSRNOG00000013353	Tmem260	transmembrane protein 260 [Source:RGD Symbol;Acc:1562018]	1147.64	0.497029	0.000330971		916.172	930.533	864.614	1077.92	971.024	1375.49	1593.69	1373.14	1179.04	1194.79
ENSRNOG00000051365	Rn50_X_0645.1		12.4023	-2.41957	0.000331298		25.332	14.1562	14.3653	25.2943	25.4293	4.88109	2.91173	9.40508	2.24794	0
ENSRNOG00000011778	Blvra	biliverdin reductase A [Source:RGD Symbol;Acc:620721]	701.623	-0.681559	0.000331298		972.114	826.721	993.004	711.158	818.448	436.369	492.082	676.12	492.298	597.918
ENSRNOG00000018126	Abca1	ATP binding cassette subfamily A member 1 [Source:RGD Symbol;Acc:631344]	3490.42	0.488658	0.000331922		3204.49	2696.28	2806.63	3325.22	2493.02	4206.52	4654.88	3836.23	3739.44	3941.44
ENSRNOG00000005602	Mthfd1	methylenetetrahydrofolate dehydrogenase, cyclohydrolase and formyltetrahydrofolate synthetase 1 [Source:RGD Symbol;Acc:708531]	2087.96	-0.338822	0.000336591		2572.25	2150.8	2441.21	2236.6	2259.44	1718.14	1848.95	1831.9	1827.57	1992.71
ENSRNOG00000010038	Psmc5	proteasome 26S subunit, ATPase 5 [Source:RGD Symbol;Acc:708376]	6690.18	0.346096	0.000336591		5676.47	6249.48	5992.14	5305.96	6233.02	7848.79	7601.55	7324.46	7943.08	6726.84
ENSRNOG00000017149	Fam131b	family with sequence similarity 131, member B [Source:RGD Symbol;Acc:1560653]	1836.77	0.820365	0.000336591		1014.33	1746.87	1086.38	1442.75	1350.58	2622.12	2720.53	2543.55	2063.61	1777
ENSRNOG00000015560	Emsy	EMSY BRCA2-interacting transcriptional repressor [Source:RGD Symbol;Acc:1310712]	1038.44	0.366139	0.000338768		783.18	948.464	887.059	978.694	939.002	1196.84	1238.46	1095.17	1167.8	1149.76
ENSRNOG00000053040	AC094643.2		362.001	0.607923	0.000340153		263.875	269.911	258.576	355.093	287.257	487.132	510.523	384.563	412.496	390.584
ENSRNOG00000031915	Hdac10	histone deacetylase 10 [Source:RGD Symbol;Acc:1305874]	444.532	-0.582281	0.000340819		507.695	541.71	488.421	648.895	478.448	369.986	295.055	413.823	332.694	368.594
ENSRNOG00000061612	Zfp184	zinc finger protein 184 [Source:RGD Symbol;Acc:1304798]	191.355	-0.619629	0.000346061		219.544	261.417	208.297	238.35	230.748	120.075	149.469	161.976	185.455	138.223
ENSRNOG00000052145	AABR07049134.3		15.6256	6.87803	0.000346541		0	0	0	0.972856	0	0.976217	2.91173	2.09002	131.504	17.8014
ENSRNOG00000018271	Scamp4	secretory carrier membrane protein 4 [Source:RGD Symbol;Acc:68354]	1289.3	0.311727	0.00034877		1221.21	1099.46	1151.92	1172.29	1108.53	1508.26	1412.19	1282.23	1481.39	1455.53
ENSRNOG00000012060	Gucy1b3	guanylate cyclase 1 soluble subunit beta 3 [Source:RGD Symbol;Acc:2769]	5435.84	-0.734303	0.000356941		6188.38	6721.35	6456.32	7627.19	6957.28	4020.06	4077.39	5625.28	3786.65	2898.49
ENSRNOG00000011951	Plk2	polo-like kinase 2 [Source:RGD Symbol;Acc:620760]	2165.68	-0.793743	0.000359304		3202.38	3494.69	2193.41	2236.6	2606.98	1523.87	1451.01	1227.88	1891.64	1828.31
ENSRNOG00000061199	Tcfl5	transcription factor like 5 [Source:RGD Symbol;Acc:1305899]	83.8227	-1.12302	0.000362155		124.549	117.024	102.353	143.983	86.6481	33.1914	64.058	78.3756	47.2067	40.8385
ENSRNOG00000016974	Ppp1r7	protein phosphatase 1, regulatory subunit 7 [Source:RGD Symbol;Acc:1308169]	1058.94	0.524942	0.000362952		871.841	1064.54	808.05	782.177	815.623	1142.17	1380.16	1357.47	1100.36	1267.04
ENSRNOG00000017406	Atrnl1	attractin like 1 [Source:RGD Symbol;Acc:1563485]	1800.98	-0.727063	0.000366103		1919.95	2513.19	2047.96	2588.77	2157.73	1376.47	1557.78	1700.23	1057.65	1090.07
ENSRNOG00000056599	SNORA53	Small nucleolar RNA SNORA53 [Source:RFAM;Acc:RF00563]	25.7418	1.43876	0.000366103		18.999	7.54996	17.9567	14.5928	10.3601	32.2152	46.5877	30.3052	50.5786	28.2728
ENSRNOG00000008035	Cinp	cyclin-dependent kinase 2-interacting protein [Source:RGD Symbol;Acc:1563395]	1202.96	-0.354637	0.000367366		1458.7	1345.78	1374.58	1178.13	1392.96	1028.93	998.723	1139.06	1066.65	1046.09
ENSRNOG00000025644	LOC499331	similar to hypothetical protein D030056L22 [Source:RGD Symbol;Acc:1563237]	774.073	-0.351464	0.000368587		833.843	940.914	815.233	813.308	936.177	679.447	671.639	674.03	646.282	729.858
ENSRNOG00000058126	AABR07011682.1		44.8225	-0.91058	0.000371877		71.7739	60.3997	61.0527	47.67	51.8005	25.3816	35.9113	31.3503	31.4711	31.4142
ENSRNOG00000013045	Setd7	SET domain containing (lysine methyltransferase) 7 [Source:RGD Symbol;Acc:1586346]	1022.59	0.606179	0.000372796		708.239	778.59	742.508	950.481	874.958	1415.51	1451.01	1182.95	1058.78	1062.85
ENSRNOG00000047895	Mettl1	methyltransferase like 1 [Source:RGD Symbol;Acc:1593036]	324.734	-0.667954	0.00037873		370.48	399.204	430.062	381.36	410.637	187.434	207.703	268.567	310.215	281.681
ENSRNOG00000012940	Vps41	VPS41 HOPS complex subunit [Source:RGD Symbol;Acc:1560511]	5162.69	-0.507438	0.000381439		5430.54	6634.53	5975.08	6097.86	6168.97	4092.3	4498.62	5225.04	3801.26	3702.69
ENSRNOG00000027332	Gemin6	gem (nuclear organelle) associated protein 6 [Source:RGD Symbol;Acc:1311168]	198.359	-0.622746	0.000382632		269.152	278.405	239.722	195.544	219.446	144.48	135.881	157.796	164.099	179.061
ENSRNOG00000013339	Gmeb2	glucocorticoid modulatory element binding protein 2 [Source:RGD Symbol;Acc:620481]	369.615	0.427504	0.000382632		309.261	318.986	278.328	318.124	351.302	442.226	382.407	419.048	459.703	416.762
ENSRNOG00000032922	Dclk1	doublecortin-like kinase 1 [Source:RGD Symbol;Acc:68437]	11048.1	-0.681825	0.000388848		12197.3	15344.4	12309.3	15902.3	12303.1	8077.22	8972.01	10953.8	6616.8	7804.35
ENSRNOG00000017113	Ccnt2	cyclin T2 [Source:RGD Symbol;Acc:1309205]	2233.35	0.292809	0.000395247		2047.67	1954.5	1854.92	2210.33	1971.25	2595.76	2392.47	2463.08	2381.69	2461.83
ENSRNOG00000016991	Arl2bp	ADP-ribosylation factor like GTPase 2 binding protein [Source:RGD Symbol;Acc:1561471]	5772.06	0.507655	0.000396475		4198.77	5276.48	4409.26	4913.9	5035.95	6831.57	7314.26	7803.08	6341.43	5595.92
ENSRNOG00000051264	Dlx6as		233.008	1.34211	0.000402747		70.7184	213.286	106.842	136.2	131.856	441.25	314.467	188.102	315.835	411.527
ENSRNOG00000015718	RGD1307461	similar to RIKEN cDNA 6430571L13 gene; similar to g20 protein [Source:RGD Symbol;Acc:1307461]	308.34	-0.859809	0.000404147		295.539	409.585	433.654	406.654	442.659	213.792	230.027	304.097	149.488	197.91
ENSRNOG00000046112	Dedd2	death effector domain containing 2 [Source:RGD Symbol;Acc:1588968]	668.792	-0.498573	0.000406485		847.565	696.484	799.97	712.131	859.889	510.562	515.376	571.62	512.529	661.793
ENSRNOG00000003399	Hnrnph1	heterogeneous nuclear ribonucleoprotein H1 [Source:RGD Symbol;Acc:620840]	7185.65	0.300881	0.000415032		6892.4	6458.05	6235.45	6231.15	6379	7934.69	7793.73	7291.02	7826.19	8814.84
ENSRNOG00000001789	Zfp148	zinc finger protein 148 [Source:RGD Symbol;Acc:62063]	1186.39	0.246524	0.000415079		1044.94	1116.45	1042.38	1137.27	1084.99	1246.63	1326.78	1264.46	1316.17	1283.8
ENSRNOG00000033765	Eif1	eukaryotic translation initiation factor 1 [Source:RGD Symbol;Acc:1306308]	8144.21	0.440384	0.000419601		6991.62	7262.12	6848.67	6365.4	7085.37	9385.35	9227.27	8632.81	11370.1	8273.47
ENSRNOG00000009954	Cacul1	CDK2-associated, cullin domain 1 [Source:RGD Symbol;Acc:1308127]	2072.35	0.278745	0.000422359		1995.95	1846.91	1797.46	1845.51	1878	2221.87	2238.15	2178.84	2500.83	2219.94
ENSRNOG00000014623	Smurf2	SMAD specific E3 ubiquitin protein ligase 2 [Source:RGD Symbol;Acc:1310067]	1768.38	0.363207	0.000426724		1631.8	1429.77	1577.49	1640.24	1456.07	1924.12	2182.83	1769.2	2036.63	2035.64
ENSRNOG00000002352	Tsen15	tRNA splicing endonuclease subunit 15 [Source:RGD Symbol;Acc:1308584]	648.411	-0.356568	0.000428655		747.293	746.503	732.632	663.488	750.637	580.849	560.993	612.375	586.711	502.628
ENSRNOG00000008927	Hbp1	HMG-box transcription factor 1 [Source:RGD Symbol;Acc:620444]	1798.9	0.322828	0.000435827		1784.85	1510.94	1494.89	1599.38	1603.93	1984.65	2149.83	1888.33	2013.03	1959.2
ENSRNOG00000021815	Lig3	DNA ligase 3 [Source:RGD Symbol;Acc:1309875]	1642.38	0.400402	0.000436002		1392.2	1301.42	1419.47	1509.87	1457.01	1945.6	2043.06	1560.2	1886.02	1908.94
ENSRNOG00000019587	Ptprn	protein tyrosine phosphatase, receptor type, N [Source:RGD Symbol;Acc:620777]	26784.2	-0.914317	0.000452183		33859.3	30375.4	32890.3	43793.1	34073.4	17529.9	16229	27098.1	20123.5	11869.3
ENSRNOG00000007088	Xpot	exportin for tRNA [Source:RGD Symbol;Acc:1305562]	3316.04	-0.484669	0.000452183		3782.9	3706.09	3805.92	4370.07	3673.13	2511.81	2444.88	2811.07	3400	2654.5
ENSRNOG00000021012	Rfx5	regulatory factor X5 [Source:RGD Symbol;Acc:1311677]	3355.89	0.622054	0.000452183		2767.52	2416.93	2850.62	2496.35	2685.15	4269	3557.16	3181.01	5299.51	4035.68
ENSRNOG00000019000	Limk2	LIM domain kinase 2 [Source:RGD Symbol;Acc:62056]	2560.96	-0.39309	0.000453664		2589.14	2900.13	2827.28	3093.68	3127.81	2279.47	2181.86	2408.74	2287.27	1914.17
ENSRNOG00000033623	Pigx	phosphatidylinositol glycan anchor biosynthesis, class X [Source:RGD Symbol;Acc:1307289]	841.596	-0.411284	0.000459012		1085.05	918.264	1008.27	823.037	969.141	685.304	690.08	754.496	713.72	768.602
ENSRNOG00000024813	Mzt1	mitotic spindle organizing protein 1 [Source:RGD Symbol;Acc:1592140]	217.143	0.55019	0.000468492		180.49	186.862	198.421	169.277	145.983	240.149	246.526	296.782	231.537	275.398
ENSRNOG00000058555	7SK	7SK RNA [Source:RFAM;Acc:RF00100]	34.8632	1.86605	0.000475404		10.555	12.2687	17.9567	6.81	27.313	72.2401	76.6755	31.3503	65.1901	28.2728
ENSRNOG00000059919	Mtg2	mitochondrial ribosome-associated GTPase 2 [Source:RGD Symbol;Acc:1359243]	943.815	-0.294793	0.000480404		1146.27	1027.74	992.106	1017.61	1016.23	823.927	813.343	850.637	865.455	884.835
ENSRNOG00000017285	Tab1	TGF-beta activated kinase 1/MAP3K7 binding protein 1 [Source:RGD Symbol;Acc:1306216]	1547.49	0.325049	0.000480479		1327.82	1385.42	1281.21	1472.9	1403.32	1842.12	1838.27	1696.05	1585.92	1641.92
ENSRNOG00000021886	B4galt7	beta-1,4-galactosyltransferase 7 [Source:RGD Symbol;Acc:1309214]	1106.28	-0.390402	0.000480624		1238.1	1240.08	1268.64	1172.29	1356.23	1010.38	887.107	1101.44	889.059	899.495
ENSRNOG00000001979	Rcan1	regulator of calcineurin 1 [Source:RGD Symbol;Acc:631338]	2101.92	0.415349	0.000484272		1914.67	1972.43	1766.04	1587.7	1766.87	2424.92	2687.53	2082.7	2397.42	2418.9
ENSRNOG00000017074	Rab28	RAB28, member RAS oncogene family [Source:RGD Symbol;Acc:620891]	2631.52	-0.392782	0.000485132		2752.74	3029.42	3090.34	2850.47	3213.52	2150.61	2067.33	2640.74	2336.73	2183.29
ENSRNOG00000006335	Klhl9	kelch-like family member 9 [Source:RGD Symbol;Acc:1304814]	4028.79	-0.431474	0.000486383		4199.83	4542.25	4467.62	5019.94	4904.1	3246.9	3364.02	4123.6	3226.91	3192.73
ENSRNOG00000021234	Slc4a11	solute carrier family 4 member 11 [Source:RGD Symbol;Acc:1310188]	128.63	-0.814742	0.00049511		145.659	123.631	167.895	204.3	178.947	119.098	85.4107	90.9157	73.0579	97.3842
ENSRNOG00000001849	Mapk1	mitogen activated protein kinase 1 [Source:RGD Symbol;Acc:70500]	3806.33	0.367577	0.000500257		3261.49	3761.77	2955.67	3310.63	3331.24	4176.26	4709.24	4398.44	4124.96	4033.59
ENSRNOG00000014137	Fbln1	fibulin 1 [Source:RGD Symbol;Acc:1308667]	6466.86	0.418132	0.000500431		5056.89	5557.72	5714.71	5965.56	5385.37	6502.58	8089.75	6832.26	8411.78	7151.98
ENSRNOG00000002301	Uso1	USO1 vesicle transport factor [Source:RGD Symbol;Acc:621604]	4091.4	-0.389703	0.00051178		4743.41	4766.86	4641.8	4708.63	4341.83	3383.57	3035.96	4100.61	3609.06	3582.27
ENSRNOG00000031093	Mov10l1	Mov10 RISC complex RNA helicase like 1 [Source:RGD Symbol;Acc:1304735]	40.6461	1.0522	0.00051178		35.8869	33.9748	24.2415	20.43	17.8947	55.6444	42.7054	58.5205	59.5703	57.5928
ENSRNOG00000030022	Myo3b	myosin IIIB [Source:RGD Symbol;Acc:1560313]	30.9092	-1.2176	0.000517081		33.7759	41.5248	54.7678	47.67	38.6149	16.5957	27.1761	22.9902	12.3636	13.6128
ENSRNOG00000016545	Ift140	intraflagellar transport 140 [Source:RGD Symbol;Acc:2318759]	1390.09	0.351087	0.000524182		1112.49	1211.77	1166.29	1349.35	1268.64	1617.59	1568.45	1587.37	1624.13	1394.79
ENSRNOG00000015419	Spem1	spermatid maturation 1 [Source:RGD Symbol;Acc:1593311]	39.3325	-0.931269	0.000525245		55.9414	49.0748	50.2787	58.3714	44.2659	31.2389	18.441	27.1702	29.2232	29.32
ENSRNOG00000000809	Atat1	alpha tubulin acetyltransferase 1 [Source:RGD Symbol;Acc:1303066]	1729.92	-0.584211	0.000528722		1896.73	1951.67	1928.55	2471.06	2129.47	1415.51	1360.75	1717.99	1320.66	1106.83
ENSRNOG00000019203	Eya2	EYA transcriptional coactivator and phosphatase 2 [Source:RGD Symbol;Acc:620096]	516.934	0.435689	0.000529963		395.812	432.235	451.61	463.08	454.903	607.207	692.021	554.899	524.893	592.682
ENSRNOG00000008129	Pla2r1	phospholipase A2 receptor 1 [Source:RGD Symbol;Acc:1309777]	179.827	-1.34205	0.000540715		291.317	212.343	224.458	355.093	206.26	76.1449	87.3519	182.876	109.025	53.4042
ENSRNOG00000016777	R3hcc1	R3H domain and coiled-coil containing 1 [Source:RGD Symbol;Acc:1311790]	1562.69	-0.255403	0.000542334		1754.24	1732.72	1671.77	1618.83	1726.37	1472.14	1416.07	1326.12	1404.96	1503.7
ENSRNOG00000025889	Gnas	GNAS complex locus [Source:RGD Symbol;Acc:2716]	4767.46	-1.03723	0.000559109		4832.07	5649.26	7170.99	6947.17	7455.51	3194.18	2162.44	5095.46	2786.32	2381.2
ENSRNOG00000020060	Atf5	activating transcription factor 5 [Source:RGD Symbol;Acc:628902]	2947.59	1.42595	0.000562056		1636.02	1453.37	1500.28	1658.72	1746.15	3164.9	2609.88	2148.54	8390.42	5167.64
ENSRNOG00000021201	Txnip	thioredoxin interacting protein [Source:RGD Symbol;Acc:620886]	8452.25	0.65315	0.000564335		7271.33	5908.79	6253.41	6952.03	6469.41	9085.65	11025.7	7422.69	12653.6	11479.8
ENSRNOG00000002862	Clcn5	chloride voltage-gated channel 5 [Source:RGD Symbol;Acc:2362]	599.208	-1.19322	0.000572083		630.132	753.109	853.84	1121.7	809.972	328.985	286.32	654.175	320.331	233.513
ENSRNOG00000011040	AABR07063855.1		760.142	-0.54916	0.000575166		872.897	1026.79	913.097	844.439	858.005	623.803	556.14	785.846	596.827	523.571
ENSRNOG00000010060	Panx1	Pannexin 1 [Source:RGD Symbol;Acc:735204]	524.848	-0.387735	0.000575166		622.744	631.366	602.446	564.257	553.795	440.274	430.936	428.453	449.587	524.618
ENSRNOG00000019744	Prr16	proline rich 16 [Source:RGD Symbol;Acc:1564528]	195.616	-0.54262	0.000577143		233.265	248.205	207.4	225.703	245.817	153.266	180.527	182.876	146.116	132.987
ENSRNOG00000011480	Tubgcp5	tubulin, gamma complex associated protein 5 [Source:RGD Symbol;Acc:1304689]	1350.98	0.309139	0.000578773		1161.05	1148.54	1153.72	1318.22	1251.69	1501.42	1385.98	1492.27	1600.53	1496.37
ENSRNOG00000060175	Tsen2	tRNA splicing endonuclease subunit 2 [Source:RGD Symbol;Acc:1309946]	421.258	-0.418861	0.000588617		491.862	486.973	461.486	509.777	459.612	357.295	348.437	401.283	391.141	304.718
ENSRNOG00000016128	Lrrc14	leucine rich repeat containing 14 [Source:RGD Symbol;Acc:1560202]	1071.19	-0.325109	0.000595448		1131.49	1185.34	1182.45	1253.04	1203.66	1013.31	875.46	883.032	1038.55	945.569
ENSRNOG00000037476	Galnt9	polypeptide N-acetylgalactosaminyltransferase 9 [Source:RGD Symbol;Acc:1311523]	818.613	-0.687532	0.000606617		963.67	1204.22	917.586	1002.04	963.49	680.423	737.638	741.956	493.422	481.685
ENSRNOG00000000322	Atg5	autophagy related 5 [Source:RGD Symbol;Acc:1359580]	856.002	0.493039	0.000606617		792.679	730.459	653.623	620.682	758.171	963.526	961.841	877.807	1197.03	1004.21
ENSRNOG00000021918	Cep76	centrosomal protein 76 [Source:RGD Symbol;Acc:1305183]	407.859	-0.507016	0.000609488		528.805	398.261	477.647	533.125	455.845	328.985	288.261	354.258	372.033	341.368
ENSRNOG00000015383	Asxl3	additional sex combs like 3, transcriptional regulator [Source:RGD Symbol;Acc:1305869]	124.491	0.878156	0.000610675		58.0524	102.868	80.805	119.661	77.2299	180.6	177.615	159.886	125.884	162.307
ENSRNOG00000058531	SNORD115	Small nucleolar RNA SNORD115 [Source:RFAM;Acc:RF00105]	12.0999	2.3245	0.000615841		3.16649	0.943745	4.48917	4.86428	6.59279	26.3579	14.5586	12.5401	35.967	11.5186
ENSRNOG00000009449	Trim35	tripartite motif-containing 35 [Source:RGD Symbol;Acc:1564642]	6324.42	0.277001	0.000616612		5378.82	5857.83	5254.12	6248.66	5856.28	6770.07	7171.59	6972.3	6912.4	6822.13
ENSRNOG00000014882	Fgf11	fibroblast growth factor 11 [Source:RGD Symbol;Acc:620162]	1266.41	0.787839	0.000617316		763.125	863.527	789.196	1085.71	1143.38	2093.99	1714.04	1280.14	1655.6	1275.42
ENSRNOG00000006608	Tmem70	transmembrane protein 70 [Source:RGD Symbol;Acc:1566224]	1427.6	-0.357254	0.000620985		1545.25	1666.65	1581.98	1542.95	1681.16	1234.91	1400.54	1339.7	1149.82	1133.01
ENSRNOG00000021099	Lysmd1	LysM domain containing 1 [Source:RGD Symbol;Acc:1561865]	712.224	-0.297808	0.000625467		745.182	844.652	749.691	772.448	814.681	607.207	632.816	664.625	640.662	650.275
ENSRNOG00000009113	Marcksl1	MARCKS-like 1 [Source:RGD Symbol;Acc:621197]	736.636	0.589525	0.000626744		628.021	526.61	532.415	596.361	658.338	936.192	1011.34	725.236	735.075	1016.77
ENSRNOG00000020020	Wbp1l	WW domain binding protein 1-like [Source:RGD Symbol;Acc:1305793]	2820.69	0.371914	0.000627428		2501.53	2365.97	2639.63	2434.09	2353.63	2971.6	3259.2	2795.4	3613.56	3272.32
ENSRNOG00000032561	Slc52a2	solute carrier family 52 member 2 [Source:RGD Symbol;Acc:1560410]	522.786	-0.372783	0.000627719		569.969	557.753	568.329	625.547	627.257	459.798	401.819	471.299	497.918	448.177
ENSRNOG00000005147	Ccdc157	coiled-coil domain containing 157 [Source:RGD Symbol;Acc:1584653]	323.096	-0.657721	0.000639015		310.316	416.192	383.375	481.564	386.149	258.698	252.35	308.277	206.81	227.23
ENSRNOG00000024630	Igsf23	immunoglobulin superfamily, member 23 [Source:RGD Symbol;Acc:1564357]	11.5371	-2.5798	0.00063978		21.11	11.3249	12.5697	34.05	19.7784	4.88109	0	7.31506	2.24794	2.09428
ENSRNOG00000057250	AABR07001905.1		90.5402	-0.790434	0.00063978		113.994	118.912	128.39	108.96	103.601	48.8109	87.3519	79.4206	57.3224	58.6399
ENSRNOG00000011199	Parp6	poly (ADP-ribose) polymerase family, member 6 [Source:RGD Symbol;Acc:1310937]	2247.23	-0.566449	0.00063978		2337.93	3187.03	2478.02	2771.67	2639	1604.9	1721.8	2304.24	1736.53	1691.13
ENSRNOG00000047296	Bptf	bromodomain PHD finger transcription factor [Source:RGD Symbol;Acc:1307039]	3457.42	0.442996	0.000642588		2543.75	2901.07	2848.83	3569.41	2790.64	4187	3985.19	4207.2	3656.27	3884.9
ENSRNOG00000023492	Greb1l	growth regulation by estrogen in breast cancer 1 like [Source:RGD Symbol;Acc:1562371]	168.745	0.804775	0.000642772		87.6063	105.699	123.901	156.63	140.332	278.222	202.85	187.056	197.818	207.334
ENSRNOG00000002028	Tmem50b	transmembrane protein 50B [Source:RGD Symbol;Acc:1307561]	3941.55	-0.458598	0.000642914		4211.44	5066.02	4390.41	4151.18	4994.51	3029.2	3156.31	3878.03	3018.98	3519.44
ENSRNOG00000004300	Gtf2a1	general transcription factor 2A subunit 1 [Source:RGD Symbol;Acc:69246]	709.844	0.407689	0.000644395		698.74	600.222	605.14	602.198	545.318	773.164	830.813	720.011	862.083	860.75
ENSRNOG00000013323	Rnf217	ring finger protein 217 [Source:RGD Symbol;Acc:1306836]	293.211	0.563434	0.000644395		274.429	215.174	228.948	255.861	209.086	345.581	320.29	300.962	422.612	359.17
ENSRNOG00000017558	Tubb2a	tubulin, beta 2A class IIa [Source:RGD Symbol;Acc:1588452]	3989.05	-0.656039	0.000649508		4461.59	5750.24	4560.1	4323.37	5308.14	2691.43	3105.84	4184.21	2737.99	2767.6
ENSRNOG00000018781	Map1s	microtubule-associated protein 1S [Source:RGD Symbol;Acc:1308266]	2037.94	0.329522	0.000651968		1634.97	1997.91	1689.72	1872.75	1834.68	2289.23	2167.3	2203.92	2433.39	2255.54
ENSRNOG00000021833	Myrfl	myelin regulatory factor-like [Source:RGD Symbol;Acc:1562127]	10.0378	-2.82992	0.00065274		15.8325	19.8187	17.9567	14.5928	19.7784	0.976217	0.970576	9.40508	0	1.04714
ENSRNOG00000053306	Washc1	WASH complex subunit 1 [Source:RGD Symbol;Acc:1310196]	984.739	-0.358714	0.000656486		1201.16	1104.18	1052.26	1146.02	1029.42	820.022	813.343	876.762	827.24	976.983
ENSRNOG00000007875	Actr6	ARP6 actin-related protein 6 homolog [Source:RGD Symbol;Acc:1304609]	1020.16	-0.415555	0.000663927		1098.77	1190.06	1208.48	1113.92	1218.72	820.022	897.783	1032.47	863.207	758.131
ENSRNOG00000018198	Dapk1	death associated protein kinase 1 [Source:RGD Symbol;Acc:1311629]	1610.47	-0.508563	0.000665866		1751.07	1985.64	1883.65	2077.05	1759.33	1120.7	1260.78	1609.31	1203.77	1453.43
ENSRNOG00000030034	Sox11	SRY box 11 [Source:RGD Symbol;Acc:69351]	195.51	-0.509856	0.000678825		234.321	260.474	212.787	220.838	220.388	144.48	186.351	145.256	158.479	171.731
ENSRNOG00000010309	Nfyb	nuclear transcription factor Y subunit beta [Source:RGD Symbol;Acc:3172]	1024.9	-0.314704	0.000680598		1097.72	1144.76	1069.32	1133.38	1236.62	880.548	1006.49	918.562	877.819	883.787
ENSRNOG00000010594	LOC500124	similar to RIKEN cDNA 4921507P07 [Source:RGD Symbol;Acc:1563788]	129.909	-0.670071	0.00070937		143.548	151.943	161.61	171.223	169.529	114.217	87.3519	129.581	83.1736	86.9128
ENSRNOG00000001353	Ap4m1	adaptor-related protein complex 4, mu 1 subunit [Source:RGD Symbol;Acc:1310233]	601.521	-0.32352	0.000720255		686.074	717.246	652.725	676.135	611.246	505.68	528.964	573.71	529.389	534.042
ENSRNOG00000009739	RGD1564420	similar to Hypothetical protein MGC31278 [Source:RGD Symbol;Acc:1564420]	3007.88	-0.441708	0.000725305		3473.64	3154.94	3334.55	4124.91	3235.18	2380.02	2336.18	2487.12	2885.23	2667.07
ENSRNOG00000011146	Gyg1	glycogenin 1 [Source:RGD Symbol;Acc:621785]	2062.94	0.426392	0.000725305		1966.39	1712.9	1548.76	1812.43	1762.16	2562.57	2550.67	2249.9	2445.75	2017.84
ENSRNOG00000005513	Srsf5	serine and arginine rich splicing factor 5 [Source:RGD Symbol;Acc:3664]	8431.86	0.183858	0.000725478		8033.4	7852.9	7471.77	8182.7	7936.78	8711.76	8979.77	9053.95	8868.11	9227.41
ENSRNOG00000018077	Gpat4	glycerol-3-phosphate acyltransferase 4 [Source:RGD Symbol;Acc:1310520]	3178.68	-0.19713	0.000735607		3276.27	3346.52	3455.76	3458.5	3438.61	2966.72	2869.99	3013.8	3098.78	2861.84
ENSRNOG00000002254	Tmem33	transmembrane protein 33 [Source:RGD Symbol;Acc:708371]	2383.74	-0.379494	0.000737162		2457.2	2771.78	2719.54	2897.17	2631.47	2009.05	2088.68	2417.1	1934.35	1911.03
ENSRNOG00000008471	Kif21b	kinesin family member 21B [Source:RGD Symbol;Acc:1306206]	1846.72	0.379317	0.00074514		1492.47	1752.53	1468.86	1766.71	1546.48	2245.3	2049.86	1974.02	1933.22	2237.74
ENSRNOG00000060905	AC111831.2		170.111	-0.541928	0.000748549		233.265	211.399	204.706	191.653	167.645	143.504	130.057	151.526	142.744	124.61
ENSRNOG00000004650	Begain	brain-enriched guanylate kinase-associated [Source:RGD Symbol;Acc:708347]	2377.83	0.821871	0.000748549		1214.88	2097	1462.57	1907.77	1909.08	3291.8	3649.37	3453.75	2532.3	2259.73
ENSRNOG00000019738	Gpr61	G protein-coupled receptor 61 [Source:RGD Symbol;Acc:1310176]	538.464	-0.764356	0.000752729		573.135	704.034	633.87	758.828	719.556	415.868	398.907	555.944	342.81	281.681
ENSRNOG00000001293	Get4	golgi to ER traffic protein 4 [Source:RGD Symbol;Acc:1311660]	1817.18	0.346543	0.000753846		1516.75	1674.2	1678.95	1532.25	1597.34	1952.43	2180.89	2237.36	1999.54	1802.13
ENSRNOG00000019424	Aspdh	aspartate dehydrogenase domain containing [Source:RGD Symbol;Acc:1310111]	111.63	0.882657	0.000762367		70.7184	69.8372	61.0527	90.4757	100.776	192.315	137.822	154.661	105.653	132.987
ENSRNOG00000016955	Fam188a	family with sequence similarity 188, member A [Source:RGD Symbol;Acc:1309605]	1336.24	-0.386665	0.000762417		1302.48	1684.59	1569.41	1417.45	1596.4	1131.44	1118.1	1256.1	1110.48	1175.94
ENSRNOG00000023053	Ice1	interactor of little elongation complex ELL subunit 1 [Source:RGD Symbol;Acc:1309747]	2705.6	0.3715	0.000762417		2077.22	2438.64	2245.48	2688	2346.09	3110.23	3005.88	3300.14	3021.23	2823.09
ENSRNOG00000028168	Ankrd16	ankyrin repeat domain 16 [Source:RGD Symbol;Acc:1311405]	239.209	-0.510818	0.00077908		298.706	310.492	254.985	249.051	291.967	169.862	187.321	225.722	211.306	192.674
ENSRNOG00000024780	MGC95210	hypothetical LOC287798 [Source:RGD Symbol;Acc:1359207]	383.069	0.34441	0.00077908		374.702	327.48	328.607	325.907	331.523	414.892	416.377	451.444	445.091	414.668
ENSRNOG00000013213	Epha4	Eph receptor A4 [Source:RGD Symbol;Acc:1560587]	1073.99	0.771942	0.00077908		547.803	827.665	745.202	903.784	941.828	1435.04	1286.98	1766.06	1173.42	1112.06
ENSRNOG00000008613	Gatad1	GATA zinc finger domain containing 1 [Source:RGD Symbol;Acc:1562004]	948.802	-0.415666	0.000782228		1071.33	1050.39	1168.98	1050.69	1081.22	765.354	773.549	970.813	714.844	840.855
ENSRNOG00000032112	AY172581.14		27.2903	1.43447	0.000783112		14.777	24.5374	13.4675	10.7014	10.3601	52.7157	54.3523	29.2602	29.2232	33.5085
ENSRNOG00000019012	D2hgdh	D-2-hydroxyglutarate dehydrogenase [Source:RGD Symbol;Acc:1307976]	593.407	0.594722	0.000784162		417.977	428.46	469.567	532.152	516.122	760.473	815.284	817.197	579.967	596.871
ENSRNOG00000008517	Cdc42ep1	CDC42 effector protein 1 [Source:RGD Symbol;Acc:1311131]	1778.24	0.395996	0.000793574		1490.36	1337.29	1537.99	1648.99	1664.21	2130.11	2206.12	1845.48	2072.6	1849.25
ENSRNOG00000008523	Faf1	Fas associated factor 1 [Source:RGD Symbol;Acc:70987]	1294.41	0.370992	0.000807031		1264.49	1129.66	1083.68	1014.69	1151.86	1426.25	1311.25	1481.82	1603.9	1476.47
ENSRNOG00000023521	Map3k10	mitogen activated protein kinase kinase kinase 10 [Source:RGD Symbol;Acc:1308381]	3187.92	-0.631339	0.000811964		3114.77	4244.97	3370.47	4444.98	4197.73	2528.4	2710.82	3028.43	2126.55	2112.08
ENSRNOG00000016559	Tm2d2	TM2 domain containing 2 [Source:RGD Symbol;Acc:1306769]	2007.67	-0.353879	0.000815489		2137.38	2357.48	2353.22	2043.97	2371.52	1678.12	1949.89	1863.25	1614.02	1707.89
ENSRNOG00000036852	Pcbp2	poly(rC) binding protein 2 [Source:RGD Symbol;Acc:1309626]	5036.01	0.182499	0.000816616		4935.51	4575.28	4668.73	4713.49	4696.89	5239.36	5203.26	5350.44	5423.15	5554.04
ENSRNOG00000021096	Tmem143	transmembrane protein 143 [Source:RGD Symbol;Acc:1305013]	406.414	0.593021	0.000816921		276.54	395.429	323.22	275.318	349.418	518.371	524.111	535.044	469.819	396.867
ENSRNOG00000005729	Palm3	paralemmin 3 [Source:RGD Symbol;Acc:2323602]	134.916	0.785973	0.000835622		103.439	84.9371	86.192	97.2856	123.379	199.148	153.351	155.706	216.926	128.798
ENSRNOG00000009936	Dido1	death inducer-obliterator 1 [Source:RGD Symbol;Acc:1311173]	2524.1	0.345906	0.000843072		2125.77	2150.8	2099.13	2593.64	2145.48	2926.7	2703.06	2668.95	2867.24	2960.27
ENSRNOG00000032705	Bcl7b	BCL tumor suppressor 7B [Source:RGD Symbol;Acc:1597090]	1082.71	0.277239	0.000843494		958.392	991.876	983.128	911.567	1049.2	1156.82	1217.1	1127.56	1256.6	1174.89
ENSRNOG00000006103	Tbc1d31	TBC1 domain family, member 31 [Source:RGD Symbol;Acc:1587370]	688.852	-0.312587	0.000852895		773.68	772.927	688.638	810.389	770.415	581.825	603.699	657.31	617.058	612.578
ENSRNOG00000043503	Ehd1	EH-domain containing 1 [Source:RGD Symbol;Acc:1309017]	3235.55	0.233821	0.000858583		3261.49	2883.14	2859.6	2874.79	2992.19	3451.9	3558.13	3434.94	3529.26	3510.02
ENSRNOG00000027924	Fam83g	family with sequence similarity 83, member G [Source:RGD Symbol;Acc:2322345]	42.2833	-1.08598	0.000867051		66.4964	42.4685	51.1765	75.8828	51.8005	21.4768	39.7936	25.0802	22.4794	26.1785
ENSRNOG00000008610	Mbip	MAP3K12 binding inhibitory protein 1 [Source:RGD Symbol;Acc:1306310]	415.675	-0.446874	0.00087718		548.859	446.392	448.917	488.374	465.263	356.319	298.938	393.968	364.166	345.557
ENSRNOG00000026425	Ppp6r2	protein phosphatase 6, regulatory subunit 2 [Source:RGD Symbol;Acc:1563990]	3229.08	-0.439898	0.00087718		3121.11	3831.61	3643.41	4088.92	3902.93	2765.62	2856.41	3110.99	2528.93	2440.89
ENSRNOG00000017254	Nsun2	NOP2/Sun RNA methyltransferase family, member 2 [Source:RGD Symbol;Acc:1311954]	1885.04	-0.623902	0.000903841		2606.02	2147.02	2519.32	2119.85	2039.06	1285.68	1179.25	1394.04	1760.13	1800.04
ENSRNOG00000023768	Rundc1	RUN domain containing 1 [Source:RGD Symbol;Acc:1307490]	1013.8	0.283509	0.000908922		842.287	919.208	886.162	987.449	937.119	1096.29	1169.54	1112.93	1127.34	1059.71
ENSRNOG00000020185	Wdr6	WD repeat domain 6 [Source:RGD Symbol;Acc:1307649]	12446	0.689543	0.000908922		7476.09	10485	8640.75	10728.7	10304.5	15855.7	17007.4	18740.1	14094.6	11126.9
ENSRNOG00000016371	Slc18b1	solute carrier family 18 member B1 [Source:RGD Symbol;Acc:1306962]	793.936	-0.480405	0.000910021		835.954	919.208	846.657	1030.26	992.686	627.708	708.521	785.846	610.315	582.211
ENSRNOG00000018999	Cdc14b	cell division cycle 14B [Source:RGD Symbol;Acc:1311163]	252.547	-0.51058	0.000913244		300.817	261.417	325.914	331.744	263.712	211.839	177.615	234.082	206.81	211.523
ENSRNOG00000014829	Prmt3	protein arginine methyltransferase 3 [Source:RGD Symbol;Acc:620413]	759.516	-0.427038	0.000915805		1030.17	868.246	886.162	768.557	802.437	627.708	593.022	647.905	677.753	693.208
ENSRNOG00000016122	Hmgcr	3-hydroxy-3-methylglutaryl-CoA reductase [Source:RGD Symbol;Acc:2803]	3049.39	-0.419301	0.000939951		3258.32	3556.98	3620.96	3664.75	3346.31	2571.36	2549.7	3093.22	2186.12	2646.13
ENSRNOG00000010728	Stradb	STE20-related kinase adaptor beta [Source:RGD Symbol;Acc:1559449]	858.363	0.377186	0.000941255		693.462	849.371	738.019	699.484	753.462	939.121	1073.46	1006.34	941.885	889.023
ENSRNOG00000019221	Gstm4	glutathione S-transferase mu 4 [Source:RGD Symbol;Acc:1565825]	992.024	-0.318164	0.000961144		1196.93	1111.73	1058.55	996.205	1141.5	831.737	864.784	946.778	892.431	879.599
ENSRNOG00000007710	Usp20	ubiquitin specific peptidase 20 [Source:RGD Symbol;Acc:1305621]	3338.81	0.443859	0.000970078		2400.2	2902.96	2654.89	3060.61	3126.87	4083.52	3792.04	4004.47	4106.98	3255.56
ENSRNOG00000056115	SNORD113	Small nucleolar RNA SNORD113/SNORD114 family [Source:RFAM;Acc:RF00181]	64.6992	1.07558	0.00097271		39.0534	55.681	35.9133	42.8057	34.8476	103.479	94.1459	110.771	83.1736	47.1214
ENSRNOG00000017536	Cdc16	cell division cycle 16 [Source:RGD Symbol;Acc:1305076]	1976.51	-0.290567	0.000976405		2279.88	2120.6	2287.68	2029.38	2155.84	1633.21	1757.71	1853.84	1911.87	1735.11
ENSRNOG00000011216	Tbl1xr1	transducin (beta)-like 1 X-linked receptor 1 [Source:RGD Symbol;Acc:1560053]	2554.28	0.370433	0.000977554		2420.26	2300.85	2130.56	2276.48	2013.63	2721.69	2988.4	2872.73	2578.38	3239.86
ENSRNOG00000008101	Tmem251	transmembrane protein 251 [Source:RGD Symbol;Acc:1566396]	340.361	-0.575995	0.000986917		472.863	352.017	436.347	363.848	411.579	229.411	242.644	272.747	293.356	328.802
ENSRNOG00000031544	Larp1	La ribonucleoprotein domain family, member 1 [Source:RGD Symbol;Acc:1306683]	3334.36	0.520962	0.00100304		2764.35	2736.86	3111.89	2623.79	2456.29	3702.79	3268.9	3535.26	4517.23	4626.27
ENSRNOG00000036688	Arhgdia	Rho GDP dissociation inhibitor alpha [Source:RGD Symbol;Acc:1359547]	17138	0.888156	0.00100841		17514.9	10573.7	13683	8124.32	10220.7	22068.4	20395.7	17324.1	24756.5	26718.9
ENSRNOG00000047874	Nelfcd	negative elongation factor complex member C/D [Source:RGD Symbol;Acc:1590753]	1602.76	-0.30175	0.00101244		1625.47	1815.77	1789.38	1823.13	1795.12	1461.4	1448.1	1583.19	1335.27	1350.81
ENSRNOG00000009540	Gpr3	G protein-coupled receptor 3 [Source:RGD Symbol;Acc:628686]	62.0881	-1.33228	0.00102864		56.9969	87.7683	104.149	99.2314	96.0664	31.2389	19.4115	62.7005	22.4794	40.8385
ENSRNOG00000018985	Grk2	G protein-coupled receptor kinase 2 [Source:RGD Symbol;Acc:2062]	5127.29	0.414385	0.00102979		4663.19	4821.59	4176.72	3798.03	4520.77	6085.74	5945.75	5208.32	5455.74	6596.99
ENSRNOG00000013196	Dok5	docking protein 5 [Source:RGD Symbol;Acc:1562846]	284.647	-0.969375	0.00103888		292.373	513.397	375.294	335.635	367.313	163.028	164.027	304.097	143.868	187.438
ENSRNOG00000027300	Ttc7b	tetratricopeptide repeat domain 7B [Source:RGD Symbol;Acc:1305920]	2423.12	-0.605479	0.00103888		2359.04	3339.91	2891.92	2976.94	3053.41	1799.17	1896.51	2479.8	1545.46	1889.04
ENSRNOG00000003078	Dcaf6	DDB1 and CUL4 associated factor 6 [Source:RGD Symbol;Acc:1561961]	1477.67	-0.476402	0.00104921		1527.31	1979.98	1600.84	1830.92	1658.56	1216.37	1280.19	1432.71	1035.17	1214.68
ENSRNOG00000061961	Rn60_13_0702.4		20.8341	-1.30965	0.00105178		28.4984	37.7498	35.0155	26.2671	20.7202	12.6908	8.73519	15.6751	14.6116	8.37713
ENSRNOG00000019930	Rhot2	ras homolog family member T2 [Source:RGD Symbol;Acc:727970]	2213.59	-0.427544	0.00105178		2180.66	2560.38	2504.96	2801.83	2648.42	2090.08	1831.48	2095.24	1697.19	1725.69
ENSRNOG00000034007	Nr3c2	nuclear receptor subfamily 3, group C, member 2 [Source:RGD Symbol;Acc:3094]	533.566	0.739338	0.00106064		273.374	409.585	449.815	465.998	399.335	678.471	709.491	544.449	840.728	564.409
ENSRNOG00000000812	RGD1302996	hypothetical protein MGC:15854 [Source:RGD Symbol;Acc:1302996]	777.465	0.542087	0.00106986		516.139	618.153	581.796	704.348	744.986	1038.69	997.753	893.482	899.174	780.12
ENSRNOG00000008320	Lypla1	lysophospholipase I [Source:RGD Symbol;Acc:3025]	1420.88	0.33565	0.00108822		1440.75	1210.83	1246.19	1177.16	1207.42	1488.73	1584.95	1521.53	1628.63	1702.65
ENSRNOG00000051006	Ufsp1	UFM1-specific peptidase 1 [Source:RGD Symbol;Acc:7536909]	550.374	-0.909336	0.00109887		582.635	760.659	769.443	735.48	743.102	328.985	329.996	637.455	310.215	305.765
ENSRNOG00000059215	Pqlc1	PQ loop repeat containing 1 [Source:RGD Symbol;Acc:1305223]	786.321	-0.679204	0.00110071		925.672	975.833	1103.44	840.548	994.57	562.301	545.464	861.087	564.232	490.062
ENSRNOG00000010688	Nrgn	neurogranin [Source:RGD Symbol;Acc:61833]	3396.74	-1.6465	0.00110572		5166.66	9762.1	2522.01	4520.86	3772.96	1762.07	2163.41	2587.44	810.381	899.495
ENSRNOG00000003853	Scoc	short coiled-coil protein [Source:RGD Symbol;Acc:1311860]	6685.52	-0.581327	0.00111871		7141.5	8769.28	7959.29	7771.18	8431.24	5097.81	5244.02	7164.58	4943.21	4333.07
ENSRNOG00000013602	LOC100911993	ubiquitin carboxyl-terminal hydrolase 48-like [Source:RGD Symbol;Acc:6489246]	1787.41	0.305478	0.00112347		1769.01	1480.74	1497.59	1693.74	1554.96	1962.2	2002.3	1972.98	1871.41	2069.15
ENSRNOG00000036675	Btbd16	BTB domain containing 16 [Source:RGD Symbol;Acc:1311454]	85.7264	-1.04026	0.00113685		123.493	126.462	95.1703	130.363	101.717	46.8584	73.7638	83.6007	37.0909	38.7442
ENSRNOG00000007920	Ssbp3	single stranded DNA binding protein 3 [Source:RGD Symbol;Acc:621502]	1955.91	-0.473923	0.00113685		2252.43	2265.93	2007.56	2391.28	2455.34	1639.07	1816.92	1873.7	1321.79	1535.11
ENSRNOG00000004793	Ncln	nicalin [Source:RGD Symbol;Acc:1309355]	3122.69	0.297764	0.00113938		2531.08	2896.35	2733	2936.08	2910.25	3396.26	3364.99	3179.96	3573.09	3705.83
ENSRNOG00000005806	Oxtr	oxytocin receptor [Source:RGD Symbol;Acc:3239]	53.9228	-1.75532	0.00115247		69.6629	68.8934	71.8267	129.39	76.288	20.5006	32.029	42.8453	23.6033	4.18857
ENSRNOG00000027434	Fitm2	fat storage-inducing transmembrane protein 2 [Source:RGD Symbol;Acc:1307696]	863.112	-0.566167	0.00115247		852.842	1008.86	984.025	1180.07	1125.48	624.779	680.374	887.212	666.513	620.955
ENSRNOG00000004941	Gpn1	GPN-loop GTPase 1 [Source:RGD Symbol;Acc:1589985]	1165.4	-0.39955	0.00116266		1415.42	1253.29	1357.52	1254.01	1347.76	871.762	906.518	1072.18	1035.17	1140.34
ENSRNOG00000020118	Nme5	NME/NM23 family member 5 [Source:RGD Symbol;Acc:1583004]	142.146	-0.861835	0.00116506		165.713	191.58	173.282	190.68	195.9	87.8595	116.469	151.526	73.0579	75.3942
ENSRNOG00000030328	Fam98a	family with sequence similarity 98, member A [Source:RGD Symbol;Acc:1305486]	1770.36	-0.339041	0.00116553		2080.39	1894.1	2035.39	1938.9	1937.34	1525.83	1430.63	1436.89	1776.99	1647.15
ENSRNOG00000000697	Coro1c	coronin 1C [Source:RGD Symbol;Acc:1564490]	4475.46	-0.336019	0.0011767		4971.4	4695.13	5254.12	4978.11	5072.68	3775.03	3792.04	4575.05	3601.19	4039.87
ENSRNOG00000046168	Ppm1l	protein phosphatase, Mg2+/Mn2+ dependent, 1L [Source:RGD Symbol;Acc:1305220]	2400.59	-0.75685	0.00118071		2516.31	3281.4	2837.15	3557.74	2888.59	1730.83	1709.19	2604.16	1407.21	1473.33
ENSRNOG00000053961	Med9	mediator complex subunit 9 [Source:RGD Symbol;Acc:1563669]	723.996	-0.349851	0.00118883		901.395	722.909	793.685	803.579	835.401	635.517	579.434	669.85	639.538	658.652
ENSRNOG00000015625	MGC116202	hypothetical protein LOC688735 [Source:RGD Symbol;Acc:1585272]	820.093	-0.639884	0.00121182		906.673	991.876	966.069	1019.55	1111.36	729.234	618.257	836.007	519.273	502.628
ENSRNOG00000042971	LOC363337	similar to RIKEN cDNA 1700081O22 [Source:RGD Symbol;Acc:1359598]	135.193	-1.22263	0.00122563		208.989	131.181	123.003	184.843	298.559	125.932	57.264	63.7455	80.9257	77.4885
ENSRNOG00000010702	Ube3c	ubiquitin protein ligase E3C [Source:RGD Symbol;Acc:1559986]	3511.16	-0.360368	0.00123642		3734.35	3971.28	4078.86	4113.24	3838.89	2781.24	3086.43	3636.63	2947.04	2923.62
ENSRNOG00000016917	Clcn1	chloride voltage-gated channel 1 [Source:RGD Symbol;Acc:2360]	71.2339	1.00771	0.00123642		35.8869	45.2998	40.4025	65.1814	49.9169	113.241	108.705	111.816	84.2976	57.5928
ENSRNOG00000005042	Ranbp17	RAN binding protein 17 [Source:RGD Symbol;Acc:1562576]	230.771	-0.79928	0.00124714		295.539	285.955	290	294.776	299.501	160.1	175.674	253.937	136	116.233
ENSRNOG00000014450	Shprh	SNF2 histone linker PHD RING helicase [Source:RGD Symbol;Acc:1310342]	1452.14	0.316959	0.00124714		1213.82	1294.82	1291.08	1440.8	1225.32	1578.54	1693.66	1506.9	1729.79	1546.63
ENSRNOG00000005418	Trap1	TNF receptor-associated protein 1 [Source:RGD Symbol;Acc:1359733]	2429.56	-0.197827	0.00124982		2561.69	2617.95	2577.68	2508.02	2714.35	2221.87	2317.74	2335.59	2172.63	2268.11
ENSRNOG00000015568	Plpp5	phospholipid phosphatase 5 [Source:RGD Symbol;Acc:1591734]	777.685	0.413059	0.00125408		731.46	589.841	632.973	695.592	685.651	894.215	792.961	893.482	1025.06	835.619
ENSRNOG00000011066	2021-03-06	membrane associated ring-CH-type finger 6 [Source:RGD Symbol;Acc:1565757]	3664.31	0.605279	0.00125408		2228.16	3265.36	2673.75	3373.87	2992.19	4367.6	4690.8	5317	4077.76	3656.62
ENSRNOG00000051850	SCARNA2	Small Cajal body-specific RNA 2 [Source:RFAM;Acc:RF01268]	13.7725	1.66776	0.00125408		11.6105	3.77498	5.387	4.86428	7.53462	19.5243	22.3233	12.5401	29.2232	20.9428
ENSRNOG00000054809	AABR07026032.1		38.8384	-1.90098	0.00126779		51.7194	130.237	46.6873	46.6971	31.0803	22.453	9.70576	12.5401	8.99174	28.2728
ENSRNOG00000012959	Nab1	Ngfi-A binding protein 1 [Source:RGD Symbol;Acc:70882]	2118.43	-0.447624	0.00126914		2867.79	2176.28	2424.15	2556.67	2198.23	1787.45	1861.57	1554.97	1747.77	2009.46
ENSRNOG00000008178	Nxn	nucleoredoxin [Source:RGD Symbol;Acc:1310489]	1054.02	0.406099	0.00127144		850.731	869.189	850.248	1003.99	958.781	1067.98	1331.63	1087.85	1307.17	1212.59
ENSRNOG00000029667	Tbce	tubulin folding cofactor E [Source:RGD Symbol;Acc:1305533]	1781.81	-0.2286	0.00128217		1944.23	1868.62	1839.66	2007	1954.29	1703.5	1592.72	1680.37	1675.84	1551.86
ENSRNOG00000010492	Sp2	Sp2 transcription factor [Source:RGD Symbol;Acc:1592078]	712.868	0.406607	0.00128525		584.746	543.597	657.214	687.81	591.468	752.663	836.637	732.551	866.579	875.41
ENSRNOG00000002506	Cdkl2	cyclin dependent kinase like 2 [Source:RGD Symbol;Acc:1309625]	1717.35	-0.805884	0.0012858		2107.83	2485.83	1907.9	2410.74	2012.69	1206.6	1590.77	1605.13	1039.67	806.299
ENSRNOG00000015153	Ints3	integrator complex subunit 3 [Source:RGD Symbol;Acc:1304593]	3964.39	-0.242085	0.0012858		4146	4019.41	4267.4	4485.84	4561.27	3627.62	3430.02	3642.9	3791.14	3672.33
ENSRNOG00000010379	Celf1	CUGBP, Elav-like family member 1 [Source:RGD Symbol;Acc:1307721]	1580.11	-0.317951	0.00129117		1677.19	1729.89	1789.38	1912.64	1657.62	1338.39	1279.22	1517.35	1408.33	1491.13
ENSRNOG00000032307	Dsel	dermatan sulfate epimerase-like [Source:RGD Symbol;Acc:1307724]	571.226	-0.521284	0.00129348		658.631	630.422	685.047	778.285	614.072	448.084	475.582	559.079	493.422	369.641
ENSRNOG00000003675	Ptchd1	patched domain containing 1 [Source:RGD Symbol;Acc:1564527]	464.536	0.689447	0.00129527		273.374	335.03	351.053	406.654	411.579	620.874	508.582	745.091	527.141	465.978
ENSRNOG00000037850	2021-03-02	mitochondrial amidoxime reducing component 2 [Source:RGD Symbol;Acc:621257]	1214.14	0.292884	0.00130607		1105.11	1201.39	1004.68	1048.74	1097.23	1368.66	1390.84	1270.73	1372.36	1281.7
ENSRNOG00000008354	Slc9a8	solute carrier family 9 member A8 [Source:RGD Symbol;Acc:1308193]	1056.09	0.330108	0.00130607		851.787	942.802	978.638	939.779	964.432	1139.25	1039.49	1261.33	1201.52	1241.91
ENSRNOG00000039107	Mfrp	membrane frizzled-related protein [Source:RGD Symbol;Acc:1307477]	299.081	0.900293	0.00130607		155.158	251.036	138.266	231.54	267.479	371.939	527.994	356.348	336.066	354.981
ENSRNOG00000060513	AC107174.2		25.5572	-1.25031	0.0013149		34.8314	30.1998	39.5047	39.8871	35.7895	22.453	15.5292	19.8552	11.2397	6.28285
ENSRNOG00000033560	Polr3c	RNA polymerase III subunit C [Source:RGD Symbol;Acc:1311545]	853.361	-0.698521	0.00134686		1182.16	1073.04	1178.86	931.024	914.515	547.658	525.082	592.52	677.753	911.013
ENSRNOG00000038066	Fam155b	family with sequence similarity 155, member B [Source:RGD Symbol;Acc:1584125]	630.945	0.974215	0.00135259		226.932	658.734	371.703	423.193	447.368	907.882	944.371	743.001	824.992	761.272
ENSRNOG00000047211	Fzd3	frizzled class receptor 3 [Source:RGD Symbol;Acc:628814]	554.47	0.726684	0.00136724		346.203	530.385	309.753	504.913	397.451	720.448	750.256	800.476	604.695	580.116
ENSRNOG00000039717	Ipo11	importin 11 [Source:RGD Symbol;Acc:1311133]	883.639	-0.41238	0.00136785		949.948	1088.14	949.01	1021.5	1036.95	681.4	811.402	888.257	678.877	730.905
ENSRNOG00000058329	Prrx2	paired related homeobox 2 [Source:RGD Symbol;Acc:1311471]	190.962	0.830399	0.00136785		110.827	134.956	179.567	139.118	122.438	207.934	319.32	186.011	298.975	210.475
ENSRNOG00000020272	RGD1310209	similar to KIAA1324 protein [Source:RGD Symbol;Acc:1310209]	2034.12	-1.35987	0.00143093		3065.17	2108.33	2614.49	3925.48	2924.37	1004.53	853.137	2118.23	1250.98	476.449
ENSRNOG00000016877	Shisa7	shisa family member 7 [Source:RGD Symbol;Acc:1583944]	1587.47	1.04181	0.00143496		651.242	1545.85	697.617	1207.31	1087.81	2427.85	2755.47	2035.68	1574.68	1891.14
ENSRNOG00000056944	Arhgap24	Rho GTPase activating protein 24 [Source:RGD Symbol;Acc:1306669]	866.651	-0.560873	0.00145865		1130.44	855.977	969.66	1170.35	1038.84	706.781	601.757	888.257	669.885	634.568
ENSRNOG00000012369	Fam174b	family with sequence similarity 174, member B [Source:RGD Symbol;Acc:1596692]	283.223	0.57359	0.00145865		210.044	229.33	214.582	277.264	207.202	335.819	363.966	402.328	322.579	269.115
ENSRNOG00000014945	Kpna3	karyopherin subunit alpha 3 [Source:RGD Symbol;Acc:1311339]	1451.57	0.23455	0.00146279		1290.87	1351.44	1311.73	1304.6	1409.92	1497.52	1632.51	1620.81	1591.54	1504.74
ENSRNOG00000009045	Alg6	ALG6, alpha-1,3-glucosyltransferase [Source:RGD Symbol;Acc:1308815]	235.474	-0.589552	0.00146944		264.93	284.067	299.876	291.857	274.072	182.553	174.704	219.452	136	227.23
ENSRNOG00000000231	Kctd17	potassium channel tetramerization domain containing 17 [Source:RGD Symbol;Acc:1311154]	1434.08	-0.647584	0.00147408		1430.2	2143.25	1545.17	1896.1	1738.61	1066.03	1189.93	1433.75	955.373	942.427
ENSRNOG00000011254	Fam76a	family with sequence similarity 76, member A [Source:RGD Symbol;Acc:1305162]	401.327	0.352374	0.00147408		357.814	369.004	354.644	354.12	327.756	431.488	470.73	475.479	397.885	474.355
ENSRNOG00000003813	Kcnk10	potassium two pore domain channel subfamily K member 10 [Source:RGD Symbol;Acc:619732]	205.703	-0.568403	0.00147663		232.21	275.574	238.824	237.377	243.933	161.076	164.027	169.291	209.058	125.657
ENSRNOG00000002141	Cd200	Cd200 molecule [Source:RGD Symbol;Acc:3104]	6413.45	0.495295	0.00148163		4388.76	5701.17	5325.95	5125.98	6073.85	7508.09	8179.05	8438.44	7234.98	6158.24
ENSRNOG00000018927	Sprn	shadow of prion protein homolog (zebrafish) [Source:RGD Symbol;Acc:1561845]	268.34	1.13692	0.00149561		100.272	284.067	105.944	175.114	173.296	405.13	459.083	327.088	367.538	285.87
ENSRNOG00000011424	Cldn23	claudin 23 [Source:RGD Symbol;Acc:1309001]	17.9384	-2.74998	0.00149568		51.7194	29.2561	35.9133	13.62	25.4293	3.90487	3.88231	0	14.6116	1.04714
ENSRNOG00000053247	Snx21	sorting nexin family member 21 [Source:RGD Symbol;Acc:2323753]	633.74	-0.503848	0.00149568		643.854	789.915	736.223	738.398	808.088	529.11	553.229	631.185	483.306	424.092
ENSRNOG00000004483	Ptprr	protein tyrosine phosphatase, receptor type, R [Source:RGD Symbol;Acc:620780]	1160.33	-0.85732	0.00151439		1567.41	1308.03	1293.78	1699.58	1607.7	820.999	794.902	1196.53	829.488	484.827
ENSRNOG00000015525	Zswim3	zinc finger, SWIM-type containing 3 [Source:RGD Symbol;Acc:1309789]	541.424	-0.336347	0.00151439		586.857	589.841	639.257	650.841	554.736	500.799	466.847	514.144	442.843	468.072
ENSRNOG00000009963	Ctps1	CTP synthase 1 [Source:RGD Symbol;Acc:1311060]	2468.02	0.467916	0.00151439		1929.45	2192.32	2129.66	2005.06	2099.33	2768.55	2623.47	3665.89	2732.37	2534.08
ENSRNOG00000049034	Ptrh1	peptidyl-tRNA hydrolase 1 homolog [Source:RGD Symbol;Acc:1310165]	186.666	-0.629349	0.00153265		268.097	204.793	201.115	250.997	209.086	125.932	137.822	180.786	123.636	164.401
ENSRNOG00000042309	Soga3	SOGA family member 3 [Source:RGD Symbol;Acc:1307525]	3247.6	-0.537896	0.00153601		3342.76	3792.91	3585.95	4654.15	3854.9	2763.67	2802.05	3047.24	2570.51	2061.82
ENSRNOG00000007926	Map2k5	mitogen activated protein kinase kinase 5 [Source:RGD Symbol;Acc:61890]	1122.88	-0.488695	0.00153947		1162.1	1377.87	1257.86	1329.89	1428.75	948.883	965.724	1144.28	823.868	789.545
ENSRNOG00000019290	Pskh1	protein serine kinase H1 [Source:RGD Symbol;Acc:1304648]	555.252	0.350728	0.00153947		507.695	461.491	479.443	505.885	485.983	656.018	601.757	543.404	686.744	624.096
ENSRNOG00000018363	Hectd3	HECT domain E3 ubiquitin protein ligase 3 [Source:RGD Symbol;Acc:1309823]	1420.89	-0.259189	0.001543		1487.2	1513.77	1636.75	1635.37	1466.43	1264.2	1228.75	1284.32	1346.51	1345.58
ENSRNOG00000013916	Nefm	neurofilament medium [Source:RGD Symbol;Acc:3160]	6346.33	0.646349	0.00155946		3637.25	5968.25	4569.07	4867.2	5698.06	9218.42	8412.96	7278.48	7486.75	6326.83
ENSRNOG00000009917	LOC500227	hypothetical gene supported by BC079424 [Source:RGD Symbol;Acc:1566019]	167.715	-0.867011	0.00159531		191.045	278.405	175.975	246.133	192.133	115.194	151.41	149.436	83.1736	94.2427
ENSRNOG00000006674	Rflnb	refilin B [Source:RGD Symbol;Acc:1359691]	232.081	-0.550239	0.00160055		286.04	234.049	256.78	336.608	265.595	179.624	175.674	224.677	191.075	170.684
ENSRNOG00000028411	Pcnp	PEST proteolytic signal containing nuclear protein [Source:RGD Symbol;Acc:1563775]	2669.01	-0.238804	0.00160055		2972.28	2839.73	2846.13	2840.74	2946.98	2321.44	2364.32	2573.86	2637.95	2346.64
ENSRNOG00000061213	Mrps36	mitochondrial ribosomal protein S36 [Source:RGD Symbol;Acc:1309315]	694.665	0.509935	0.00160055		620.633	677.609	574.613	426.111	566.98	862	790.049	858.997	781.158	788.498
ENSRNOG00000022455	Cptp	ceramide-1-phosphate transfer protein [Source:RGD Symbol;Acc:1359656]	1035.02	0.576089	0.00160055		661.797	820.115	817.028	893.082	962.548	1264.2	1151.1	1301.04	1496	983.266
ENSRNOG00000015585	Suv39h2	suppressor of variegation 3-9 homolog 2 [Source:RGD Symbol;Acc:1306969]	213.498	-0.576246	0.00160181		221.655	279.349	274.737	247.106	254.293	125.932	171.792	201.687	173.091	185.344
ENSRNOG00000001632	Brwd1	bromodomain and WD repeat domain containing 1 [Source:RGD Symbol;Acc:1309030]	1557.22	0.45948	0.00161072		1166.33	1193.84	1236.32	1657.75	1302.55	1913.39	1865.45	1840.26	1737.65	1658.67
ENSRNOG00000016748	Poll	DNA polymerase lambda [Source:RGD Symbol;Acc:1308053]	1388.39	-0.304757	0.00161987		1592.75	1481.68	1554.15	1456.37	1587.92	1258.34	1165.66	1347.02	1120.6	1319.4
ENSRNOG00000008423	Gpr22	G protein-coupled receptor 22 [Source:RGD Symbol;Acc:1310848]	566.596	0.927912	0.00164804		257.542	557.753	283.715	374.55	478.448	877.619	891.96	668.805	660.893	614.672
ENSRNOG00000010378	Slc4a5	solute carrier family 4 member 5 [Source:RGD Symbol;Acc:1303009]	60.149	1.0151	0.00166493		30.6094	33.9748	39.5047	56.4257	38.6149	63.4541	120.351	64.7905	74.1819	79.5828
ENSRNOG00000009276	Schip1	schwannomin interacting protein 1 [Source:RGD Symbol;Acc:1309962]	2288.78	-0.532607	0.00166714		2337.93	2995.45	2680.03	2815.45	2703.99	1905.58	2027.53	2280.21	1657.85	1483.8
ENSRNOG00000013975	Acat2l1	acetyl-CoA acetyltransferase 2-like 1 [Source:RGD Symbol;Acc:1562948]	260.78	-0.554293	0.00166971		319.816	326.536	320.527	259.753	324.931	201.101	231.968	259.162	193.322	170.684
ENSRNOG00000043199	Bves	blood vessel epicardial substance [Source:RGD Symbol;Acc:1561100]	108.129	-1.03807	0.00167648		166.769	116.081	104.149	179.978	160.111	42.9536	78.6167	98.2308	82.0497	52.3571
ENSRNOG00000018122	Tspan17	tetraspanin 17 [Source:RGD Symbol;Acc:1311167]	954.464	0.834401	0.00167648		516.139	956.958	580.898	630.411	744.986	1282.75	1366.57	1554.97	994.712	916.249
ENSRNOG00000024808	Stk39	serine threonine kinase 39 [Source:RGD Symbol;Acc:621643]	2953.62	-0.613381	0.00168741		3520.09	3170.98	3373.16	4008.17	3788.97	2291.18	2558.44	2936.47	2232.2	1656.58
ENSRNOG00000020587	Efemp2	EGF-containing fibulin-like extracellular matrix protein 2 [Source:RGD Symbol;Acc:1359496]	1244.06	0.35152	0.00173032		1015.39	1176.85	1152.82	1052.63	1068.03	1341.32	1520.89	1217.43	1408.33	1486.94
ENSRNOG00000055936	Trnp1	TMF1-regulated nuclear protein 1 [Source:RGD Symbol;Acc:1582917]	349.501	-1.03794	0.0017354		314.538	561.528	522.539	425.138	526.482	231.363	175.674	380.383	157.356	200.004
ENSRNOG00000046493	Pnpo	pyridoxamine 5'-phosphate oxidase [Source:RGD Symbol;Acc:621456]	2419.99	-0.385269	0.00175333		2589.14	2587.75	2482.51	2845.61	3201.27	2328.28	1930.48	2141.22	2013.03	2080.67
ENSRNOG00000011341	Rictor	RPTOR independent companion of MTOR, complex 2 [Source:RGD Symbol;Acc:1307224]	1430.91	0.386999	0.00175498		1023.83	1214.6	1310.84	1417.45	1232.85	1656.64	1533.51	1641.71	1702.81	1574.9
ENSRNOG00000018668	Glg1	golgi glycoprotein 1 [Source:RGD Symbol;Acc:69345]	9212.44	0.414857	0.0017822		6614.81	8320.06	7512.17	8876.34	8160.94	10766.7	10474.5	11857.7	10133.7	9407.52
ENSRNOG00000052291	AC096330.1		12.5043	-1.74296	0.00178245		26.3875	18.8749	24.2415	16.5386	10.3601	4.88109	6.79404	9.40508	3.3719	4.18857
ENSRNOG00000025895	Sdpr	serum deprivation response [Source:RGD Symbol;Acc:1359345]	856.064	0.479897	0.0017864		603.745	621.928	716.471	812.335	820.332	1006.48	1100.63	1048.14	921.654	908.919
ENSRNOG00000051291	Dnhd1	dynein heavy chain domain 1 [Source:RGD Symbol;Acc:1584052]	657.004	0.500152	0.00180991		578.413	518.116	519.846	648.895	456.786	926.43	751.226	721.056	720.463	728.811
ENSRNOG00000007636	Cadps2	calcium dependent secretion activator 2 [Source:RGD Symbol;Acc:1559440]	3755.92	-0.840826	0.00182076		4955.56	3737.23	4600.5	5711.64	5097.17	2643.6	2290.56	3811.15	3012.23	1699.51
ENSRNOG00000053370	Adnp2	ADNP homeobox 2 [Source:RGD Symbol;Acc:1308279]	825.866	0.270834	0.00183724		747.293	727.628	738.019	812.335	717.673	944.978	879.342	870.492	948.629	872.269
ENSRNOG00000058320	AABR07008420.1		40.6359	0.914123	0.00185696		27.4429	26.4249	24.2415	30.1586	32.964	54.6682	71.8227	51.2054	38.2149	49.2157
ENSRNOG00000054080	Cgnl1	cingulin-like 1 [Source:RGD Symbol;Acc:1304623]	3318.83	-0.545235	0.00185737		4036.22	3113.42	3421.64	5061.77	4060.22	2470.81	2895.23	2751.51	2794.18	2583.3
ENSRNOG00000018766	Rrp8	ribosomal RNA processing 8, methyltransferase, homolog (yeast) [Source:RGD Symbol;Acc:1308302]	492.585	-0.404688	0.00186338		620.633	499.241	592.57	558.42	535.9	415.868	430.936	405.463	379.901	486.921
ENSRNOG00000020061	Tmem198	transmembrane protein 198 [Source:RGD Symbol;Acc:2319152]	565.239	-0.793636	0.00189011		581.579	837.102	564.737	833.738	767.59	361.2	484.318	560.124	324.827	337.18
ENSRNOG00000027331	Ppef1	protein phosphatase with EF-hand domain 1 [Source:RGD Symbol;Acc:1562772]	19.8437	-1.57598	0.00189755		26.3875	41.5248	28.7307	26.2671	25.4293	11.7146	4.85288	3.13503	15.7356	14.66
ENSRNOG00000007801	R3hdm2	R3H domain containing 2 [Source:RGD Symbol;Acc:1310066]	3508.85	0.322463	0.00189755		2731.63	3472.98	2926.04	3320.36	3140.05	3882.42	3985.19	3950.13	3983.34	3696.41
ENSRNOG00000006947	Pdhx	pyruvate dehydrogenase complex, component X [Source:RGD Symbol;Acc:1566332]	1393.35	-0.294372	0.0019364		1404.87	1677.98	1542.48	1476.8	1571.91	1298.37	1237.48	1208.03	1337.52	1178.03
ENSRNOG00000054011	Tbc1d8b	TBC1 domain family member 8B [Source:RGD Symbol;Acc:1563084]	281.184	0.426842	0.0019364		234.321	254.811	219.071	281.156	210.028	305.556	316.408	320.818	345.058	324.614
ENSRNOG00000029022	Zfp112	zinc finger protein 112 [Source:RGD Symbol;Acc:1305757]	180.02	0.537727	0.00193841		118.216	168.93	134.675	150.793	161.053	197.196	217.409	235.127	230.413	186.391
ENSRNOG00000018505	Cidea	cell death-inducing DFFA-like effector a [Source:RGD Symbol;Acc:1305106]	246.408	0.714913	0.00193978		191.045	209.511	166.997	170.25	194.958	222.577	353.29	234.082	350.678	370.688
ENSRNOG00000005016	Tmed4	transmembrane p24 trafficking protein 4 [Source:RGD Symbol;Acc:1306319]	2407.66	-0.382672	0.0019539		2606.02	2669.86	2785.98	2742.48	2820.77	1931.93	2100.33	2512.2	2084.96	1822.03
ENSRNOG00000009094	Nudt4	nudix hydrolase 4 [Source:RGD Symbol;Acc:621355]	6169.16	0.416823	0.0019539		5555.09	5625.67	5425.61	4802.02	5012.41	6451.82	8338.22	6032.83	7314.78	7133.13
ENSRNOG00000003777	Chrne	cholinergic receptor nicotinic epsilon subunit [Source:RGD Symbol;Acc:2353]	83.7113	0.962537	0.00196473		56.9969	70.7809	63.7462	32.1043	60.277	132.766	130.057	74.1956	98.9092	117.28
ENSRNOG00000001199	Pop5	POP5 homolog, ribonuclease P/MRP subunit [Source:RGD Symbol;Acc:1311819]	474.504	-0.450568	0.00197115		578.413	550.203	594.366	482.537	534.958	367.058	456.171	455.624	352.926	372.782
ENSRNOG00000059428	Rps2	ribosomal protein S2 [Source:RGD Symbol;Acc:619887]	42.1848	-0.87013	0.00199548		51.7194	58.5122	51.1765	49.6157	62.1606	35.1438	34.9408	30.3052	16.8595	31.4142
ENSRNOG00000033133	Nae1	NEDD8 activating enzyme E1 subunit 1 [Source:RGD Symbol;Acc:619945]	1029.65	-0.369073	0.00199548		1136.77	1206.11	1229.13	1069.17	1161.27	887.381	847.313	1036.65	936.265	786.403
ENSRNOG00000019215	LOC100911730	CD151 antigen-like [Source:RGD Symbol;Acc:6491394]	69.1172	-0.878845	0.00199555		103.439	73.6121	97.8638	103.123	69.6952	47.8346	39.7936	71.0606	44.9587	39.7914
ENSRNOG00000024754	AABR07043169.1		68.6544	-0.655408	0.00200745		74.9404	82.1058	86.192	85.6114	91.3573	54.6682	56.2934	58.5205	38.2149	58.6399
ENSRNOG00000002728	Btc	betacellulin [Source:RGD Symbol;Acc:620275]	192.964	-1.06892	0.00202608		309.261	231.218	280.124	252.943	232.631	97.6217	107.734	123.311	222.546	72.2528
ENSRNOG00000038976	Galntl6	polypeptide N-acetylgalactosaminyltransferase-like 6 [Source:RGD Symbol;Acc:1564773]	140.699	-0.88981	0.00203609		135.104	224.611	173.282	185.816	194.958	113.241	88.3225	140.031	88.7935	62.8285
ENSRNOG00000051204	Dopey2	dopey family member 2 [Source:RGD Symbol;Acc:1306097]	2024.25	-0.412736	0.00207045		2094.11	2235.73	2214.95	2789.18	2225.54	1779.64	1684.92	1939.54	1552.2	1726.74
ENSRNOG00000010041	Ube2g1	ubiquitin-conjugating enzyme E2G 1 [Source:RGD Symbol;Acc:620392]	1519.81	-0.273696	0.00207048		1687.74	1666.65	1717.56	1539.06	1706.59	1361.82	1330.66	1354.33	1303.8	1529.87
ENSRNOG00000032776	Srp54a	signal recognition particle 54A [Source:RGD Symbol;Acc:621390]	2313.88	-0.232597	0.0020872		2621.86	2383.9	2542.66	2492.46	2458.17	2051.03	1996.48	2214.37	2247.94	2129.89
ENSRNOG00000049604	Mvk	mevalonate kinase [Source:RGD Symbol;Acc:621295]	880.331	-0.509912	0.00209771		1024.89	1006.98	1028.02	1049.71	1062.38	697.019	744.432	938.417	568.728	682.736
ENSRNOG00000019419	Taf6l	TATA-box binding protein associated factor 6 like [Source:RGD Symbol;Acc:1310123]	487.975	-0.379796	0.00209833		618.522	582.291	533.313	525.343	500.11	398.297	431.907	392.923	423.736	473.308
ENSRNOG00000018830	Aff3	AF4/FMR2 family, member 3 [Source:RGD Symbol;Acc:1308527]	910.325	-0.666725	0.00210185		793.735	1218.38	1062.14	1353.24	1157.51	729.234	686.198	889.302	595.703	617.814
ENSRNOG00000019519	Idnk	Idnk, gluconokinase [Source:RGD Symbol;Acc:1564546]	161.95	-0.459101	0.00210772		208.989	185.918	180.465	172.196	190.249	118.122	149.469	145.256	133.752	135.081
ENSRNOG00000055330	AABR07039234.1		158.067	0.541409	0.00214866		108.716	118.912	122.105	138.146	155.402	193.291	182.468	191.237	210.182	160.213
ENSRNOG00000059487	AABR07045405.1		101.239	0.602936	0.00214866		71.7739	68.8934	94.2725	91.4485	75.3462	115.194	142.675	120.176	124.76	107.856
ENSRNOG00000024402	Focad	focadhesin [Source:RGD Symbol;Acc:1311849]	2040.54	-0.413456	0.00217097		2248.21	2238.56	2182.63	2648.12	2337.62	1800.14	1692.69	2092.11	1574.68	1590.61
ENSRNOG00000003872	Slc40a1	solute carrier family 40 member 1 [Source:RGD Symbol;Acc:620180]	83.0059	-0.932702	0.00218255		92.8838	90.5995	87.0898	155.657	118.67	52.7157	71.8227	67.9255	53.9505	38.7442
ENSRNOG00000052307	Spats2	spermatogenesis associated, serine-rich 2 [Source:RGD Symbol;Acc:1304780]	1325.06	-0.237511	0.00222698		1404.87	1449.59	1426.66	1433.02	1454.18	1164.63	1213.22	1130.7	1284.7	1289.03
ENSRNOG00000049385	Adamtsl4	ADAMTS-like 4 [Source:RGD Symbol;Acc:1561012]	447.622	0.325956	0.00226455		398.978	381.273	421.084	406.654	377.673	478.346	488.2	456.669	540.629	526.712
ENSRNOG00000007688	Sms	spermine synthase [Source:RGD Symbol;Acc:1564826]	1380.75	-0.627135	0.00226699		1305.65	1895.04	1730.12	1600.35	1849.75	1011.36	1096.75	1451.52	918.282	948.71
ENSRNOG00000018345	Abce1	ATP binding cassette subfamily E member 1 [Source:RGD Symbol;Acc:1305301]	3753.85	-0.250163	0.00227103		4349.71	3908.99	4115.67	4072.38	3945.32	3438.24	3331.99	3263.56	3775.41	3337.24
ENSRNOG00000010953	Icmt	isoprenylcysteine carboxyl methyltransferase [Source:RGD Symbol;Acc:621618]	667.155	0.380685	0.00230797		502.417	587.01	574.613	665.434	568.864	771.212	824.019	745.091	680.001	752.895
ENSRNOG00000001245	Pcbp3	poly(rC) binding protein 3 [Source:RGD Symbol;Acc:1307430]	1158.34	-0.454853	0.00233929		1187.44	1507.16	1307.25	1257.9	1437.23	926.43	1012.31	1176.68	922.778	848.185
ENSRNOG00000008775	Lrguk	leucine-rich repeats and guanylate kinase domain containing [Source:RGD Symbol;Acc:1308226]	57.0185	-0.843285	0.00234789		69.6629	82.1058	69.1332	80.7471	64.0443	38.0725	30.0879	55.3854	50.5786	30.3671
ENSRNOG00000016789	Actr1b	ARP1 actin-related protein 1 homolog B, centractin beta [Source:RGD Symbol;Acc:1307380]	6795.39	-0.589849	0.00234959		7175.28	8464.45	8301.37	8282.9	8603.6	5347.72	5593.43	7287.89	4744.27	4152.96
ENSRNOG00000017035	Cep120	centrosomal protein 120 [Source:RGD Symbol;Acc:1565619]	1514.41	-0.254206	0.00234959		1522.03	1673.26	1675.36	1701.53	1664.21	1433.09	1275.34	1463.01	1380.23	1356.05
ENSRNOG00000003174	Tapt1	transmembrane anterior posterior transformation 1 [Source:RGD Symbol;Acc:1309656]	1762.21	0.246466	0.00235586		1595.91	1660.99	1547.86	1583.81	1670.8	1863.6	1889.71	1952.08	2078.22	1779.09
ENSRNOG00000010680	Med12l	mediator complex subunit 12-like [Source:RGD Symbol;Acc:1592212]	1864.61	-0.749358	0.00237142		1838.68	2078.13	2210.47	3333.98	2230.25	1413.56	1487.89	1765.02	1197.03	1091.12
ENSRNOG00000011555	Lrrc40	leucine rich repeat containing 40 [Source:RGD Symbol;Acc:1562017]	1223.42	-0.415685	0.00237304		1361.59	1491.12	1442.82	1370.75	1325.15	995.741	878.372	1028.29	1072.27	1268.09
ENSRNOG00000049121	Bysl	bystin-like [Source:RGD Symbol;Acc:727959]	649.508	-0.651182	0.00239461		887.674	769.152	918.484	658.624	733.684	412.94	408.613	479.659	567.604	658.652
ENSRNOG00000029049	Zdhhc14	zinc finger, DHHC-type containing 14 [Source:RGD Symbol;Acc:1565877]	1176.6	-0.330906	0.00241085		1339.43	1281.61	1264.15	1403.83	1266.76	1045.53	1149.16	1112.93	994.712	907.872
ENSRNOG00000020526	Mau2	MAU2 sister chromatid cohesion factor [Source:RGD Symbol;Acc:1308759]	2905.99	0.277151	0.00242289		2550.08	2663.25	2476.22	2856.31	2593.79	3505.6	3225.23	3159.06	3016.73	3013.67
ENSRNOG00000053712	AABR07027910.1		209.879	-0.575485	0.00244036		226.932	281.236	235.232	234.458	277.839	150.337	169.851	218.407	165.223	139.27
ENSRNOG00000012562	Grin3b	glutamate ionotropic receptor NMDA type subunit 3B [Source:RGD Symbol;Acc:621705]	338.241	-0.58302	0.00244337		381.035	329.367	401.332	514.641	402.16	320.199	259.144	273.792	278.744	221.994
ENSRNOG00000010241	Hspb11	heat shock protein family B (small), member 11 [Source:RGD Symbol;Acc:1596413]	339.222	-0.361223	0.00245208		407.422	401.092	377.988	343.418	377.673	290.913	285.349	332.313	277.62	298.435
ENSRNOG00000021058	Grwd1	glutamate-rich WD repeat containing 1 [Source:RGD Symbol;Acc:1310649]	754.888	-0.369894	0.00245584		871.841	830.496	955.295	837.629	760.055	669.685	616.316	601.925	664.265	741.376
ENSRNOG00000047053	Thyn1	thymocyte nuclear protein 1 [Source:RGD Symbol;Acc:1359525]	1309.39	-0.261367	0.00245584		1400.65	1508.1	1336.87	1343.51	1549.31	1167.56	1215.16	1198.62	1167.8	1206.31
ENSRNOG00000056135	Tsc22d3	TSC22 domain family, member 3 [Source:RGD Symbol;Acc:621654]	2570.23	0.41038	0.00246287		1944.23	2074.35	2418.76	2232.71	2364.93	3105.35	3080.61	2949.01	3130.25	2402.14
ENSRNOG00000015237	Gle1	GLE1 RNA export mediator [Source:RGD Symbol;Acc:1307329]	739.528	0.339172	0.0024639		739.904	651.184	623.994	634.302	615.955	766.33	825.961	772.261	902.546	862.845
ENSRNOG00000046212	LOC102547811	uncharacterized LOC102547811 [Source:RGD Symbol;Acc:7551408]	42.9028	-1.14742	0.00251944		52.7749	56.6247	29.6285	71.9914	84.7645	26.3579	30.0879	27.1702	21.3554	28.2728
ENSRNOG00000009245	Exosc2	exosome component 2 [Source:RGD Symbol;Acc:1306573]	896.34	-0.292583	0.00253302		1039.67	994.708	962.477	931.024	1006.81	767.307	778.402	795.251	777.786	909.966
ENSRNOG00000009285	Tssc1	tumor suppressing subtransferable candidate 1 [Source:RGD Symbol;Acc:1305817]	1004	-0.389735	0.0025761		1176.88	1258.01	1181.55	1023.45	1053.91	759.497	882.254	982.308	821.621	900.542
ENSRNOG00000010326	Col20a1	collagen type XX alpha 1 chain [Source:RGD Symbol;Acc:1563901]	90.9857	0.692547	0.0025761		60.1634	72.6684	70.031	88.5299	56.5097	140.575	107.734	114.951	103.405	95.2899
ENSRNOG00000001880	Dgcr6	DiGeorge syndrome critical region gene 6 [Source:RGD Symbol;Acc:1309390]	2615.13	-0.366638	0.00258094		2872.01	2990.73	3011.33	2585.85	3268.14	2321.44	2334.24	2498.61	2309.75	1959.2
ENSRNOG00000020284	Prkar2a	protein kinase cAMP-dependent type 2 regulatory subunit alpha [Source:RGD Symbol;Acc:3393]	1798.21	0.361455	0.002582		1354.2	1556.24	1500.28	1785.19	1674.57	2059.82	2174.09	2057.62	1946.71	1873.34
ENSRNOG00000000250	Jmjd6	jumonji domain containing 6 [Source:RGD Symbol;Acc:1305395]	697.889	-0.318377	0.00259665		829.621	728.571	784.706	729.642	799.612	567.182	594.963	610.285	677.753	656.558
ENSRNOG00000019145	Kdm2a	lysine demethylase 2A [Source:RGD Symbol;Acc:1309419]	3861.24	0.279718	0.00260889		3706.91	3430.51	3512.32	3585.95	3205.04	4128.42	4015.27	4091.21	4204.76	4732.03
ENSRNOG00000012036	Pcsk5	proprotein convertase subtilisin/kexin type 5 [Source:RGD Symbol;Acc:620326]	601.477	-1.03989	0.00260962		913.006	602.109	668.886	1084.73	777.95	380.725	347.466	633.275	387.769	218.853
ENSRNOG00000011791	Zfand4	zinc finger AN1-type containing 4 [Source:RGD Symbol;Acc:628707]	236.877	-0.485116	0.00261575		278.651	262.361	288.205	297.694	254.293	207.934	149.469	211.092	202.314	216.758
ENSRNOG00000018653	Pfdn1	prefoldin subunit 1 [Source:RGD Symbol;Acc:1305603]	2551.67	0.490919	0.00261652		2444.53	2395.23	2003.96	1609.1	2155.84	2774.41	2999.08	3333.58	2891.97	2908.96
ENSRNOG00000005904	Cdc27	cell division cycle 27 [Source:RGD Symbol;Acc:1304921]	1566.05	0.284416	0.00263148		1457.64	1290.1	1372.79	1563.38	1376.95	1683	1622.8	1747.25	1821.95	1724.64
ENSRNOG00000045599	AABR07027450.1		28.3486	7.74328	0.00265094		0	0	0	0.972856	0	0.976217	51.4406	134.806	0	95.2899
ENSRNOG00000013423	Nup50	nucleoporin 50 [Source:RGD Symbol;Acc:3191]	1584.81	0.27959	0.00265727		1563.19	1369.37	1464.37	1399.94	1361.88	1639.07	1651.92	1762.93	1742.15	1893.23
ENSRNOG00000004677	Zeb2	zinc finger E-box binding homeobox 2 [Source:RGD Symbol;Acc:1307272]	2264.98	0.403587	0.00266603		1821.79	2080.96	1948.3	1868.86	2031.52	2482.52	2960.26	2444.27	2155.77	2855.56
ENSRNOG00000010616	Ndor1	NADPH dependent diflavin oxidoreductase 1 [Source:RGD Symbol;Acc:1308479]	761.646	-0.516399	0.00267726		1075.55	887.121	841.27	835.684	842.936	611.112	528.964	555.944	660.893	776.979
ENSRNOG00000006642	Yipf6	Yip1 domain family, member 6 [Source:RGD Symbol;Acc:1566154]	2013.42	-0.483875	0.00267726		2229.21	2347.09	2337.96	2550.83	2274.51	1518.02	1686.86	2181.98	1583.67	1424.11
ENSRNOG00000012424	Adam23	ADAM metallopeptidase domain 23 [Source:RGD Symbol;Acc:1305739]	4665.46	-0.938585	0.00269102		5244.77	5197.21	5942.76	8255.66	6018.28	3213.71	3203.87	4831.07	2965.03	1782.23
ENSRNOG00000027919	Rdh13	retinol dehydrogenase 13 [Source:RGD Symbol;Acc:1304959]	1004.74	-0.392882	0.00269317		1181.1	995.651	1072.01	1234.55	1220.61	970.36	808.49	910.202	887.935	766.508
ENSRNOG00000002625	Ptpn4	protein tyrosine phosphatase, non-receptor type 4 [Source:RGD Symbol;Acc:620712]	2191.97	0.564942	0.00273485		1400.65	2124.37	1511.05	2035.22	1769.69	2835.91	2776.82	2870.64	2381.69	2213.66
ENSRNOG00000009143	Lrrc57	leucine rich repeat containing 57 [Source:RGD Symbol;Acc:1307128]	508.293	-0.348122	0.00273588		635.41	520.004	522.539	552.582	616.897	462.727	428.995	457.714	431.604	454.459
ENSRNOG00000024954	Mgat5b	mannosyl (alpha-1,6-)-glycoprotein beta-1,6-N-acetyl-glucosaminyltransferase, isozyme B [Source:RGD Symbol;Acc:1305188]	1158.68	-0.993161	0.00275704		1092.44	2056.42	1260.56	1661.64	1641.61	783.902	949.224	1092.03	456.331	592.682
ENSRNOG00000014353	Sympk	symplekin [Source:RGD Symbol;Acc:1306735]	3189.49	-0.263982	0.00275704		3379.7	3355.96	3466.53	3705.61	3493.24	2788.08	2653.56	2851.83	3068.43	3132
ENSRNOG00000036572	Sfxn4	sideroflexin 4 [Source:RGD Symbol;Acc:1306088]	356.996	-0.740385	0.00278668		370.48	502.072	438.143	424.165	498.227	235.268	268.85	398.148	230.413	204.193
ENSRNOG00000038025	Rpp38	ribonuclease P/MRP 38 subunit [Source:RGD Symbol;Acc:1307474]	275.633	-0.446985	0.00278668		359.925	284.067	343.87	295.748	306.094	236.245	223.233	225.722	272	209.428
ENSRNOG00000061058	Csde1	cold shock domain containing E1 [Source:RGD Symbol;Acc:619726]	3444.54	0.211808	0.00278668		3357.54	3084.16	3176.53	3008.07	3335.01	3625.67	3797.87	3781.89	3738.32	3540.39
ENSRNOG00000014290	Grm1	glutamate metabotropic receptor 1 [Source:RGD Symbol;Acc:2742]	1924.34	-1.07585	0.00278901		1754.24	2513.19	2527.4	3318.41	2938.5	1193.91	1053.08	2208.1	894.678	841.902
ENSRNOG00000046357	Adh4	alcohol dehydrogenase 4 (class II), pi polypeptide [Source:RGD Symbol;Acc:71028]	2114.2	-0.319308	0.00278901		2348.48	2468.84	2267.03	2200.6	2451.58	1755.24	1969.3	2116.14	1690.45	1874.38
ENSRNOG00000017679	Cckbr	cholecystokinin B receptor [Source:RGD Symbol;Acc:2290]	343.175	-1.10677	0.00279239		507.695	374.667	360.031	639.167	462.437	186.457	358.143	243.487	186.579	113.091
ENSRNOG00000002652	Rap1gap2	RAP1 GTPase activating protein 2 [Source:RGD Symbol;Acc:1304590]	2577.15	-0.597167	0.0028229		2725.3	3503.18	3081.36	3208.48	2996.9	1973.91	1855.74	2788.08	1574.68	2063.92
ENSRNOG00000000924	Slc7a1	solute carrier family 7 member 1 [Source:RGD Symbol;Acc:3716]	2640.11	-0.581433	0.00283544		3163.33	2973.74	2983.5	3711.45	2992.19	1768.91	1682.01	2079.57	2761.59	2284.86
ENSRNOG00000001217	Lrrc3	leucine rich repeat containing 3 [Source:RGD Symbol;Acc:628861]	167.12	-0.495268	0.00287441		198.434	187.805	184.056	208.191	199.667	143.504	155.292	153.616	134.876	105.761
ENSRNOG00000027234	Zfp367	zinc finger protein 367 [Source:RGD Symbol;Acc:1307136]	622.321	-0.481276	0.00287441		847.565	632.309	766.75	722.832	657.396	551.563	557.111	465.029	438.347	584.305
ENSRNOG00000015816	Bbs7	Bardet-Biedl syndrome 7 [Source:RGD Symbol;Acc:1309264]	882.193	-0.476841	0.00287441		1006.95	995.651	1012.76	1131.43	987.035	707.757	766.755	934.237	609.191	670.171
ENSRNOG00000009934	Emc3	ER membrane protein complex subunit 3 [Source:RGD Symbol;Acc:1311566]	3367.11	0.277838	0.00290957		3027.17	3179.48	3137.03	2860.2	3014.79	3542.69	3887.16	3329.4	4026.05	3667.09
ENSRNOG00000010994	Has1	hyaluronan synthase 1 [Source:RGD Symbol;Acc:708528]	116.879	0.735322	0.00294349		85.4953	90.5995	86.192	99.2314	77.2299	164.981	166.939	148.391	160.727	89.007
ENSRNOG00000007323	Ric8b	RIC8 guanine nucleotide exchange factor B [Source:RGD Symbol;Acc:631419]	891.377	0.613295	0.00296977		517.194	788.971	683.251	782.177	751.578	1081.65	1059.87	1377.32	987.968	883.787
ENSRNOG00000022802	Tmem184b	transmembrane protein 184B [Source:RGD Symbol;Acc:1306591]	2760.71	-0.339773	0.00298443		2783.35	3035.08	3322.88	3193.89	3084.49	2214.06	2185.74	2559.23	2666.05	2562.36
ENSRNOG00000012947	Metap1	methionyl aminopeptidase 1 [Source:RGD Symbol;Acc:1305545]	1737.21	-0.277762	0.00298443		1960.06	1937.51	2016.53	1825.08	1780.05	1488.73	1500.51	1734.71	1517.36	1611.55
ENSRNOG00000016744	Chd6	chromodomain helicase DNA binding protein 6 [Source:RGD Symbol;Acc:1310465]	3299.1	0.378793	0.00301616		2497.31	2894.47	2662.08	3417.64	2870.69	3841.41	3581.43	4043.14	3561.85	3621.02
ENSRNOG00000001627	Abi3bp	ABI family member 3 binding protein [Source:RGD Symbol;Acc:1562717]	1552	0.484506	0.00302906		1171.6	1235.36	1271.33	1651.91	1138.67	1735.71	1952.8	1649.02	2027.64	1685.9
ENSRNOG00000013351	Stxbp5	syntaxin binding protein 5 [Source:RGD Symbol;Acc:708517]	4271.3	-0.588039	0.00304532		4743.41	4860.29	4674.12	6297.3	5074.57	3421.64	3092.26	4594.9	3101.03	2853.46
ENSRNOG00000007713	Tmcc3	transmembrane and coiled-coil domain family 3 [Source:RGD Symbol;Acc:1307241]	2241.04	0.401378	0.00304532		1967.45	1669.49	1865.7	2171.42	1983.49	2707.05	2905.91	2474.58	2225.46	2439.84
ENSRNOG00000002120	Spata18	spermatogenesis associated 18 [Source:RGD Symbol;Acc:735208]	43.2293	-1.31203	0.00309102		53.8304	46.2435	53.87	85.6114	68.7534	22.453	22.3233	47.0254	11.2397	20.9428
ENSRNOG00000017057	Tbc1d22a	TBC1 domain family, member 22a [Source:RGD Symbol;Acc:1306588]	503.946	-0.291031	0.00313229		556.247	517.172	582.694	561.338	554.736	444.179	428.024	433.678	476.562	484.827
ENSRNOG00000016870	Pcif1	PDX1 C-terminal inhibiting factor 1 [Source:RGD Symbol;Acc:1310800]	1676.04	0.354145	0.00313229		1621.24	1393.91	1509.26	1334.76	1497.51	1787.45	1814.01	1688.73	1996.17	2117.32
ENSRNOG00000039200	AABR07070046.1		151.56	0.629646	0.0031338		101.328	134.012	95.1703	149.82	114.903	202.077	204.792	184.966	179.835	148.694
ENSRNOG00000002026	Dnajc28	DnaJ heat shock protein family (Hsp40) member C28 [Source:RGD Symbol;Acc:1359589]	311.71	-0.535849	0.00313569		295.539	390.711	362.725	398.871	396.509	253.816	257.203	303.052	260.761	197.91
ENSRNOG00000002768	Tmem114	transmembrane protein 114 [Source:RGD Symbol;Acc:1560593]	213.311	-2.13228	0.00314928		370.48	284.067	360.031	408.6	313.629	35.1438	25.235	254.982	50.5786	30.3671
ENSRNOG00000004680	Kif5c	kinesin family member 5C [Source:RGD Symbol;Acc:1308539]	14787.4	-0.767142	0.00315126		13514.6	21361.7	18039.3	21371.7	18857.3	10498.2	11337.3	15710.7	9224.4	7959.32
ENSRNOG00000026114	Ap5b1	adaptor-related protein complex 5, beta 1 subunit [Source:RGD Symbol;Acc:1562657]	562.088	-0.449142	0.00315126		702.962	577.572	711.982	639.167	612.188	465.656	417.348	415.913	529.389	548.702
ENSRNOG00000036648	LOC103691261	sperm flagellar protein 1-like [Source:RGD Symbol;Acc:9271178]	56.2173	-0.775784	0.00318744		69.6629	82.1058	59.257	66.1542	77.2299	33.1914	31.0584	52.2504	48.3306	42.9328
ENSRNOG00000012726	Zbtb5	zinc finger and BTB domain containing 5 [Source:RGD Symbol;Acc:1307367]	530.427	0.317524	0.00318744		462.308	481.31	442.632	522.424	453.019	576.944	598.846	541.314	586.711	638.756
ENSRNOG00000017916	Rexo1	RNA exonuclease 1 homolog [Source:RGD Symbol;Acc:1309872]	1352.12	0.319099	0.00318744		1146.27	1263.67	1149.23	1283.2	1173.52	1511.18	1411.22	1442.11	1415.08	1725.69
ENSRNOG00000052955	AC114111.1		45.2235	-1.03886	0.00321969		43.2754	75.4996	59.257	54.48	71.5789	20.5006	30.0879	42.8453	19.1075	35.6028
ENSRNOG00000052357	Fosl2	FOS like 2, AP-1 transcription factor subunit [Source:RGD Symbol;Acc:2628]	170.887	-0.982659	0.00322815		256.486	169.874	241.517	297.694	168.587	77.1212	78.6167	119.131	158.479	141.364
ENSRNOG00000019858	Rom1	retinal outer segment membrane protein 1 [Source:RGD Symbol;Acc:1306070]	418.612	0.405988	0.00322815		403.2	349.186	343.87	348.283	356.953	547.658	439.671	461.894	418.116	517.288
ENSRNOG00000001608	Nxpe3	neurexophilin and PC-esterase domain family, member 3 [Source:RGD Symbol;Acc:1584648]	844.367	-0.345992	0.00323356		888.729	921.095	1040.59	913.512	960.664	726.306	660.963	853.772	742.943	735.093
ENSRNOG00000012760	Chtop	chromatin target of PRMT1 [Source:RGD Symbol;Acc:1359407]	3239.25	0.227359	0.00330351		3121.11	3102.09	2890.13	2859.23	2949.8	3447.02	3439.72	3347.16	3805.76	3430.44
ENSRNOG00000021173	Vps45	vacuolar protein sorting 45 [Source:RGD Symbol;Acc:621267]	1403.32	-0.264873	0.00330689		1485.09	1624.19	1560.43	1484.58	1503.16	1150.96	1239.43	1365.83	1327.41	1292.17
ENSRNOG00000022870	Smad5	SMAD family member 5 [Source:RGD Symbol;Acc:620158]	847.942	0.343845	0.00330689		715.628	693.653	724.552	896.001	707.313	965.479	960.871	969.768	935.141	911.013
ENSRNOG00000026742	Ypel5	yippee-like 5 [Source:RGD Symbol;Acc:1309657]	2988.34	-0.516615	0.00335805		3472.59	4158.14	3472.82	3144.27	3340.66	2132.06	2357.53	3210.27	2238.94	2356.07
ENSRNOG00000001493	Kptn	kaptin (actin binding protein) [Source:RGD Symbol;Acc:1310341]	1077.59	-0.313837	0.00335805		1108.27	1307.09	1166.29	1249.15	1141.5	966.455	1052.1	994.848	882.315	907.872
ENSRNOG00000020261	Fam53c	family with sequence similarity 53, member C [Source:RGD Symbol;Acc:1593851]	1216.09	0.409369	0.00335805		933.06	1107.01	1046.87	1101.27	1034.13	1281.77	1341.34	1231.02	1693.82	1390.6
ENSRNOG00000033608	Cd276	Cd276 molecule [Source:RGD Symbol;Acc:727815]	1190.16	0.592582	0.00337514		1079.77	926.758	983.128	887.245	868.365	1405.75	1262.72	1105.62	1944.46	1437.73
ENSRNOG00000007980	Anxa13	annexin A13 [Source:RGD Symbol;Acc:1307545]	18.9946	-1.83547	0.00338022		23.221	23.5936	39.5047	49.6157	12.2438	8.78595	5.82346	9.40508	14.6116	3.14142
ENSRNOG00000009322	Ccdc126	coiled-coil domain containing 126 [Source:RGD Symbol;Acc:1561171]	443.872	-0.387594	0.0033894		482.363	529.441	543.189	476.7	484.099	359.248	411.524	445.174	339.438	367.547
ENSRNOG00000001068	Rac1	ras-related C3 botulinum toxin substrate 1 [Source:RGD Symbol;Acc:619755]	10951	0.268275	0.00339919		10925.5	9968.78	9866.29	8865.64	10054	12109	12746.6	11459.6	11697.1	11818
ENSRNOG00000018349	Polr1b	RNA polymerase I subunit B [Source:RGD Symbol;Acc:620822]	822.817	-0.326465	0.00340344		929.894	856.921	982.23	911.567	895.678	657.97	669.698	737.776	796.893	789.545
ENSRNOG00000010524	Cryab	crystallin, alpha B [Source:RGD Symbol;Acc:2414]	1601.37	0.494991	0.00345024		1326.76	1182.51	1469.75	1175.21	1492.8	2114.49	2202.24	1709.63	1561.19	1779.09
ENSRNOG00000030622	Enox2	ecto-NOX disulfide-thiol exchanger 2 [Source:RGD Symbol;Acc:1563643]	228.506	0.739086	0.00345024		215.322	186.862	156.223	130.363	167.645	257.721	356.202	205.867	343.934	264.927
ENSRNOG00000007576	Zfp597	zinc finger protein 597 [Source:RGD Symbol;Acc:628674]	545.622	0.613292	0.00345178		284.984	467.154	441.734	466.971	495.401	691.162	661.933	760.766	623.802	562.315
ENSRNOG00000021338	Tmem132a	transmembrane protein 132A [Source:RGD Symbol;Acc:727936]	4720.61	-0.44547	0.00345812		4617.8	6293.84	4982.08	5881.89	5442.82	3851.18	4471.45	4367.09	3866.45	3431.48
ENSRNOG00000060635	AABR07052897.3		192.005	0.919574	0.00347184		77.0514	156.662	134.675	138.146	157.285	328.985	255.262	303.052	188.827	180.108
ENSRNOG00000018063	Rad1	RAD1 checkpoint DNA exonuclease [Source:RGD Symbol;Acc:1306496]	246.204	-0.585647	0.00347658		350.425	281.236	333.994	238.35	273.13	178.648	177.615	170.336	224.794	233.513
ENSRNOG00000001730	Acap2	ArfGAP with coiled-coil, ankyrin repeat and PH domains 2 [Source:RGD Symbol;Acc:1562939]	1795.09	0.370383	0.00347658		1672.96	1424.11	1455.39	1792	1486.2	2092.03	2111	1794.28	1935.47	2187.48
ENSRNOG00000014658	Zfp423	zinc finger protein 423 [Source:RGD Symbol;Acc:621664]	1629.32	0.56147	0.00347658		1049.17	1330.68	1207.59	1592.57	1400.5	1949.51	1939.21	1695	2437.89	1691.13
ENSRNOG00000012763	Cwf19l1	CWF19-like 1, cell cycle control (S. pombe) [Source:RGD Symbol;Acc:1304716]	963.48	-0.273964	0.0034951		1135.72	1120.23	1050.47	962.155	1004.93	864.928	830.813	889.302	877.819	898.447
ENSRNOG00000011627	Zfr	zinc finger RNA binding protein [Source:RGD Symbol;Acc:1311890]	9668.18	0.388335	0.0034951		7385.32	8930.66	7478.05	8994.06	9085.81	11354.4	12040	10902.6	11100.3	9410.66
ENSRNOG00000026023	Taf4b	TATA-box binding protein associated factor 4b [Source:RGD Symbol;Acc:1562997]	337.289	0.538627	0.0034951		280.762	262.361	338.483	252.943	240.166	393.415	395.025	317.683	473.19	418.857
ENSRNOG00000033372	Klhl24	kelch-like family member 24 [Source:RGD Symbol;Acc:727971]	1203.06	0.425532	0.00350351		975.28	1014.53	881.672	1254.98	1008.7	1442.85	1473.34	1446.29	1300.43	1232.49
ENSRNOG00000024085	Tmem237	transmembrane protein 237 [Source:RGD Symbol;Acc:1306705]	1543.85	-0.330157	0.00351092		1609.63	1776.13	1642.14	1751.14	1819.61	1392.09	1356.87	1563.33	1329.65	1197.93
ENSRNOG00000054400	Sh3bp5l	SH3 binding domain protein 5 like [Source:RGD Symbol;Acc:1590939]	1471.13	0.247793	0.00351717		1318.32	1433.55	1331.49	1338.65	1302.55	1608.81	1562.63	1550.79	1754.51	1509.98
ENSRNOG00000021614	Kmt2e	lysine methyltransferase 2E [Source:RGD Symbol;Acc:1309641]	3784.97	0.336902	0.00353203		2975.45	3399.37	3239.38	3870.02	3240.83	4310.97	4167.66	4143.46	3902.42	4600.09
ENSRNOG00000000665	Pitpnb	phosphatidylinositol transfer protein, beta [Source:RGD Symbol;Acc:620143]	2194.7	-0.283656	0.00355565		2465.64	2335.77	2624.37	2279.4	2342.33	1780.62	1945.04	1969.84	2125.42	2078.58
ENSRNOG00000018697	Abcb6	ATP-binding cassette, subfamily B (MDR/TAP), member 6 [Source:RGD Symbol;Acc:71077]	2389.05	-0.510414	0.00356025		2689.41	2493.38	2756.35	3264.91	2833.02	2293.13	1972.21	2271.85	1775.87	1540.35
ENSRNOG00000018860	Mtg1	mitochondrial ribosome-associated GTPase 1 [Source:RGD Symbol;Acc:6497155]	671.88	-0.309363	0.00356635		749.404	757.827	770.341	645.004	794.903	575.968	578.464	599.835	611.439	635.615
ENSRNOG00000004901	Slc4a1ap	solute carrier family 4 member 1 adaptor protein [Source:RGD Symbol;Acc:1307080]	1442.98	-0.34423	0.00357744		1644.47	1670.43	1566.72	1573.11	1617.12	1207.58	1281.16	1524.67	1179.04	1165.47
ENSRNOG00000013304	Arg1	arginase 1 [Source:RGD Symbol;Acc:2150]	305.663	-0.846941	0.00358028		467.586	367.117	334.892	411.518	383.324	208.91	215.468	287.377	265.256	115.186
ENSRNOG00000006853	Elavl2	ELAV like RNA binding protein 2 [Source:RGD Symbol;Acc:628611]	2887.45	-0.668497	0.00358276		3113.72	3560.75	3511.43	3782.47	3755.07	2112.53	2102.27	3263.56	2059.11	1613.65
ENSRNOG00000016867	Zfp346	zinc finger protein 346 [Source:RGD Symbol;Acc:1308068]	872.28	0.374789	0.00359548		725.127	897.502	701.208	715.05	759.113	1061.15	982.223	866.312	1017.19	997.926
ENSRNOG00000010958	Prdx3	peroxiredoxin 3 [Source:RGD Symbol;Acc:620040]	2721.93	-0.281082	0.00360197		3007.11	3058.68	3066.1	2690.92	3108.03	2406.38	2454.59	2700.3	2487.34	2239.84
ENSRNOG00000020451	Cd81	Cd81 molecule [Source:RGD Symbol;Acc:2315]	31623.7	0.336397	0.00361174		25776.3	28152.9	27703.5	28036.8	30098	36206.9	40894.3	33211.4	34898.1	31259.3
ENSRNOG00000014340	Pdcd7	programmed cell death 7 [Source:RGD Symbol;Acc:1308961]	1146.67	-0.334199	0.00361764		1273.99	1302.37	1245.29	1320.17	1252.63	1026	889.048	1152.64	923.902	1080.65
ENSRNOG00000037160	Bloc1s6	biogenesis of lysosomal organelles complex 1 subunit 6 [Source:RGD Symbol;Acc:1310208]	1061.73	0.356973	0.00361764		1000.61	914.489	923.871	915.458	900.387	1157.79	1086.08	1057.55	1367.87	1293.22
ENSRNOG00000053410	Adcy10	adenylate cyclase 10 (soluble) [Source:RGD Symbol;Acc:708450]	58.1853	0.736389	0.00363732		37.9979	40.581	49.3808	46.6971	43.3241	68.3352	65.9992	63.7455	66.3141	99.4785
ENSRNOG00000003714	Clk4	CDC-like kinase 4 [Source:RGD Symbol;Acc:1310274]	1349.08	0.240206	0.00368621		1281.37	1243.86	1247.99	1204.4	1206.48	1411.61	1362.69	1451.52	1596.03	1484.85
ENSRNOG00000041744	AABR07065531.1		924.997	0.840229	0.00368621		477.085	913.545	482.137	808.444	633.85	1468.23	1239.43	1324.03	1019.44	883.787
ENSRNOG00000001120	Med13l	mediator complex subunit 13-like [Source:RGD Symbol;Acc:1305884]	2108.02	0.350902	0.00368668		1833.4	1910.14	1794.77	2108.18	1618.06	2288.25	2399.27	2111.96	2501.95	2514.19
ENSRNOG00000050933	RGD1562378	histone H4 variant H4-v.1 [Source:RGD Symbol;Acc:1562378]	60.0675	1.34911	0.00371975		46.4419	20.7624	30.5263	31.1314	40.4986	85.9071	65.9992	38.6653	151.736	89.007
ENSRNOG00000035526	Mir3588	microRNA 3588 [Source:RGD Symbol;Acc:4888572]	18.6808	1.17996	0.00372697		7.38849	14.1562	15.2632	9.72856	10.3601	26.3579	29.1173	21.9452	32.5951	19.8957
ENSRNOG00000033837	Cdh9	cadherin 9 [Source:RGD Symbol;Acc:1308343]	856.969	-1.04116	0.00374099		1190.6	983.383	974.149	1518.63	1100.05	452.965	393.083	857.952	772.166	326.708
ENSRNOG00000016288	Tcea2	transcription elongation factor A2 [Source:RGD Symbol;Acc:61825]	2070.96	-0.67744	0.00374099		1999.11	3022.82	2536.38	2365.01	2818.89	1530.71	1654.83	2206.01	1300.43	1275.42
ENSRNOG00000056955	Bicdl1	BICD family like cargo adaptor 1 [Source:RGD Symbol;Acc:1310292]	1674.93	-0.335321	0.00374407		1726.79	1834.64	1730.12	2099.42	1953.35	1593.19	1513.13	1436.89	1316.17	1545.58
ENSRNOG00000005061	Dlst	dihydrolipoamide S-succinyltransferase [Source:RGD Symbol;Acc:1359615]	4852.82	0.207876	0.00374591		4422.54	4321.41	4399.38	4545.19	4830.63	5482.44	5188.7	5053.66	5304	4980.21
ENSRNOG00000010733	Vps11	VPS11 CORVET/HOPS core subunit [Source:RGD Symbol;Acc:1308038]	3604.85	-0.275266	0.00376686		3626.69	3962.79	4061.8	4062.65	4023.49	3115.11	3233.96	3613.64	3364.04	2984.35
ENSRNOG00000010975	Adnp	activity-dependent neuroprotector homeobox [Source:RGD Symbol;Acc:71030]	4672.01	0.309673	0.00376686		3830.4	4412.01	3892.11	4716.41	4011.24	5205.19	5145.03	5302.37	5452.37	4752.98
ENSRNOG00000015913	Tspan5	tetraspanin 5 [Source:RGD Symbol;Acc:1303176]	3000.69	-0.33863	0.0037872		3334.32	3265.36	3095.73	3714.37	3347.26	2607.48	2817.58	2987.68	2456.99	2380.15
ENSRNOG00000031656	Ccnh	cyclin H [Source:RGD Symbol;Acc:69419]	854.953	-0.29504	0.0037872		1020.67	973.945	940.929	864.869	909.806	724.353	722.109	827.647	762.05	803.158
ENSRNOG00000020295	Plekhn1	pleckstrin homology domain containing N1 [Source:RGD Symbol;Acc:1311019]	390.205	0.423015	0.0037872		327.204	352.961	279.226	389.143	319.28	486.156	445.495	451.444	395.637	455.507
ENSRNOG00000018838	Paox	polyamine oxidase [Source:RGD Symbol;Acc:1561125]	833.074	-0.317592	0.00379388		947.837	892.783	987.617	829.847	964.432	797.569	719.197	762.856	663.141	765.46
ENSRNOG00000013102	Entpd2	ectonucleoside triphosphate diphosphohydrolase 2 [Source:RGD Symbol;Acc:69266]	2232.92	0.453964	0.00379388		2011.78	1832.75	1596.35	1996.3	1986.31	2798.81	3025.29	2116.14	2388.43	2577.02
ENSRNOG00000017932	St3gal2	ST3 beta-galactoside alpha-2,3-sialyltransferase 2 [Source:RGD Symbol;Acc:68413]	1388.92	0.497015	0.00379388		968.947	1440.16	979.536	1147	1224.38	1591.23	1847.98	1676.19	1548.83	1464.95
ENSRNOG00000006965	Aff4	AF4/FMR2 family, member 4 [Source:RGD Symbol;Acc:1311694]	7661.21	0.466376	0.0038201		5354.54	6132.46	6196.85	7975.48	6508.03	8758.62	8648.81	9860.7	9533.5	7643.09
ENSRNOG00000008713	Slc41a2	solute carrier family 41 member 2 [Source:RGD Symbol;Acc:1307292]	839.284	0.534022	0.00383884		588.968	674.778	750.589	729.642	683.767	922.525	917.195	1229.97	1119.47	775.932
ENSRNOG00000002092	Hunk	hormonally upregulated Neu-associated kinase [Source:RGD Symbol;Acc:1565091]	361.513	-0.819958	0.00385851		527.749	340.692	398.638	594.415	446.426	280.174	204.792	369.933	259.637	192.674
ENSRNOG00000061118	LOC102551095	uncharacterized LOC102551095 [Source:RGD Symbol;Acc:7611669]	1017.52	-0.364399	0.00386657		1009.06	1153.26	1189.63	1175.21	1198.95	888.358	819.167	1053.37	846.348	841.902
ENSRNOG00000009567	Mrpl10	mitochondrial ribosomal protein L10 [Source:RGD Symbol;Acc:1588626]	1519.85	-0.33912	0.00386679		1715.18	1762.92	1717.56	1520.57	1771.58	1239.8	1236.51	1503.77	1266.71	1463.9
ENSRNOG00000056087	Erich2	glutamate-rich 2 [Source:RGD Symbol;Acc:1563852]	166.474	-0.617383	0.00394976		195.267	209.511	179.567	216.947	207.202	173.767	134.91	140.031	110.149	97.3842
ENSRNOG00000015189	Bbs9	Bardet-Biedl syndrome 9 [Source:RGD Symbol;Acc:1308472]	553.396	-0.480059	0.00395641		617.466	609.659	645.542	697.538	652.687	410.987	514.406	522.504	510.281	352.887
ENSRNOG00000007951	Galnt14	polypeptide N-acetylgalactosaminyltransferase 14 [Source:RGD Symbol;Acc:1310068]	408.346	-1.13034	0.00396043		579.468	558.697	495.604	588.578	581.108	191.339	428.995	363.663	148.364	147.647
ENSRNOG00000049633	Flvcr1	feline leukemia virus subgroup C cellular receptor 1 [Source:RGD Symbol;Acc:1596541]	344.484	-0.312365	0.00398209		405.311	352.961	375.294	379.414	395.568	295.794	303.79	313.503	293.356	329.85
ENSRNOG00000023035	Smim8	small integral membrane protein 8 [Source:RGD Symbol;Acc:1305158]	344.39	-0.404303	0.0040057		453.864	393.542	386.068	370.658	357.895	287.984	272.732	296.782	279.868	344.51
ENSRNOG00000058688	AABR07015517.2		32.9914	-0.97329	0.0040125		36.9424	33.9748	51.1765	51.5614	45.2077	29.2865	27.1761	21.9452	17.9835	14.66
ENSRNOG00000015546	MGC116121	similar to RIKEN cDNA 2700062C07 [Source:RGD Symbol;Acc:1564673]	507.693	0.344662	0.00402963		431.699	446.392	466.873	431.948	458.67	559.372	545.464	562.214	665.389	508.911
ENSRNOG00000059593	Cetn2	centrin 2 [Source:RGD Symbol;Acc:620247]	2063.81	-0.332787	0.00407618		2550.08	2391.45	2211.36	2003.11	2348.92	1774.76	1960.56	1955.21	1694.94	1747.68
ENSRNOG00000058476	Mast2	microtubule associated serine/threonine kinase 2 [Source:RGD Symbol;Acc:1304573]	4279.92	-0.362061	0.00407871		4021.45	4815.93	4827.65	5412	4993.57	3996.63	3646.46	4049.41	3559.61	3476.51
ENSRNOG00000059295	Selenoi	selenoprotein I [Source:RGD Symbol;Acc:1560938]	1258.21	-0.448697	0.00408174		1206.43	1527.92	1511.95	1593.54	1421.22	1022.1	966.694	1304.17	962.117	1065.99
ENSRNOG00000003985	Tmem19	transmembrane protein 19 [Source:RGD Symbol;Acc:735209]	677.859	-0.516655	0.004088		861.286	709.696	863.716	740.344	813.739	444.179	515.376	563.259	719.339	547.655
ENSRNOG00000016680	Nsd1	nuclear receptor binding SET domain protein 1 [Source:RGD Symbol;Acc:1307748]	4243.12	0.34761	0.0041523		3576.03	3635.31	3522.2	4526.7	3412.24	5053.88	4689.83	4636.7	4598.15	4780.2
ENSRNOG00000052775	RGD1305938	similar to expressed sequence AW549877 [Source:RGD Symbol;Acc:1305938]	2105.63	0.390322	0.00418237		1550.53	1800.67	1705.88	2119.85	1935.46	2514.74	2514.76	2348.13	2462.61	2103.71
ENSRNOG00000009008	Rab39a	RAB39A, member RAS oncogene family [Source:RGD Symbol;Acc:1311286]	1440.31	-0.320729	0.00418745		1523.08	1553.4	1571.21	1731.68	1619	1238.82	1258.84	1469.28	1302.68	1135.1
ENSRNOG00000007568	Spata6	spermatogenesis associated 6 [Source:RGD Symbol;Acc:628657]	715.064	-0.364891	0.00422727		960.503	715.359	732.632	805.525	811.855	601.35	629.904	643.725	636.166	613.625
ENSRNOG00000004685	Mta3	metastasis associated 1 family, member 3 [Source:RGD Symbol;Acc:1306803]	1524.31	0.336369	0.00426337		1199.05	1368.43	1389.85	1353.24	1425.93	1687.88	1645.13	1972.98	1539.84	1660.77
ENSRNOG00000019559	Eaf1	ELL associated factor 1 [Source:RGD Symbol;Acc:1310057]	1469.98	-0.352547	0.00427356		1766.9	1482.62	1678.95	1685.96	1628.42	1263.22	1234.57	1150.55	1518.48	1290.08
ENSRNOG00000020435	Terf2	telomeric repeat binding factor 2 [Source:RGD Symbol;Acc:1310881]	947.01	-0.199006	0.00427356		990.057	997.539	1016.35	1050.69	1006.81	900.072	899.724	856.907	874.447	877.505
ENSRNOG00000000540	Btbd9	BTB domain containing 9 [Source:RGD Symbol;Acc:1306975]	668.263	0.555908	0.00427356		448.587	624.759	483.034	587.605	561.329	828.808	775.491	1009.48	706.976	656.558
ENSRNOG00000032490	Cdh7	cadherin 7 [Source:RGD Symbol;Acc:1306856]	1093.02	-0.683042	0.00431648		1240.21	1219.32	1273.13	1538.09	1464.54	925.454	762.873	1174.59	750.811	581.164
ENSRNOG00000007509	Slc1a6	solute carrier family 1 member 6 [Source:RGD Symbol;Acc:620340]	237.465	0.598717	0.00434581		178.379	203.849	167.895	184.843	210.028	343.628	333.878	297.827	212.43	241.89
ENSRNOG00000004740	Mmadhc	methylmalonic aciduria and homocystinuria, cblD type [Source:RGD Symbol;Acc:1303272]	1347.91	-0.252633	0.00437121		1481.92	1476.02	1450	1432.04	1487.15	1177.32	1182.16	1331.34	1322.91	1138.24
ENSRNOG00000018125	Sephs1	selenophosphate synthetase 1 [Source:RGD Symbol;Acc:1311182]	1372.05	0.259437	0.00438786		1261.32	1192.89	1247.99	1289.03	1254.51	1547.3	1555.83	1320.89	1476.89	1573.85
ENSRNOG00000003545	Uchl5	ubiquitin C-terminal hydrolase L5 [Source:RGD Symbol;Acc:1305414]	779.202	-0.364578	0.00443112		875.008	970.17	857.431	780.231	902.271	616.969	629.904	727.326	662.017	770.696
ENSRNOG00000023366	Styxl1	serine/threonine/tyrosine interacting-like 1 [Source:RGD Symbol;Acc:1305845]	148.564	0.521515	0.00443613		105.55	133.068	117.616	126.471	127.147	178.648	205.762	150.481	192.199	148.694
ENSRNOG00000012209	Cdadc1	cytidine and dCMP deaminase domain containing 1 [Source:RGD Symbol;Acc:1311845]	1201.51	-0.304274	0.00444518		1237.04	1417.51	1343.16	1233.58	1406.15	1062.12	1011.34	1150.55	1159.93	993.737
ENSRNOG00000027867	Rexo4	REX4 homolog, 3'-5' exonuclease [Source:RGD Symbol;Acc:1306220]	2224.73	-0.340396	0.00446256		2837.18	2210.25	2456.47	2401.98	2524.1	1884.1	1799.45	1954.17	1982.68	2196.9
ENSRNOG00000026455	Gpd1l	glycerol-3-phosphate dehydrogenase 1-like [Source:RGD Symbol;Acc:1560123]	2643.86	0.387432	0.00447819		2138.44	2720.82	2112.6	2216.17	2266.98	2865.2	3423.22	3091.13	2938.05	2666.02
ENSRNOG00000011653	Washc2c	WASH complex subunit 2C [Source:RGD Symbol;Acc:735230]	6225.15	-0.268781	0.00449692		6699.25	6602.44	6372.82	7363.55	6979.88	5754.8	5921.49	6054.78	5296.14	5206.39
ENSRNOG00000014850	Amhr2	anti-Mullerian hormone receptor type 2 [Source:RGD Symbol;Acc:70964]	52.9613	0.892821	0.0045303		26.3875	40.581	42.1982	39.8871	35.7895	71.2638	55.3229	49.1154	98.9092	70.1585
ENSRNOG00000028047	Mecr	mitochondrial trans-2-enoyl-CoA reductase [Source:RGD Symbol;Acc:3208]	418.388	-0.333358	0.00454348		458.086	489.804	475.852	411.518	497.285	398.297	367.848	336.493	367.538	381.16
ENSRNOG00000006735	Cdkn2b	cyclin-dependent kinase inhibitor 2B [Source:RGD Symbol;Acc:2324]	272.799	0.763477	0.00460659		249.098	224.611	165.201	188.734	183.656	288.96	301.849	245.577	469.819	410.48
ENSRNOG00000010358	Sh3rf1	SH3 domain containing ring finger 1 [Source:RGD Symbol;Acc:735154]	1777.75	-0.383937	0.00461858		2118.38	1871.45	1756.16	2363.07	1956.18	1547.3	1583.01	1673.06	1546.58	1362.33
ENSRNOG00000020095	Pcdhb3	protocadherin beta 3 [Source:RGD Symbol;Acc:1305171]	162.451	0.892094	0.00461858		65.4409	154.774	108.638	132.308	107.368	180.6	287.291	182.876	229.289	175.92
ENSRNOG00000010392	Nrg1	neuregulin 1 [Source:RGD Symbol;Acc:621341]	545.539	-0.853803	0.00465936		644.909	678.553	619.505	876.544	692.243	364.129	285.349	595.655	445.091	253.408
ENSRNOG00000039528	Fam32a	family with sequence similarity 32, member A [Source:RGD Symbol;Acc:1561287]	3673.72	0.380094	0.00466394		3293.15	3426.74	3318.39	2651.03	3272.85	4037.63	4054.1	3641.85	4693.69	4347.73
ENSRNOG00000046983	Adat2	adenosine deaminase, tRNA-specific 2 [Source:RGD Symbol;Acc:1309642]	153.398	-0.461044	0.00466769		203.711	187.805	165.201	164.413	167.645	114.217	128.116	133.761	122.513	146.6
ENSRNOG00000003919	Rps6kb1	ribosomal protein S6 kinase B1 [Source:RGD Symbol;Acc:620683]	1015.72	0.310194	0.00468344		927.783	845.596	963.375	923.241	874.016	1075.79	1074.43	1018.88	1235.24	1218.87
ENSRNOG00000003691	Tmed7	transmembrane p24 trafficking protein 7 [Source:RGD Symbol;Acc:727954]	4208.1	0.232982	0.00473746		3982.39	3820.28	3807.71	3940.07	3794.62	4426.17	4589.86	4707.76	4908.37	4103.75
ENSRNOG00000056731	RGD1561897	similar to Serine/threonine-protein kinase Kist (Kinase interacting with stathmin) [Source:RGD Symbol;Acc:1561897]	39.3296	0.876546	0.00473746		23.221	33.0311	25.1393	21.4028	35.7895	46.8584	58.2346	63.7455	46.0827	39.7914
ENSRNOG00000057078	Ddit4	DNA-damage-inducible transcript 4 [Source:RGD Symbol;Acc:621731]	2644.67	0.345067	0.00475992		2196.49	2198.93	2546.26	2439.92	2266.98	2755.86	3128.17	2559.23	3289.85	3064.98
ENSRNOG00000037580	Psmd8	proteasome 26S subunit, non-ATPase 8 [Source:RGD Symbol;Acc:1309842]	2617.65	0.380345	0.00477575		2652.47	2340.49	2281.39	1832.86	2266.04	2875.94	2862.23	2871.68	3042.58	3150.85
ENSRNOG00000015476	Ubxn11	UBX domain protein 11 [Source:RGD Symbol;Acc:620769]	268.397	-0.74902	0.00478325		371.535	404.867	290.898	321.043	294.792	183.529	213.527	292.602	140.496	170.684
ENSRNOG00000005763	Arl1	ADP-ribosylation factor like GTPase 1 [Source:RGD Symbol;Acc:621326]	2469.96	-0.227202	0.00480607		2828.73	2715.16	2593.84	2554.72	2627.7	2166.23	2276	2406.65	2383.94	2146.64
ENSRNOG00000016584	Mamdc4	MAM domain containing 4 [Source:RGD Symbol;Acc:708583]	103.28	0.65374	0.00480607		69.6629	93.4308	70.9288	78.8014	88.5318	144.48	141.704	119.131	137.124	89.007
ENSRNOG00000001003	Trappc5	trafficking protein particle complex 5 [Source:RGD Symbol;Acc:1563971]	1116.02	-0.316264	0.00483307		1246.54	1264.62	1202.2	1199.53	1276.18	981.098	894.872	1169.36	952.001	973.842
ENSRNOG00000011646	Rem2	RRAD and GEM like GTPase 2 [Source:RGD Symbol;Acc:69081]	134.711	-0.51592	0.00483659		144.603	175.537	167.895	134.254	170.471	102.503	131.998	115.996	102.281	101.573
ENSRNOG00000002714	Mettl22	methyltransferase like 22 [Source:RGD Symbol;Acc:1311433]	1050.31	-0.3923	0.00484041		1061.83	1191.95	1254.27	1123.65	1328.92	798.546	940.489	1066.95	863.207	873.316
ENSRNOG00000013121	Mier3	mesoderm induction early response 1, family member 3 [Source:RGD Symbol;Acc:1311241]	1070.99	0.464644	0.00486971		934.116	857.864	914.892	894.055	898.504	1160.72	1111.31	1004.25	1517.36	1416.78
ENSRNOG00000004805	Stac2	SH3 and cysteine rich domain 2 [Source:RGD Symbol;Acc:1305548]	977.845	-0.775281	0.00487385		1117.77	1213.66	1114.21	1514.74	1212.13	760.473	767.726	1049.19	555.24	473.308
ENSRNOG00000042788	AABR07006480.1		143.774	-1.16261	0.0048848		164.658	164.212	208.297	285.047	171.413	79.0736	73.7638	152.571	98.9092	39.7914
ENSRNOG00000001255	Mlxip	MLX interacting protein [Source:RGD Symbol;Acc:1560774]	961.389	0.439654	0.00490476		925.672	718.19	756.874	934.915	744.986	1107.03	1035.61	965.588	1162.18	1262.85
ENSRNOG00000026116	Sall3	spalt-like transcription factor 3 [Source:RGD Symbol;Acc:1310232]	303.604	0.473667	0.00490476		201.6	231.218	282.818	290.884	263.712	372.915	333.878	310.367	382.149	366.5
ENSRNOG00000018144	Depdc5	DEP domain containing 5 [Source:RGD Symbol;Acc:1311535]	1758.42	-0.318223	0.00490506		1867.18	1793.12	1906.1	2214.22	1977.84	1643.95	1528.66	1608.27	1390.35	1654.48
ENSRNOG00000047620	Golph3l	golgi phosphoprotein 3-like [Source:RGD Symbol;Acc:1359281]	1191.3	-0.30589	0.00493502		1467.14	1243.86	1300.06	1252.07	1323.27	1022.1	1049.19	1195.49	982.348	1077.51
ENSRNOG00000003720	Prrx1	paired related homeobox 1 [Source:RGD Symbol;Acc:628884]	396.233	0.565631	0.00493556		254.375	317.098	318.731	409.573	297.618	466.632	517.317	366.798	513.653	500.534
ENSRNOG00000057666	Rn50_20_0046.4		130.626	0.496946	0.00496798		116.105	97.2058	100.557	108.96	119.612	175.719	156.263	135.851	132.628	163.354
ENSRNOG00000017079	Pgm2l1	phosphoglucomutase 2-like 1 [Source:RGD Symbol;Acc:1583226]	3100.89	-0.994922	0.00506294		3145.38	4776.29	3883.13	4898.33	3945.32	1870.43	2172.15	3573.93	1200.4	1543.49
ENSRNOG00000011027	Uba5	ubiquitin-like modifier activating enzyme 5 [Source:RGD Symbol;Acc:1311702]	2557.02	-0.333448	0.00506351		2831.9	2818.97	2830.87	2907.87	2865.98	2175.01	2104.21	2714.93	2297.39	2023.08
ENSRNOG00000012240	Supt6h	SPT6 homolog, histone chaperone [Source:RGD Symbol;Acc:1309290]	7069.53	0.250122	0.00506702		6249.6	6303.27	6107.06	7230.27	6400.66	7667.21	7601.55	7417.47	8266.78	7451.46
ENSRNOG00000020970	Rundc3a	RUN domain containing 3A [Source:RGD Symbol;Acc:735057]	6697.77	-0.616832	0.00508004		6489.2	8894.8	7690.84	8565.03	8901.21	5504.89	5740.96	6844.8	4430.68	3915.26
ENSRNOG00000020669	Ovol1	ovo like transcriptional repressor 1 [Source:RGD Symbol;Acc:1306956]	139.26	0.590295	0.00508873		98.1613	103.812	110.434	122.58	120.554	210.863	131.028	153.616	186.579	154.977
ENSRNOG00000016446	Gpr45	G protein-coupled receptor 45 [Source:RGD Symbol;Acc:1306253]	294.985	-0.770798	0.0051052		298.706	385.048	386.966	406.654	382.382	208.91	211.586	336.493	185.455	147.647
ENSRNOG00000022171	Dhx37	DEAH-box helicase 37 [Source:RGD Symbol;Acc:1306837]	946.129	0.442689	0.0051052		939.393	694.597	799.072	838.602	739.335	1215.39	1005.52	921.697	1207.14	1100.55
ENSRNOG00000010361	Kif3b	kinesin family member 3B [Source:RGD Symbol;Acc:1306815]	2494.34	-0.17849	0.00511035		2583.86	2765.17	2581.27	2686.06	2625.82	2363.42	2287.65	2462.04	2291.77	2296.38
ENSRNOG00000001958	Ift57	intraflagellar transport 57 [Source:RGD Symbol;Acc:1305947]	878.287	-0.494197	0.00511748		974.225	1144.76	989.412	1020.53	1007.76	683.352	836.637	901.842	631.67	592.682
ENSRNOG00000021517	Tmem231	transmembrane protein 231 [Source:RGD Symbol;Acc:1306153]	891.359	-0.396868	0.00511748		1005.89	930.533	990.31	1083.76	1055.79	768.283	873.519	787.936	808.133	609.436
ENSRNOG00000010466	Chpf2	chondroitin polymerizing factor 2 [Source:RGD Symbol;Acc:1306404]	3067.22	-0.322018	0.00514152		3173.88	3251.2	3400.99	3828.19	3385.87	2758.79	2590.47	3068.14	2770.58	2444.03
ENSRNOG00000028670	RGD1562726	similar to Putative protein C21orf62 homolog [Source:RGD Symbol;Acc:1562726]	362.865	-0.403488	0.00520553		413.755	405.81	416.595	436.813	393.684	304.58	357.172	326.043	327.075	247.125
ENSRNOG00000018295	Ccar2	cell cycle and apoptosis regulator 2 [Source:RGD Symbol;Acc:1309922]	3519.5	-0.191704	0.00521495		3567.58	3812.73	3817.59	3891.43	3675.01	3247.87	3199.02	3420.31	3140.37	3423.11
ENSRNOG00000020860	Tdrkh	tudor and KH domain containing [Source:RGD Symbol;Acc:1311196]	1485.39	-0.431937	0.00521858		1549.47	1789.34	1686.13	1781.3	1724.49	1341.32	1324.84	1478.69	1199.27	979.077
ENSRNOG00000018714	Arl5b	ADP-ribosylation factor like GTPase 5B [Source:RGD Symbol;Acc:1305569]	526.162	-0.400971	0.0052284		604.8	528.497	669.784	641.112	549.086	403.178	429.965	432.633	496.794	505.769
ENSRNOG00000004996	Zcrb1	zinc finger CCHC-type and RNA binding motif containing 1 [Source:RGD Symbol;Acc:1309851]	948.43	-0.346411	0.0052284		1138.88	1092.86	1135.76	907.675	1033.18	741.925	833.725	846.457	840.728	913.107
ENSRNOG00000027278	Pramef8	PRAME family member 8 [Source:RGD Symbol;Acc:1564061]	448.869	-0.606977	0.00523335		544.637	499.241	492.013	635.275	537.784	284.079	340.672	286.332	483.306	385.348
ENSRNOG00000020541	Nprl3	NPR3-like, GATOR1 complex subunit [Source:RGD Symbol;Acc:1308665]	680.802	-0.37649	0.00523543		663.908	788.971	738.917	822.064	831.634	654.065	537.699	653.13	556.364	561.268
ENSRNOG00000042840	LOC100911527	interferon alpha-12-like [Source:RGD Symbol;Acc:6492384]	96.9757	6.35353	0.00528868		5.27749	0.943745	2.6935	0	2.82548	15.6195	0.970576	0	812.629	128.798
ENSRNOG00000042501	RGD1564379	RGD1564379 [Source:RGD Symbol;Acc:1564379]	1616.39	0.36613	0.00529012		1360.54	1606.25	1222.85	1431.07	1441.94	1930.96	2030.45	1794.28	1683.7	1661.81
ENSRNOG00000016456	Il33	interleukin 33 [Source:RGD Symbol;Acc:1311155]	1234.86	0.379973	0.00529012		1041.78	1137.21	987.617	995.232	1204.6	1345.23	1657.74	1327.16	1266.71	1385.37
ENSRNOG00000022742	Zfp954	zinc finger protein 954 [Source:RGD Symbol;Acc:1561308]	376.09	-0.357706	0.0053528		427.477	432.235	439.938	378.441	433.241	312.389	289.232	363.663	359.67	324.614
ENSRNOG00000051531	Ctu2	cytosolic thiouridylase subunit 2 [Source:RGD Symbol;Acc:1562594]	488.247	-0.38364	0.00536212		562.58	590.785	544.087	514.641	550.969	408.059	380.466	370.978	485.554	474.355
ENSRNOG00000001875	Smpd4	sphingomyelin phosphodiesterase 4 [Source:RGD Symbol;Acc:1310674]	1452.07	-0.32064	0.00537085		1657.13	1519.43	1644.83	1525.44	1716.95	1346.2	1177.31	1198.62	1250.98	1483.8
ENSRNOG00000056610	Cog5	component of oligomeric golgi complex 5 [Source:RGD Symbol;Acc:1563296]	606.111	-0.369893	0.00545072		679.741	685.159	670.682	710.185	670.581	456.87	481.406	560.124	517.025	629.332
ENSRNOG00000003496	Tbc1d9	TBC1 domain family member 9 [Source:RGD Symbol;Acc:1308221]	3417.97	-0.443535	0.005474		3393.43	4104.35	3730.5	4441.09	4027.26	3096.56	2864.17	3474.65	2504.2	2543.51
ENSRNOG00000010775	Arrdc4	arrestin domain containing 4 [Source:RGD Symbol;Acc:1311763]	620.408	0.915357	0.00554662		649.131	338.805	480.341	345.364	336.232	722.401	703.668	541.314	1085.75	1001.07
ENSRNOG00000003338	Pmp22	peripheral myelin protein 22 [Source:RGD Symbol;Acc:3359]	2280.54	0.390746	0.00557702		1988.56	1579.83	2183.53	2046.89	2069.2	2767.58	2748.67	2284.39	2626.71	2510
ENSRNOG00000015215	Cript	CXXC repeat containing interactor of PDZ3 domain [Source:RGD Symbol;Acc:621545]	1501.49	-0.307532	0.00558548		1835.51	1697.8	1668.17	1511.82	1591.69	1364.75	1266.6	1505.86	1316.17	1256.57
ENSRNOG00000016578	Mtpap	mitochondrial poly(A) polymerase [Source:RGD Symbol;Acc:1310900]	1001.62	-0.388934	0.00562661		1240.21	1092.86	1197.71	1091.54	1055.79	738.02	784.226	889.302	1008.2	918.343
ENSRNOG00000051960	Dnajc12	DnaJ heat shock protein family (Hsp40) member C12 [Source:RGD Symbol;Acc:1591898]	1053.23	-0.544773	0.00564031		1055.5	1378.81	1301.86	1079.87	1432.52	862.976	785.196	1118.16	737.323	780.12
ENSRNOG00000046023	Exoc4	exocyst complex component 4 [Source:RGD Symbol;Acc:621791]	1877.68	-0.25712	0.00567056		1897.79	2045.1	1981.52	2277.46	2021.16	1685.93	1800.42	1630.21	1662.35	1774.9
ENSRNOG00000002423	Fam114a2	family with sequence similarity 114, member A2 [Source:RGD Symbol;Acc:1305362]	1054.86	-0.253136	0.00567056		1204.32	1062.66	1103.44	1152.83	1212.13	917.644	940.489	952.003	1039.67	963.37
ENSRNOG00000009274	Fut11	fucosyltransferase 11 [Source:RGD Symbol;Acc:628731]	339.929	0.327747	0.00567056		300.817	323.705	310.65	283.101	289.141	353.391	419.289	355.303	375.405	388.49
ENSRNOG00000001823	St6gal1	ST6 beta-galactoside alpha-2,6-sialyltransferase 1 [Source:RGD Symbol;Acc:3676]	1188.62	0.388661	0.00567056		1098.77	939.97	1019.94	1098.35	990.803	1293.49	1414.13	1123.38	1325.16	1582.23
ENSRNOG00000016468	Tpmt	thiopurine S-methyltransferase [Source:RGD Symbol;Acc:1585162]	344.159	-0.523287	0.00574116		404.256	436.954	472.26	295.748	420.055	259.674	284.379	285.287	256.265	326.708
ENSRNOG00000033226	Polr2m	polymerase (RNA) II (DNA directed) polypeptide M [Source:MGI Symbol;Acc:MGI:107282]	29.319	-1.21508	0.00575234		49.6084	33.9748	26.0372	42.8057	52.7423	24.4054	11.6469	15.6751	10.1157	26.1785
ENSRNOG00000002013	Sidt1	SID1 transmembrane family, member 1 [Source:RGD Symbol;Acc:1559616]	997.937	0.449604	0.00575234		632.243	956.958	838.576	906.702	883.434	1284.7	1185.07	1075.31	1127.34	1089.03
ENSRNOG00000016628	Scgn	secretagogin, EF-hand calcium binding protein [Source:RGD Symbol;Acc:1303281]	251.121	-1.54393	0.00576439		409.533	330.311	333.994	385.251	410.637	78.0974	74.7344	304.097	141.62	42.9328
ENSRNOG00000049649	Hist1h2ah	histone cluster 1, H2ah [Source:RGD Symbol;Acc:1594367]	10.4748	2.32367	0.00578218		5.27749	6.60622	1.79567	1.94571	1.88366	21.4768	18.441	5.22504	33.719	8.37713
ENSRNOG00000009615	Mtor	mechanistic target of rapamycin [Source:RGD Symbol;Acc:68371]	3805.18	-0.388172	0.00582617		3770.24	4305.37	4263.81	5105.55	4125.21	3285.95	3278.61	3813.24	2972.9	3130.95
ENSRNOG00000020247	Cnih2	cornichon family AMPA receptor auxiliary protein 2 [Source:RGD Symbol;Acc:1304930]	2579.51	-0.600825	0.00583272		2430.81	3712.69	3055.33	3006.13	3339.72	1858.72	2115.86	2664.77	2060.23	1550.82
ENSRNOG00000003707	Zmym3	zinc finger MYM-type containing 3 [Source:RGD Symbol;Acc:1564967]	4364.72	0.459725	0.00583272		3108.44	4145.87	3240.28	4047.08	3834.18	5858.28	5203.26	5375.52	4405.95	4428.36
ENSRNOG00000020635	Exosc5	exosome component 5 [Source:RGD Symbol;Acc:1307861]	681.398	-0.382374	0.00583591		883.452	744.615	791.889	678.081	758.171	593.54	533.817	619.69	539.505	671.218
ENSRNOG00000059660	AABR07065531.5		6235.29	0.854722	0.00584313		3126.39	5579.42	3065.2	5865.35	4565.98	10417.2	8701.22	8704.92	6484.17	5843.05
ENSRNOG00000050108	LOC100911319	zinc finger protein 36, C3H1 type-like 2-like [Source:RGD Symbol;Acc:6493373]	126.506	0.674355	0.00585772		107.661	89.6558	98.7617	102.15	89.4736	143.504	183.439	115.996	128.132	206.287
ENSRNOG00000005577	Desi1	desumoylating isopeptidase 1 [Source:RGD Symbol;Acc:1305776]	1572.62	0.360098	0.00587867		1239.15	1296.71	1343.16	1411.61	1596.4	1847	1928.54	1849.66	1597.16	1616.79
ENSRNOG00000009264	Erc1	ELKS/RAB6-interacting/CAST family member 1 [Source:RGD Symbol;Acc:628733]	1718.94	0.288285	0.00589798		1397.48	1630.79	1468.86	1687.91	1553.07	1843.1	1803.33	2083.75	1892.76	1828.31
ENSRNOG00000006934	Acvr1b	activin A receptor type 1B [Source:RGD Symbol;Acc:735207]	2634.2	0.673349	0.00589798		1574.8	2766.12	1684.34	2087.75	2039.06	3446.05	3855.13	3635.58	2523.31	2729.9
ENSRNOG00000018416	Ttbk1	tau tubulin kinase 1 [Source:RGD Symbol;Acc:1559518]	1359.63	-0.793016	0.00590954		1253.93	1983.75	1658.3	2095.53	1629.36	927.406	985.135	1523.62	749.687	789.545
ENSRNOG00000017488	Snx24	sorting nexin 24 [Source:RGD Symbol;Acc:1306864]	970.892	0.325821	0.00590954		858.12	843.708	868.205	838.602	900.387	1167.56	1196.72	969.768	1116.1	949.757
ENSRNOG00000014856	Etnk1	ethanolamine kinase 1 [Source:RGD Symbol;Acc:1308204]	8826.55	0.573946	0.00590954		6967.34	6995.98	8183.75	7292.53	6027.7	9953.51	7907.29	9555.56	13912.5	11469.3
ENSRNOG00000007427	Entpd6	ectonucleoside triphosphate diphosphohydrolase 6 [Source:RGD Symbol;Acc:619725]	3390.03	-0.574052	0.00594285		3484.2	4076.04	3993.56	4394.39	4330.52	2682.64	2813.7	3711.87	2308.63	2104.75
ENSRNOG00000040297	Ttc37	tetratricopeptide repeat domain 37 [Source:RGD Symbol;Acc:1306062]	1437.33	-0.408916	0.00595013		1789.07	1444.87	1700.5	1741.41	1521.99	1148.03	1040.46	1232.06	1315.04	1439.82
ENSRNOG00000012428	Maf	MAF bZIP transcription factor [Source:RGD Symbol;Acc:3034]	810.078	0.556165	0.00595013		816.955	603.997	630.279	659.597	568.864	923.501	943.4	744.046	990.216	1219.92
ENSRNOG00000028504	Socs5	suppressor of cytokine signaling 5 [Source:RGD Symbol;Acc:1564914]	2379.85	0.487542	0.00598826		1681.41	2456.57	1836.97	1879.56	2053.18	2945.25	3292.2	2771.36	2470.48	2411.57
ENSRNOG00000021839	Cep126	centrosomal protein 126 [Source:RGD Symbol;Acc:1563556]	421.165	-0.59223	0.00599576		484.474	536.047	463.282	545.772	502.936	354.367	361.054	443.084	278.744	241.89
ENSRNOG00000002106	Usp46	ubiquitin specific peptidase 46 [Source:RGD Symbol;Acc:1564808]	2955.4	-0.469677	0.00599576		3022.95	3728.74	3056.22	3982.87	3370.8	2364.4	2633.17	3026.34	2188.37	2180.15
ENSRNOG00000017502	Sike1	suppressor of IKBKE 1 [Source:RGD Symbol;Acc:1311316]	1148.38	0.276556	0.00599861		1172.66	1058.88	998.391	953.399	1010.58	1189.03	1234.57	1320.89	1268.96	1276.47
ENSRNOG00000014935	Peo1	progressive external ophthalmoplegia 1 [Source:RGD Symbol;Acc:1307884]	1241.2	-0.422975	0.00600687		1218.04	1515.65	1268.64	1536.14	1570.97	1108.01	1115.19	1186.08	995.836	897.4
ENSRNOG00000022066	Fam117b	family with sequence similarity 117, member B [Source:RGD Symbol;Acc:1307676]	2671.6	0.371823	0.00600687		2069.83	2484.88	2056.04	2585.85	2449.69	3011.63	3280.55	3255.2	2829.03	2693.25
ENSRNOG00000008067	Rcor1	REST corepressor 1 [Source:RGD Symbol;Acc:7505493]	207.725	0.507976	0.00600687		204.767	153.83	158.019	174.141	167.645	269.436	238.762	195.417	230.413	284.823
ENSRNOG00000022391	Zfp711	zinc finger protein 711 [Source:RGD Symbol;Acc:1562768]	383.315	-0.378089	0.00601593		432.754	386.936	412.106	502.967	431.357	335.819	296.996	367.843	342.81	323.567
ENSRNOG00000010883	Pard6b	par-6 family cell polarity regulator beta [Source:RGD Symbol;Acc:1308205]	166.355	-0.63137	0.00601971		165.713	207.624	247.802	206.246	183.656	124.956	145.586	161.976	93.2893	126.704
ENSRNOG00000056358	Ccdc27	coiled-coil domain containing 27 [Source:RGD Symbol;Acc:1587099]	16.4509	-1.25704	0.00602127		28.4984	28.3124	17.0588	23.3486	18.8366	4.88109	11.6469	12.5401	7.86778	11.5186
ENSRNOG00000005382	Rn50_7_1158.1		14.6679	2.79325	0.00611332		6.33299	4.71873	0	0.972856	6.59279	48.8109	35.9113	3.13503	21.3554	18.8485
ENSRNOG00000058626	Kcnh8	potassium voltage-gated channel subfamily H member 8 [Source:RGD Symbol;Acc:2549]	78.8138	-0.614642	0.00612341		90.7728	95.3183	104.149	91.4485	95.1246	56.6206	65.0286	84.6457	50.5786	54.4514
ENSRNOG00000018529	Csnk1g2	casein kinase 1, gamma 2 [Source:RGD Symbol;Acc:621407]	2950.79	0.246379	0.0061697		2811.85	2744.41	2574.09	2657.84	2710.58	3160.99	3393.14	3328.35	2831.28	3295.35
ENSRNOG00000002128	Ppat	phosphoribosyl pyrophosphate amidotransferase [Source:RGD Symbol;Acc:620237]	1365.44	0.31855	0.0061962		1333.09	1198.56	1186.94	1152.83	1205.54	1459.44	1570.39	1298.95	1584.79	1663.91
ENSRNOG00000002832	Slc16a2	solute carrier family 16 member 2 [Source:RGD Symbol;Acc:628608]	892.784	-0.550944	0.00621551		1213.82	905.052	826.905	1316.27	1044.49	677.495	820.137	614.465	769.918	739.282
ENSRNOG00000013841	Dcaf1	DDB1 and CUL4 associated factor 1 [Source:RGD Symbol;Acc:1305176]	1481.06	-0.262359	0.00625409		1639.19	1607.2	1676.25	1689.85	1463.6	1332.54	1261.75	1279.09	1413.95	1447.15
ENSRNOG00000011953	Supt16h	SPT16 homolog, facilitates chromatin remodeling subunit [Source:RGD Symbol;Acc:1310032]	3636.7	-0.356479	0.00628862		4421.48	3836.32	4019.6	4157.02	3983.93	2810.53	2908.82	3239.53	3172.96	3816.83
ENSRNOG00000028149	Kansl1l	KAT8 regulatory NSL complex subunit 1-like [Source:RGD Symbol;Acc:1590799]	420.519	0.33814	0.00629328		325.093	351.073	388.762	416.383	375.789	481.275	503.729	470.254	454.083	438.752
ENSRNOG00000026853	Urb2	URB2 ribosome biogenesis 2 homolog (S. cerevisiae) [Source:RGD Symbol;Acc:1307980]	412.036	-0.329258	0.00632545		445.42	467.154	496.502	440.704	443.601	320.199	365.907	359.483	370.909	410.48
ENSRNOG00000017397	Upf3a	UPF3 regulator of nonsense transcripts homolog A (yeast) [Source:RGD Symbol;Acc:1308778]	1145.8	0.233239	0.00632853		1042.83	1120.23	1057.65	987.449	1058.61	1243.7	1297.66	1235.2	1271.21	1143.48
ENSRNOG00000009891	Pcf11	PCF11 cleavage and polyadenylation factor subunit [Source:RGD Symbol;Acc:1563397]	1784.14	0.320187	0.00633278		1781.68	1488.29	1503.87	1688.88	1473.02	2013.94	1899.42	1807.86	1992.8	2191.67
ENSRNOG00000000177	Plpp2	phospholipid phosphatase 2 [Source:RGD Symbol;Acc:628893]	342.533	-0.633474	0.006418		474.974	311.436	453.406	430.003	413.462	316.294	277.585	321.863	231.537	194.768
ENSRNOG00000023172	Dnajb3	DnaJ heat shock protein family (Hsp40) member B3 [Source:RGD Symbol;Acc:1594215]	108.047	-0.674483	0.006418		117.16	125.518	112.229	160.521	148.809	78.0974	73.7638	117.041	71.9339	75.3942
ENSRNOG00000017729	Psmg2	proteasome assembly chaperone 2 [Source:RGD Symbol;Acc:1304867]	487.406	-0.515057	0.00644035		701.906	506.791	641.053	480.591	536.842	352.414	350.378	411.733	431.604	460.742
ENSRNOG00000061231	Selenom	selenoprotein M [Source:RGD Symbol;Acc:1565037]	3004.73	-0.508025	0.00644035		3332.21	3745.73	3634.43	3102.44	3826.65	2390.76	2447.79	3114.12	2614.35	1838.78
ENSRNOG00000013919	Ift46	intraflagellar transport 46 [Source:RGD Symbol;Acc:1307682]	1339.41	-0.434823	0.00644035		1395.37	1615.69	1482.32	1530.3	1675.51	1172.44	1250.1	1348.06	944.133	980.125
ENSRNOG00000004423	Zfp238	zinc finger protein 238 [Source:RGD Symbol;Acc:621548]	1151.49	-0.595141	0.00648985		1226.49	1840.3	1220.16	1336.7	1304.43	840.523	837.607	768.081	938.513	1202.12
ENSRNOG00000036699	Faap100	Fanconi anemia core complex associated protein 100 [Source:RGD Symbol;Acc:1306926]	670.832	0.267941	0.00651904		629.077	586.066	581.796	652.787	595.235	782.926	763.844	683.435	699.108	734.046
ENSRNOG00000021032	Sphk2	sphingosine kinase 2 [Source:RGD Symbol;Acc:1307757]	1938.99	0.329645	0.00652162		1842.9	1625.13	1634.06	1712.23	1778.17	2343.9	2078	1829.81	2376.07	2169.68
ENSRNOG00000058906	Ptprh	protein tyrosine phosphatase, receptor type, H [Source:RGD Symbol;Acc:620553]	35.5478	1.25824	0.00652162		13.7215	31.1436	23.3437	17.5114	18.8366	53.6919	54.3523	53.2954	69.686	19.8957
ENSRNOG00000019645	Osbp2	oxysterol binding protein 2 [Source:RGD Symbol;Acc:1310505]	1162.5	-0.706711	0.0065288		1131.49	1696.85	1315.33	1607.16	1457.95	957.669	1058.9	1108.75	609.191	681.689
ENSRNOG00000005564	Ubn2	ubinuclein 2 [Source:RGD Symbol;Acc:1310722]	733.453	0.46991	0.0065288		534.082	667.228	622.199	760.774	490.692	921.549	777.432	840.187	872.199	848.185
ENSRNOG00000007923	Cgref1	cell growth regulator with EF hand domain 1 [Source:RGD Symbol;Acc:620801]	1055.4	-0.680594	0.00656139		1106.16	1405.24	1266.84	1295.84	1424.99	849.309	738.609	1185.04	723.835	558.126
ENSRNOG00000016472	2021-03-04	membrane associated ring-CH-type finger 4 [Source:RGD Symbol;Acc:1590797]	439.659	-0.613917	0.00657409		444.365	538.879	453.406	681.972	540.609	353.391	372.701	426.363	330.447	254.455
ENSRNOG00000003682	Hook2	hook microtubule-tethering protein 2 [Source:RGD Symbol;Acc:1310171]	559.605	-0.512543	0.00659961		595.301	736.121	606.038	740.344	612.188	404.154	457.142	539.224	364.166	541.372
ENSRNOG00000029238	Hgh1	HGH1 homolog [Source:RGD Symbol;Acc:1359226]	876.926	-0.359753	0.00661312		1061.83	935.252	1099.85	892.109	939.002	735.091	714.344	716.876	789.025	885.882
ENSRNOG00000011507	Pick1	protein interacting with PRKCA 1 [Source:RGD Symbol;Acc:69437]	1114.27	-0.350157	0.00661312		1140.99	1305.2	1197.71	1288.06	1311.97	972.312	959.9	1158.91	954.249	853.42
ENSRNOG00000002378	Bpnt1	3'(2'), 5'-bisphosphate nucleotidase 1 [Source:RGD Symbol;Acc:621833]	2455.08	-0.354508	0.00661732		2717.91	2729.31	2851.52	2639.36	2836.78	2106.68	1947.95	2351.27	2516.56	1853.44
ENSRNOG00000047625	Atg4d	autophagy related 4D, cysteine peptidase [Source:RGD Symbol;Acc:1596392]	1130.95	-0.250859	0.00666334		1275.04	1189.12	1270.43	1149.92	1260.17	985.979	1043.37	1102.48	1079.01	953.946
ENSRNOG00000026705	Dgki	diacylglycerol kinase, iota [Source:RGD Symbol;Acc:735049]	485.54	-0.662571	0.00668517		431.699	691.765	578.205	719.914	553.795	344.605	364.937	516.234	333.818	320.425
ENSRNOG00000022448	Htra2	HtrA serine peptidase 2 [Source:RGD Symbol;Acc:1308906]	1418.36	-0.352407	0.00672777		1812.29	1659.1	1530.81	1419.4	1532.35	1178.29	1183.13	1219.52	1201.52	1447.15
ENSRNOG00000007548	Polr3f	RNA polymerase III subunit F [Source:RGD Symbol;Acc:1306428]	1171.44	-0.226802	0.00679452		1258.15	1291.04	1241.7	1349.35	1176.34	1111.91	1042.4	1100.39	1112.73	1030.39
ENSRNOG00000016905	Hmg20a	high mobility group 20A [Source:RGD Symbol;Acc:1564760]	2728.05	0.174332	0.00681462		2440.31	2588.69	2556.13	2509	2721.88	2813.46	2948.61	2929.16	2885.23	2888.02
ENSRNOG00000011829	Rpgrip1l	Rpgrip1-like [Source:RGD Symbol;Acc:1311099]	1321.98	-0.642736	0.00695111		1305.65	1770.47	1555.95	1921.39	1505.04	968.407	1020.08	1465.1	794.645	913.107
ENSRNOG00000008481	Reep1	receptor accessory protein 1 [Source:RGD Symbol;Acc:1305230]	4036.37	-0.839533	0.00705236		4153.38	5239.67	5186.78	5717.48	5596.34	2715.84	2655.5	4873.92	2307.51	1917.32
ENSRNOG00000006221	Uba3	ubiquitin-like modifier activating enzyme 3 [Source:RGD Symbol;Acc:621084]	2895.72	-0.177218	0.00705925		2991.28	2989.79	3148.7	3128.71	3106.15	2638.71	2652.59	2703.44	2908.83	2689.06
ENSRNOG00000001408	Actl6b	actin-like 6B [Source:RGD Symbol;Acc:1307763]	1155.81	-0.738238	0.00707138		1077.66	1843.13	1296.47	1503.06	1505.98	900.072	896.813	1221.61	660.893	652.369
ENSRNOG00000008062	Dqx1	DEAQ box RNA-dependent ATPase 1 [Source:RGD Symbol;Acc:1591766]	166.926	0.747066	0.00707138		131.937	145.337	102.353	139.118	104.543	260.65	165.969	147.346	272	200.004
ENSRNOG00000003841	Kcnh1	potassium voltage-gated channel subfamily H member 1 [Source:RGD Symbol;Acc:68398]	1360.05	-0.741052	0.00709148		1508.31	1685.53	1379.97	2263.84	1671.74	944.002	1027.84	1450.47	991.34	677.501
ENSRNOG00000000936	Stx2	syntaxin 2 [Source:RGD Symbol;Acc:2558]	792.387	0.38025	0.00709614		628.021	749.334	598.855	756.882	710.138	937.168	958.93	967.678	828.364	788.498
ENSRNOG00000000121	Pigv	phosphatidylinositol glycan anchor biosynthesis, class V [Source:RGD Symbol;Acc:1309526]	355.089	0.403466	0.00713974		351.481	277.461	293.592	322.015	284.432	397.32	374.643	358.438	465.323	426.187
ENSRNOG00000052319	AABR07004881.1		293.959	-1.03749	0.00715192		293.428	449.223	410.31	461.134	362.604	158.147	200.909	353.213	112.397	138.223
ENSRNOG00000010748	Mtus1	microtubule associated tumor suppressor 1 [Source:RGD Symbol;Acc:631381]	2582.34	0.428582	0.00715192		2296.76	1849.74	1983.31	2479.81	2398.84	3409.93	3039.85	2706.57	3092.04	2566.54
ENSRNOG00000004857	L2hgdh	L-2-hydroxyglutarate dehydrogenase [Source:RGD Symbol;Acc:1306250]	335.493	-0.558248	0.00719691		442.254	370.892	324.118	460.161	401.219	260.65	305.732	333.358	245.025	211.523
ENSRNOG00000001662	Dyrk1a	dual specificity tyrosine phosphorylation regulated kinase 1A [Source:RGD Symbol;Acc:2528]	1803.71	-0.224684	0.00721004		1785.9	1956.38	1924.06	2080.94	1971.25	1605.88	1624.75	1699.18	1627.51	1761.29
ENSRNOG00000023440	Phex	phosphate regulating endopeptidase homolog, X-linked [Source:RGD Symbol;Acc:3323]	29.951	1.29213	0.00721004		11.6105	15.0999	24.2415	22.3757	13.1856	43.9298	30.0879	24.0352	73.0579	41.8857
ENSRNOG00000025349	Maneal	mannosidase, endo-alpha-like [Source:RGD Symbol;Acc:1563973]	1117.91	-0.534854	0.00725338		1137.83	1237.25	1265.95	1473.88	1499.39	1034.79	989.988	1049.19	822.744	668.076
ENSRNOG00000012046	Prmt5	protein arginine methyltransferase 5 [Source:RGD Symbol;Acc:1309053]	2204.86	-0.214755	0.00726862		2386.48	2316.89	2434.03	2228.81	2477.01	1974.89	2146.92	1914.46	2043.37	2125.7
ENSRNOG00000019649	Cul4a	cullin 4A [Source:RGD Symbol;Acc:1563853]	3142.34	-0.247108	0.00728376		3230.88	3294.61	3363.28	3765.93	3399.06	2716.81	3062.17	2932.29	2951.54	2706.86
ENSRNOG00000038948	Stab2	stabilin 2 [Source:RGD Symbol;Acc:628822]	111.063	-1.01661	0.00729613		139.326	138.731	123.003	215.974	126.205	76.1449	54.3523	124.356	68.562	43.9799
ENSRNOG00000004826	Sos2	SOS Ras/Rho guanine nucleotide exchange factor 2 [Source:RGD Symbol;Acc:620435]	1836.88	-0.289467	0.00730379		1960.06	1902.59	2039.88	2295.94	1904.38	1624.43	1750.92	1696.05	1697.19	1497.41
ENSRNOG00000013479	Stard7	StAR-related lipid transfer domain containing 7 [Source:RGD Symbol;Acc:1307613]	4439.44	0.217598	0.00732688		3985.56	4173.24	3948.67	4222.2	4197.73	4915.25	5041.17	4982.6	4504.86	4423.13
ENSRNOG00000049349	Fam19a5	family with sequence similarity 19 member A5, C-C motif chemokine like [Source:RGD Symbol;Acc:1562115]	4273.44	-0.678205	0.00734074		4445.76	5103.77	4732.48	6248.66	5768.69	3288.88	3847.37	4397.4	2569.39	2331.98
ENSRNOG00000027459	Zbtb45	zinc finger and BTB domain containing 45 [Source:RGD Symbol;Acc:1310920]	712.842	0.271327	0.00735129		632.243	644.578	636.564	636.248	680.941	803.427	837.607	697.021	744.067	815.723
ENSRNOG00000021671	Ldoc1l	leucine zipper, down-regulated in cancer 1-like [Source:RGD Symbol;Acc:1306472]	526.589	0.574682	0.00736944		293.428	496.41	377.988	525.343	421.939	634.541	687.168	669.85	597.951	561.268
ENSRNOG00000031536	Syndig1	synapse differentiation inducing 1 [Source:RGD Symbol;Acc:1310753]	988.673	-0.659845	0.00737371		1048.11	1049.44	1235.42	1286.12	1435.35	809.284	679.404	1085.76	708.1	549.749
ENSRNOG00000005700	Nsg1	neuron specific gene family member 1 [Source:RGD Symbol;Acc:2222]	6359.61	0.738415	0.00737631		3239.32	6067.34	4464.93	4375.91	5685.81	8441.35	8138.28	10645.5	6299.84	6237.82
ENSRNOG00000029799	Tomm34	translocase of outer mitochondrial membrane 34 [Source:RGD Symbol;Acc:1309029]	1887.9	-0.345489	0.00739506		1905.17	2437.69	2142.23	1932.09	2146.43	1567.8	1583.01	1897.74	1620.76	1646.11
ENSRNOG00000013963	Il6st	interleukin 6 signal transducer [Source:RGD Symbol;Acc:2903]	4537.77	0.434801	0.00739849		3940.17	3456.94	4330.25	4046.11	3521.49	5016.78	5058.64	4203.02	6232.4	5571.84
ENSRNOG00000009478	RGD1359108	similar to RIKEN cDNA 3110043O21 [Source:RGD Symbol;Acc:1359108]	1027.32	0.617562	0.00740661		1157.88	738.009	791.889	616.791	749.695	1273.96	1071.52	1147.42	1261.09	1464.95
ENSRNOG00000014893	Wdr63	WD repeat domain 63 [Source:RGD Symbol;Acc:1563105]	41.8703	-1.03888	0.00743937		65.4409	53.7935	52.0743	66.1542	44.2659	29.2865	16.4998	47.0254	17.9835	26.1785
ENSRNOG00000054458	Kcnmb4	potassium calcium-activated channel subfamily M regulatory beta subunit 4 [Source:RGD Symbol;Acc:620728]	1374.52	-1.15664	0.00748283		2228.16	1409.01	1626.87	2355.29	1869.53	733.139	759.961	1540.34	885.687	337.18
ENSRNOG00000016737	Tcerg1l	transcription elongation regulator 1-like [Source:RGD Symbol;Acc:1562437]	316.222	-0.764159	0.00748283		357.814	384.104	322.322	521.451	404.986	218.673	280.497	326.043	179.835	166.496
ENSRNOG00000020315	Taf13	TATA-box binding protein associated factor 13 [Source:RGD Symbol;Acc:1305398]	1327.59	-0.305623	0.00748283		1411.2	1512.82	1389.85	1376.59	1648.2	1208.56	1272.43	1229.97	1180.17	1046.09
ENSRNOG00000008765	Zfhx4	zinc finger homeobox 4 [Source:RGD Symbol;Acc:1563022]	962.022	1.06198	0.00749274		250.153	551.147	760.465	659.597	893.794	1705.45	957.959	1448.38	1049.79	1343.48
ENSRNOG00000042985	Slc9b1	solute carrier family 9 member B1 [Source:RGD Symbol;Acc:1305087]	98.5015	-0.58402	0.00753715		99.2168	147.224	129.288	110.906	103.601	77.1212	65.9992	88.8257	84.2976	78.5356
ENSRNOG00000055408	Gcat	glycine C-acetyltransferase [Source:RGD Symbol;Acc:1307291]	376.299	-0.474882	0.00753715		415.866	423.742	446.223	404.708	498.227	310.437	335.819	300.962	241.653	385.348
ENSRNOG00000018212	Abhd17a	abhydrolase domain containing 17A [Source:RGD Symbol;Acc:1359682]	2095.94	-0.216845	0.00753715		2360.09	2339.54	2196.1	2076.08	2295.23	1947.55	2021.71	1893.56	1839.94	1989.57
ENSRNOG00000007883	Timm10	translocase of inner mitochondrial membrane 10 [Source:RGD Symbol;Acc:621741]	712.311	0.488937	0.00755921		638.576	702.146	580	447.514	595.235	854.19	760.932	782.711	987.968	773.838
ENSRNOG00000008641	Gnpnat1	glucosamine-phosphate N-acetyltransferase 1 [Source:RGD Symbol;Acc:1563144]	609.16	-0.355611	0.00757705		634.354	660.622	760.465	713.104	649.861	461.751	540.611	610.285	548.496	512.052
ENSRNOG00000001877	Med15	mediator complex subunit 15 [Source:RGD Symbol;Acc:1307560]	1701.68	0.48986	0.00757705		1666.63	1379.76	1444.61	1379.51	1207.42	2084.22	1778.1	1581.1	2069.22	2426.23
ENSRNOG00000050134	LOC108348293	uncharacterized LOC108348293 [Source:RGD Symbol;Acc:11360501]	23.6245	-1.33556	0.00758921		45.3864	16.9874	26.935	26.2671	53.6842	16.5957	8.73519	14.6301	12.3636	14.66
ENSRNOG00000039587	Wdr13	WD repeat domain 13 [Source:RGD Symbol;Acc:1560982]	1254.95	0.566394	0.00767009		832.788	1341.06	901.425	1061.39	922.049	1536.57	1761.6	1634.39	1303.8	1254.48
ENSRNOG00000004749	Slc30a1	solute carrier family 30 member 1 [Source:RGD Symbol;Acc:61918]	1038.45	-0.301784	0.00768447		1063.94	1064.54	1131.27	1326	1147.15	857.119	963.782	947.823	950.877	931.956
ENSRNOG00000017172	Mvb12b	multivesicular body subunit 12B [Source:RGD Symbol;Acc:1309709]	6316.46	0.438202	0.00769312		5024.17	4956.55	5078.15	6168.88	5595.4	8466.73	8378.99	6902.28	6441.46	6151.96
ENSRNOG00000000609	Ipmk	inositol polyphosphate multikinase [Source:RGD Symbol;Acc:620954]	1183.58	-0.212375	0.00771888		1260.26	1188.18	1346.75	1310.44	1246.04	1073.84	1063.75	1088.9	1134.08	1123.58
ENSRNOG00000018396	Prpf18	pre-mRNA processing factor 18 [Source:RGD Symbol;Acc:708550]	1598.37	0.314482	0.00774344		1295.1	1552.46	1315.33	1523.49	1438.17	1746.45	1913.01	1909.23	1614.02	1676.47
ENSRNOG00000048961	Bhlhe41	basic helix-loop-helix family, member e41 [Source:RGD Symbol;Acc:70900]	1784.25	0.354447	0.0077719		1653.97	1367.49	1566.72	1639.26	1603.93	2056.89	2146.92	1639.62	2038.88	2128.84
ENSRNOG00000047102	Popdc3	popeye domain containing 3 [Source:RGD Symbol;Acc:1590760]	104.519	-0.654174	0.00777993		130.882	137.787	117.616	111.878	141.274	78.0974	112.587	57.4755	84.2976	73.2999
ENSRNOG00000030049	Znhit6	zinc finger, HIT-type containing 6 [Source:RGD Symbol;Acc:1308723]	1071.53	-0.290202	0.00777993		1231.77	1181.57	1210.28	1094.46	1175.4	917.644	844.402	992.758	1056.53	1010.49
ENSRNOG00000004382	Arel1	apoptosis resistant E3 ubiquitin protein ligase 1 [Source:RGD Symbol;Acc:1307597]	2668.91	0.313419	0.00780967		2255.6	2613.23	2056.94	2593.64	2381.88	2993.08	3191.26	2759.87	2857.13	2986.45
ENSRNOG00000042814	Henmt1	HEN1 methyltransferase homolog 1 [Source:RGD Symbol;Acc:1306230]	29.5413	-0.999676	0.00781041		31.6649	41.5248	46.6873	38.9143	37.6731	9.76217	15.5292	27.1702	21.3554	25.1314
ENSRNOG00000018877	Zfp689	zinc finger protein 689 [Source:RGD Symbol;Acc:628696]	1714.9	0.289983	0.00781041		1393.26	1522.26	1437.43	1665.53	1697.17	1999.29	1955.71	1827.72	1888.27	1762.34
ENSRNOG00000022505	Slc17a4	solute carrier family 17, member 4 [Source:RGD Symbol;Acc:1584758]	78.4192	-1.18098	0.00783143		132.993	82.1058	84.3963	133.281	111.136	44.906	26.2056	73.1506	71.9339	24.0843
ENSRNOG00000014287	Stk11	serine/threonine kinase 11 [Source:RGD Symbol;Acc:1308653]	2808.21	-0.185194	0.00783143		2938.51	3048.3	2899.1	2964.29	3089.19	2477.64	2561.35	2726.43	2760.47	2616.81
ENSRNOG00000000145	Pik3r3	phosphoinositide-3-kinase regulatory subunit 3 [Source:RGD Symbol;Acc:621042]	1278.45	0.488973	0.00783143		773.68	1097.58	1145.64	1119.76	1181.99	1614.66	1635.42	1471.37	1513.98	1230.39
ENSRNOG00000055769	AABR07054286.1		11.3892	1.75665	0.00783143		5.27749	0.943745	3.59133	6.81	9.41828	19.5243	8.73519	22.9902	14.6116	21.99
ENSRNOG00000005551	Derl1	derlin 1 [Source:RGD Symbol;Acc:1311835]	3007.62	-0.270921	0.00787922		3486.31	3320.1	3306.72	3145.25	3187.14	2423.95	2610.85	3022.16	2708.76	2864.98
ENSRNOG00000016539	Rab24	RAB24, member RAS oncogene family [Source:RGD Symbol;Acc:1309112]	1943.25	-0.221427	0.00791569		2115.22	2211.2	1995.88	2049.81	2088.03	1785.5	1695.6	1957.3	1805.09	1728.83
ENSRNOG00000010711	Dicer1	dicer 1 ribonuclease III [Source:RGD Symbol;Acc:1309381]	2462.75	0.318026	0.0079203		2066.67	2191.38	2112.6	2408.79	2183.16	3114.13	2863.2	2384.71	2668.3	2634.61
ENSRNOG00000019544	Zbtb2	zinc finger and BTB domain containing 2 [Source:RGD Symbol;Acc:1306621]	443.45	0.386344	0.00792114		433.81	378.442	370.805	377.468	361.662	482.251	465.877	433.678	560.86	569.645
ENSRNOG00000034078	Mxi1	MAX interactor 1, dimerization protein [Source:RGD Symbol;Acc:3128]	1986.72	0.259273	0.00802012		1698.3	1873.33	1678.05	1890.26	1903.43	2171.11	2323.56	2071.21	2255.8	2002.13
ENSRNOG00000020044	Mob2	MOB kinase activator 2 [Source:RGD Symbol;Acc:1562983]	1037.18	0.266772	0.00802012		915.117	1006.03	843.963	931.024	1011.52	1067.01	1185.07	1115.02	1173.42	1123.58
ENSRNOG00000020232	Rit1	Ras-like without CAAX 1 [Source:RGD Symbol;Acc:1559874]	1303.54	0.374419	0.00802029		1106.16	1125.89	1019.04	1170.35	1255.46	1482.87	1564.57	1633.35	1488.13	1189.55
ENSRNOG00000014603	Sgcg	sarcoglycan, gamma [Source:RGD Symbol;Acc:1359577]	158.046	0.76774	0.00805237		123.493	135.899	73.6223	133.281	118.67	157.171	246.526	179.741	252.893	159.166
ENSRNOG00000015986	Rassf8	Ras association domain family member 8 [Source:RGD Symbol;Acc:1308820]	1463.66	0.41606	0.008172		1088.22	1178.74	1221.95	1473.88	1307.26	1768.91	1788.77	1582.14	1845.56	1381.18
ENSRNOG00000052087	Ubap2	ubiquitin-associated protein 2 [Source:RGD Symbol;Acc:1311717]	2561.67	-0.26963	0.00820945		2758.02	2625.5	2917.96	2883.55	2816.06	2324.37	2276	2030.45	2471.61	2513.14
ENSRNOG00000017396	2021-03-05	membrane associated ring-CH-type finger 5 [Source:RGD Symbol;Acc:1305617]	2289.13	-0.269347	0.00820945		2426.59	2641.54	2570.5	2374.74	2495.84	1890.93	2019.77	2017.91	2359.21	2094.28
ENSRNOG00000013256	Ric8a	RIC8 guanine nucleotide exchange factor A [Source:RGD Symbol;Acc:727957]	2404.48	0.224734	0.00820945		2300.99	2114.93	2224.83	2291.08	2155.84	2666.05	2489.53	2459.95	2835.77	2505.81
ENSRNOG00000010284	St3gal5	ST3 beta-galactoside alpha-2,3-sialyltransferase 5 [Source:RGD Symbol;Acc:620875]	3099.85	-0.318558	0.00823031		3504.25	3436.18	3459.35	3126.76	3675.95	2478.62	2466.23	2867.5	2869.49	3114.2
ENSRNOG00000006378	Mga	MGA, MAX dimerization protein [Source:RGD Symbol;Acc:1561597]	1943.3	0.328353	0.00828511		1600.14	1683.64	1632.26	2056.62	1642.55	2182.82	1954.74	2172.57	2201.85	2305.81
ENSRNOG00000013282	Mctp1	multiple C2 and transmembrane domain containing 1 [Source:RGD Symbol;Acc:1305199]	436.626	-0.781463	0.00836765		565.747	490.748	458.793	736.452	508.587	267.483	296.026	498.469	313.587	230.371
ENSRNOG00000055000	Zkscan3	zinc finger with KRAB and SCAN domains 3 [Source:RGD Symbol;Acc:1305753]	1213.74	0.358423	0.00837168		1138.88	1049.44	1056.75	1009.83	1063.32	1278.84	1308.34	1164.14	1619.64	1448.2
ENSRNOG00000039924	Triqk	triple QxxK/R motif containing [Source:RGD Symbol;Acc:1561260]	496.973	-0.613126	0.00837504		506.639	681.384	542.291	577.877	696.952	371.939	424.142	532.954	336.066	299.482
ENSRNOG00000017795	Hspbp1	HSPA (heat shock 70) binding protein, cytoplasmic cochaperone 1 [Source:RGD Symbol;Acc:628677]	2120.57	-0.290443	0.00840739		2420.26	2478.28	2357.71	2119.85	2289.58	1835.29	1688.8	2113.01	1979.31	1923.6
ENSRNOG00000011020	Eif3l	eukaryotic translation initiation factor 3, subunit L [Source:RGD Symbol;Acc:1308230]	2407.78	-0.338643	0.00844549		3162.27	2411.27	2793.16	2477.87	2601.33	2067.63	2081.89	2022.09	2091.7	2368.63
ENSRNOG00000010664	Wdr73	WD repeat domain 73 [Source:RGD Symbol;Acc:1306429]	542.579	-0.306682	0.00845202		660.742	644.578	568.329	573.985	553.795	493.966	523.141	491.154	457.455	458.648
ENSRNOG00000019298	Dctn4	dynactin subunit 4 [Source:RGD Symbol;Acc:71023]	2154.12	0.238621	0.00845202		1801.74	2028.11	1970.74	2054.67	2024.93	2358.54	2163.41	2273.94	2528.93	2336.17
ENSRNOG00000006248	Trim37	tripartite motif-containing 37 [Source:RGD Symbol;Acc:1308349]	3371.96	-0.598436	0.00845271		3198.16	4479.96	3879.54	4348.67	4401.16	2754.88	2919.49	3525.86	2102.94	2108.94
ENSRNOG00000051943	LOC102547817	uncharacterized LOC102547817 [Source:RGD Symbol;Acc:7717978]	69.4491	0.992419	0.00845271		27.4429	58.5122	45.7895	45.7243	54.626	90.7882	119.381	111.816	93.2893	47.1214
ENSRNOG00000006400	Tbc1d14	TBC1 domain family, member 14 [Source:RGD Symbol;Acc:1309993]	3242.42	-0.209656	0.00852476		3630.91	3273.85	3352.51	3750.36	3381.16	3016.51	2892.32	3066.05	2951.54	3108.96
ENSRNOG00000038044	Tsc22d2	TSC22 domain family, member 2 [Source:RGD Symbol;Acc:1593169]	786.497	0.368119	0.00855672		651.242	670.059	644.644	823.037	644.21	797.569	893.901	957.228	962.117	820.959
ENSRNOG00000018767	Rbm17	RNA binding motif protein 17 [Source:RGD Symbol;Acc:1311208]	1701.03	-0.458098	0.0086274		2254.54	2044.15	2107.21	1692.77	1745.21	1224.18	1314.16	1385.68	1476.89	1765.48
ENSRNOG00000015732	Bcl2l2	Bcl2-like 2 [Source:RGD Symbol;Acc:620717]	5232.25	-0.451829	0.0086274		5370.37	6291.95	5747.03	6476.31	6339.44	4490.6	4770.38	5442.4	3770.91	3623.11
ENSRNOG00000003127	Spryd4	SPRY domain containing 4 [Source:RGD Symbol;Acc:1306649]	566.583	-0.323193	0.0086274		653.353	638.916	640.155	585.66	630.083	533.991	420.26	511.009	551.868	500.534
ENSRNOG00000013514	Maf1	MAF1 homolog, negative regulator of RNA polymerase III [Source:RGD Symbol;Acc:1359315]	2463.35	0.247253	0.0086274		2397.04	2364.08	2305.64	1959.33	2237.78	2679.72	2584.65	2663.73	2689.66	2751.89
ENSRNOG00000004709	Foxn3	forkhead box N3 [Source:RGD Symbol;Acc:1305711]	1080.09	0.311958	0.00869205		859.175	937.139	966.069	1055.55	1001.16	1226.13	1345.22	1116.07	1104.86	1189.55
ENSRNOG00000002320	Commd8	COMM domain containing 8 [Source:RGD Symbol;Acc:1305402]	1357.38	-0.342653	0.00869509		1644.47	1560.01	1577.49	1362	1444.76	1018.19	1182.16	1214.3	1206.02	1364.43
ENSRNOG00000012928	Prmt9	protein arginine methyltransferase 9 [Source:RGD Symbol;Acc:1306157]	731.721	-0.291027	0.00869509		828.566	794.634	809.846	795.797	796.786	623.803	583.316	753.451	675.505	655.511
ENSRNOG00000052121	AC117065.1		90.0421	-1.39268	0.00872611		82.3288	100.981	141.858	208.191	118.67	40.0249	36.8819	110.771	30.3471	30.3671
ENSRNOG00000050073	Mir3072	microRNA 3072 [Source:RGD Symbol;Acc:7489041]	20.4495	1.19585	0.0087685		7.38849	22.6499	7.18267	12.6471	12.2438	30.2627	30.0879	28.2152	21.3554	32.4614
ENSRNOG00000003881	Nit1	nitrilase 1 [Source:RGD Symbol;Acc:727821]	2056.76	-0.434811	0.00877564		2769.63	2750.07	1897.12	2099.42	2306.54	1846.03	1853.8	1618.72	1685.95	1740.35
ENSRNOG00000001712	Alg3	ALG3, alpha-1,3- mannosyltransferase [Source:RGD Symbol;Acc:1306004]	782.179	0.392717	0.00877564		712.461	718.19	686.843	631.384	632.908	926.43	860.901	698.066	974.48	980.125
ENSRNOG00000009252	Poldip2	DNA polymerase delta interacting protein 2 [Source:RGD Symbol;Acc:1307022]	2672.82	-0.353833	0.00878644		2644.02	3084.16	3101.12	2932.19	3233.29	2330.23	2450.71	2740.01	2065.85	2146.64
ENSRNOG00000032058	Pogk	pogo transposable element with KRAB domain [Source:RGD Symbol;Acc:1308951]	2030.04	0.310112	0.00881161		1812.29	1621.35	1853.13	2037.16	1739.56	2235.54	2378.88	2085.84	2458.12	2078.58
ENSRNOG00000006582	Aptx	aprataxin [Source:RGD Symbol;Acc:628740]	530.331	-0.33024	0.00893121		612.189	572.853	551.27	656.678	561.329	504.704	431.907	435.768	454.083	522.524
ENSRNOG00000005285	Fbxo33	F-box protein 33 [Source:RGD Symbol;Acc:1307543]	1238	-0.37854	0.00894118		1219.1	1412.79	1507.46	1435.94	1421.22	992.813	968.635	1315.67	1049.79	1056.57
ENSRNOG00000018441	Ggt7	gamma-glutamyltransferase 7 [Source:RGD Symbol;Acc:619870]	2776.72	-0.672378	0.0089512		2673.58	3827.83	3398.3	3548.01	3613.79	2055.91	2115.86	3168.47	1807.34	1558.15
ENSRNOG00000045863	Naa16	N(alpha)-acetyltransferase 16, NatA auxiliary subunit [Source:RGD Symbol;Acc:1584324]	660.773	-0.385066	0.00901498		863.397	699.315	724.552	728.67	726.149	525.205	499.847	578.935	579.967	681.689
ENSRNOG00000019582	Mthfd1l	methylenetetrahydrofolate dehydrogenase (NADP+ dependent) 1-like [Source:RGD Symbol;Acc:1307311]	1033.55	-0.435744	0.00903393		1281.37	1054.16	1343.16	1085.71	1177.28	850.285	719.197	837.052	931.769	1055.52
ENSRNOG00000013520	Mat2a	methionine adenosyltransferase 2A [Source:RGD Symbol;Acc:619985]	7421.25	0.198195	0.00903393		6811.13	7272.5	6986.94	6432.53	7058.06	8105.53	8235.34	7484.35	8160.01	7666.12
ENSRNOG00000018840	Rnf40	ring finger protein 40 [Source:RGD Symbol;Acc:628638]	1674.44	0.251477	0.00905202		1659.24	1467.52	1474.24	1515.71	1527.64	1804.05	1694.63	1717.99	1984.93	1898.47
ENSRNOG00000058308	Asic2	acid sensing ion channel subunit 2 [Source:RGD Symbol;Acc:2017]	601.995	-1.02696	0.0090859		492.918	977.72	865.511	802.607	899.445	362.177	367.848	718.966	241.653	291.105
ENSRNOG00000014775	Nol4	nucleolar protein 4 [Source:RGD Symbol;Acc:1310663]	1073.4	-0.647566	0.009109		1282.43	1335.4	1086.38	1507.93	1340.22	840.523	1124.9	961.408	678.877	575.928
ENSRNOG00000014904	Ppp1r3e	protein phosphatase 1, regulatory subunit 3E [Source:RGD Symbol;Acc:1583926]	76.7155	-0.585669	0.0091177		90.7728	74.5559	102.353	106.041	86.6481	53.6919	64.058	74.1956	56.1984	58.6399
ENSRNOG00000045837	AABR07042611.1		87.319	-1.01207	0.00912735		127.715	67.9497	89.7833	115.77	182.715	83.9547	42.7054	50.1604	51.7025	60.7342
ENSRNOG00000052237	AABR07071904.1		73.4083	0.846437	0.00913555		56.9969	63.2309	28.7307	48.6428	64.9861	115.194	82.499	102.411	102.281	69.1113
ENSRNOG00000045742	Cyb5d1	cytochrome b5 domain containing 1 [Source:RGD Symbol;Acc:1559567]	232.309	-0.43521	0.0091541		320.871	229.33	259.474	253.916	272.188	197.196	196.056	168.246	209.058	216.758
ENSRNOG00000025509	Apbb2	amyloid beta precursor protein binding family B member 2 [Source:RGD Symbol;Acc:1562438]	378.6	0.326323	0.00916769		297.65	321.817	351.951	378.441	329.64	424.654	420.26	456.669	393.389	411.527
ENSRNOG00000017346	Myt1	myelin transcription factor 1 [Source:RGD Symbol;Acc:1304899]	733.121	-0.578008	0.00923705		750.459	812.565	887.059	1002.04	938.06	585.73	562.934	817.197	524.893	450.271
ENSRNOG00000017918	Iglon5	IgLON family member 5 [Source:RGD Symbol;Acc:1305344]	434.513	0.874068	0.00924644		160.436	302.942	313.344	373.577	383.324	825.88	520.229	437.858	494.546	532.995
ENSRNOG00000010784	Scg3	secretogranin III [Source:RGD Symbol;Acc:621209]	5602.14	-0.555852	0.00928323		5977.29	6506.18	6592.79	7174.82	7090.08	4391.02	4816.97	6214.66	3827.11	3430.44
ENSRNOG00000025528	Efr3a	EFR3 homolog A [Source:RGD Symbol;Acc:1305976]	4614.73	-0.424534	0.00942206		5280.66	4766.86	5778.46	5516.1	5100.94	3636.41	3345.58	3710.82	5021.89	3989.61
ENSRNOG00000000903	Asl	argininosuccinate lyase [Source:RGD Symbol;Acc:619974]	943.99	-0.360554	0.00942937		1309.87	1014.53	1016.35	976.748	989.861	817.094	782.285	811.971	822.744	898.447
ENSRNOG00000000808	Hsf2	heat shock transcription factor 2 [Source:RGD Symbol;Acc:68395]	1418.53	-0.256153	0.00957516		1408.03	1559.07	1540.68	1597.43	1614.29	1312.04	1247.19	1353.29	1383.6	1169.66
ENSRNOG00000011195	Prkra	protein activator of interferon induced protein kinase EIF2AK2 [Source:RGD Symbol;Acc:1306707]	1361.58	-0.277784	0.0096181		1387.98	1505.27	1432.94	1452.47	1683.05	1267.13	1274.37	1283.27	1109.36	1219.92
ENSRNOG00000020161	Zbtb7a	zinc finger and BTB domain containing 7a [Source:RGD Symbol;Acc:620946]	2256.86	0.277981	0.00968006		1772.18	2111.16	1976.13	2211.3	2129.47	2568.43	2596.29	2302.15	2401.92	2499.53
ENSRNOG00000048978	Nphp3	nephrocystin 3 [Source:RGD Symbol;Acc:1563856]	294.536	-0.346522	0.00969215		316.649	326.536	309.753	377.468	318.338	265.531	244.585	289.467	255.141	241.89
ENSRNOG00000016036	Rprd1a	regulation of nuclear pre-mRNA domain containing 1A [Source:RGD Symbol;Acc:1307374]	1101.39	-0.331631	0.00969215		1095.61	1263.67	1142.94	1360.05	1274.29	946.931	954.077	1092.03	1018.31	865.986
ENSRNOG00000033101	Myo18a	myosin XVIIIa [Source:RGD Symbol;Acc:1562698]	5770.6	-0.291386	0.00972453		6060.67	6360.84	6090.9	7210.81	6034.29	5234.48	5193.55	5170.7	4624	5725.77
ENSRNOG00000050258	Ccnd3	cyclin D3 [Source:RGD Symbol;Acc:2293]	2180.56	0.338739	0.00976857		1909.4	1780.85	2212.26	1832.86	1892.13	2181.85	2377.91	2277.07	2785.19	2556.07
ENSRNOG00000008079	Ugp2	UDP-glucose pyrophosphorylase 2 [Source:RGD Symbol;Acc:1310210]	2581.38	-0.270388	0.00978862		2889.95	2674.57	2757.25	2687.03	3104.26	2206.25	2324.53	2608.34	2179.37	2382.25
ENSRNOG00000050237	AABR07043701.1		30.6417	-1.25455	0.00983144		37.9979	16.0437	42.1982	62.2628	57.4515	20.5006	15.5292	22.9902	15.7356	15.7071
ENSRNOG00000000501	Zfp523	zinc finger protein 523 [Source:RGD Symbol;Acc:1306239]	1277.84	-0.402801	0.00986379		1243.38	1523.2	1340.47	1600.35	1568.14	1195.87	1154.02	1194.44	1062.15	896.353
ENSRNOG00000002565	Taf1	TATA-box binding protein associated factor 1 [Source:RGD Symbol;Acc:1562050]	2465.49	0.319953	0.0098713		1954.78	2231.96	2166.47	2404.9	2206.7	2751.96	2424.5	2804.8	3122.38	2586.44
ENSRNOG00000022248	Fbxl16	F-box and leucine-rich repeat protein 16 [Source:RGD Symbol;Acc:1309127]	3084.39	-0.871835	0.00987212		2801.29	5261.38	3588.64	4283.49	4010.3	2057.87	2451.68	3365.97	1365.62	1657.63
ENSRNOG00000003997	Pld5	phospholipase D family, member 5 [Source:RGD Symbol;Acc:1562609]	917.519	-0.955999	0.00990387		1041.78	1079.64	1057.65	1706.39	1168.81	627.708	584.287	974.993	641.786	292.153
ENSRNOG00000059453	Fuk	fucokinase [Source:RGD Symbol;Acc:1307000]	452.06	-0.318224	0.00992919		467.586	506.791	479.443	548.691	506.703	389.511	443.553	427.408	354.05	396.867
ENSRNOG00000004556	Dcaf5	DDB1 and CUL4 associated factor 5 [Source:RGD Symbol;Acc:1306535]	2558.39	-0.265643	0.0099389		2690.46	2823.69	2629.75	3052.82	2768.97	2176.96	2144	2546.69	2308.63	2441.93
ENSRNOG00000020829	Them4	thioesterase superfamily member 4 [Source:RGD Symbol;Acc:1304723]	607.455	0.439454	0.00993938		412.7	624.759	486.626	526.315	527.423	729.234	694.933	791.071	671.009	610.484
ENSRNOG00000048838	Gjc1	gap junction protein, gamma 1 [Source:RGD Symbol;Acc:628889]	157.191	-0.503861	0.00995014		220.599	185.918	159.814	199.436	156.343	124.956	138.792	121.221	151.736	113.091
ENSRNOG00000014153	Lhfp	lipoma HMGIC fusion partner [Source:RGD Symbol;Acc:1560177]	2619.45	0.291232	0.00995014		2027.61	2550	2276.01	2416.58	2509.03	2791.98	3161.17	2782.86	2873.99	2805.29
ENSRNOG00000010658	LOC103691744	cystathionine gamma-lyase [Source:RGD Symbol;Acc:9153842]	203.556	-0.591978	0.0100093		306.094	195.355	220.867	242.241	259.003	157.171	150.439	130.626	213.554	160.213
ENSRNOG00000017979	Mrto4	MRT4 homolog, ribosome maturation factor [Source:RGD Symbol;Acc:1311709]	935.911	-0.471059	0.0100093		1345.76	1046.61	1133.96	961.182	949.362	748.759	721.138	683.435	816.001	952.899
ENSRNOG00000013149	Vps33b	VPS33B, late endosome and lysosome associated [Source:RGD Symbol;Acc:620644]	990.182	-0.228928	0.0100093		1062.89	1019.24	1022.63	1129.49	1108.53	882.5	943.4	914.382	963.24	855.515
ENSRNOG00000017333	Syt4	synaptotagmin 4 [Source:RGD Symbol;Acc:68397]	9439.29	-0.475773	0.0100198		10948.7	10546.4	10183.2	11968.1	11262.4	7631.09	7460.82	9933.85	8587.11	5871.32
ENSRNOG00000006718	Rbm33	RNA binding motif protein 33 [Source:RGD Symbol;Acc:1310651]	1109.92	0.354379	0.0100432		842.287	955.07	907.71	1155.75	1010.58	1297.39	1220.01	1243.56	1129.59	1337.2
ENSRNOG00000014522	Mlycd	malonyl-CoA decarboxylase [Source:RGD Symbol;Acc:620234]	1284.41	0.198133	0.0100576		1181.1	1203.28	1188.73	1136.3	1271.47	1299.34	1399.57	1366.87	1417.32	1380.13
ENSRNOG00000013429	Tbl3	transducin (beta)-like 3 [Source:RGD Symbol;Acc:1305142]	1145.13	-0.343959	0.0100717		1412.26	1310.86	1304.55	1195.64	1181.05	983.051	900.695	915.427	1141.95	1105.78
ENSRNOG00000023456	Rnf41	ring finger protein 41 [Source:RGD Symbol;Acc:1309557]	1992.52	0.253	0.0102016		1665.58	1858.23	1834.27	1824.11	1908.14	2203.32	2086.74	2383.66	2187.24	1973.86
ENSRNOG00000024250	Wwc3	WWC family member 3 [Source:RGD Symbol;Acc:1560666]	1424.05	-0.30367	0.0102279		1467.14	1564.73	1463.47	1843.56	1527.64	1231.99	1308.34	1265.51	1371.24	1196.88
ENSRNOG00000018229	Slc45a1	solute carrier family 45, member 1 [Source:RGD Symbol;Acc:708502]	1165.31	0.865489	0.0102529		477.085	1104.18	790.093	805.525	952.188	1391.11	1455.86	2278.12	1331.9	1067.04
ENSRNOG00000007648	Rab11b	RAB11B, member RAS oncogene family [Source:RGD Symbol;Acc:68369]	6065.77	0.311078	0.0103145		4986.17	5881.42	5328.64	5179.49	5696.17	6825.71	7332.71	7320.28	5944.67	6162.43
ENSRNOG00000019328	Phgdh	phosphoglycerate dehydrogenase [Source:RGD Symbol;Acc:61987]	8510.8	0.468311	0.0103145		6527.2	7215.88	6838.8	7379.12	7745.59	9482	9621.32	8068.51	13187.5	9042.07
ENSRNOG00000018854	Nppc	natriuretic peptide C [Source:RGD Symbol;Acc:620850]	40.5853	-1.08535	0.0103421		36.9424	63.2309	46.6873	61.29	67.8116	22.453	28.1467	43.8904	12.3636	23.0371
ENSRNOG00000006962	Stk32c	serine/threonine kinase 32C [Source:RGD Symbol;Acc:1305864]	2104.28	-0.653087	0.0103421		2315.76	3113.42	2290.37	2635.47	2508.09	1449.68	1733.45	2405.61	1353.26	1237.72
ENSRNOG00000015357	Bmper	BMP-binding endothelial regulator [Source:RGD Symbol;Acc:1563373]	229.254	-0.489189	0.0103868		276.54	272.742	250.496	290.884	248.643	189.386	233.909	200.642	191.075	138.223
ENSRNOG00000025792	Crk	CRK proto-oncogene, adaptor protein [Source:RGD Symbol;Acc:2405]	1510	-0.262489	0.0104098		1524.14	1665.71	1748.98	1678.18	1616.18	1268.11	1257.87	1445.25	1428.56	1467.05
ENSRNOG00000024372	Cwf19l2	CWF19-like 2, cell cycle control (S. pombe) [Source:RGD Symbol;Acc:1310083]	1076.93	0.354829	0.0104121		971.058	981.495	896.936	988.422	887.202	1095.32	1129.75	1116.07	1475.77	1227.25
ENSRNOG00000010427	Ipo7	importin 7 [Source:RGD Symbol;Acc:1310849]	5163.55	-0.231014	0.0105052		6211.61	5417.1	5333.13	5653.27	5265.76	4555.03	4589.86	4709.85	4905	4994.87
ENSRNOG00000019651	Slc12a4	solute carrier family 12 member 4 [Source:RGD Symbol;Acc:3687]	2613.41	0.474533	0.0105471		1916.78	2278.2	1948.3	2627.69	2166.2	2885.7	3643.54	2736.88	3413.49	2517.33
ENSRNOG00000059203	AC133265.1		102.96	0.703227	0.0106522		60.1634	87.7683	61.0527	94.3671	88.5318	137.647	147.528	151.526	106.777	94.2427
ENSRNOG00000004839	B4galnt1	beta-1,4-N-acetyl-galactosaminyl transferase 1 [Source:RGD Symbol;Acc:620490]	1483.08	-0.564406	0.0106895		1790.12	1937.51	1687.03	1662.61	1770.64	1175.37	1007.46	1537.21	842.976	1419.92
ENSRNOG00000052814	Ankrd27	ankyrin repeat domain 27 [Source:RGD Symbol;Acc:1307106]	634.783	-0.391517	0.010734		782.124	683.272	707.493	751.045	678.116	505.68	504.7	530.864	510.281	694.255
ENSRNOG00000024492	Ap1ar	adaptor-related protein complex 1 associated regulatory protein [Source:RGD Symbol;Acc:1311435]	1160.97	-0.361431	0.010734		1227.54	1375.98	1285.7	1300.71	1338.34	973.288	1041.43	1249.83	920.53	896.353
ENSRNOG00000008578	Cdk16	cyclin-dependent kinase 16 [Source:RGD Symbol;Acc:620584]	4338.5	-0.295596	0.010734		4174.49	5226.46	4667.84	4817.59	5020.88	3914.63	4125.92	4102.7	3451.71	3882.8
ENSRNOG00000025946	Igf2bp2	insulin-like growth factor 2 mRNA binding protein 2 [Source:RGD Symbol;Acc:1305614]	73.6426	-0.737403	0.0107629		91.8283	79.2746	80.805	105.069	103.601	50.7633	79.5873	44.9354	61.8182	38.7442
ENSRNOG00000019746	Paf1	PAF1 homolog, Paf1/RNA polymerase II complex component [Source:RGD Symbol;Acc:1306219]	3089.03	0.160296	0.0107878		2954.34	2911.45	2997.87	2875.76	2848.09	3235.18	3330.05	3084.86	3403.37	3249.28
ENSRNOG00000033787	Adamtsl5	ADAMTS-like 5 [Source:RGD Symbol;Acc:1305607]	85.1156	0.551959	0.0107878		73.8849	67.0059	71.8267	62.2628	70.6371	102.503	120.351	90.9157	78.6778	113.091
ENSRNOG00000014142	Ogfrl1	opioid growth factor receptor-like 1 [Source:RGD Symbol;Acc:1308498]	783.107	0.545395	0.0108115		773.68	597.391	660.805	542.854	609.362	842.475	846.343	718.966	1093.62	1145.57
ENSRNOG00000017012	Coq7	coenzyme Q7, hydroxylase [Source:RGD Symbol;Acc:2381]	396.951	0.460109	0.0109026		295.539	368.061	332.198	292.83	382.382	515.443	511.494	488.019	402.381	381.16
ENSRNOG00000053309	Tubd1	tubulin, delta 1 [Source:RGD Symbol;Acc:1311967]	158.241	-0.632685	0.0109987		231.154	176.48	207.4	174.141	172.354	108.36	91.2342	110.771	146.116	164.401
ENSRNOG00000013802	Slc25a36	solute carrier family 25 member 36 [Source:RGD Symbol;Acc:1591928]	948.96	0.319181	0.0110136		901.395	852.202	791.889	907.675	769.473	1045.53	952.136	1126.52	969.984	1172.8
ENSRNOG00000040201	Atp6ap1l	ATPase H+ transporting accessory protein 1 like [Source:RGD Symbol;Acc:1564936]	388.837	-0.791879	0.0110289		444.365	631.366	507.276	416.383	465.263	237.221	266.909	472.344	231.537	215.711
ENSRNOG00000012644	Nup58	nucleoporin 58 [Source:RGD Symbol;Acc:631334]	1338.14	-0.273119	0.0111227		1372.15	1317.47	1512.85	1635.37	1483.38	1156.82	1204.49	1183.99	1297.06	1217.83
ENSRNOG00000008802	Dnajc11	DnaJ heat shock protein family (Hsp40) member C11 [Source:RGD Symbol;Acc:1307731]	1579.83	0.241199	0.0111548		1373.2	1585.49	1498.48	1339.62	1442.88	1688.86	1686.86	1734.71	1623.01	1825.17
ENSRNOG00000047894	Liph	lipase H [Source:RGD Symbol;Acc:1592849]	15.4001	-1.30212	0.0111906		26.3875	14.1562	12.5697	30.1586	26.3712	6.83352	8.73519	10.4501	7.86778	10.4714
ENSRNOG00000020351	Vps4a	vacuolar protein sorting 4 homolog A [Source:RGD Symbol;Acc:628810]	3566.72	-0.284975	0.0113154		3657.3	4090.19	3906.47	3870.02	4064.93	3134.63	3290.25	3678.43	3154.98	2819.95
ENSRNOG00000018160	Zswim5	zinc finger, SWIM-type containing 5 [Source:RGD Symbol;Acc:1310741]	682.363	0.41367	0.0113154		575.246	525.666	652.725	615.818	555.678	770.235	693.962	727.326	982.348	724.622
ENSRNOG00000000421	Skiv2l	Ski2 like RNA helicase [Source:RGD Symbol;Acc:1303059]	1824.84	-0.221097	0.0113891		1954.78	1827.09	2021.02	2052.73	1966.54	1689.83	1632.51	1684.55	1583.67	1835.64
ENSRNOG00000024120	Rxfp1	relaxin/insulin-like family peptide receptor 1 [Source:RGD Symbol;Acc:1302973]	323.89	-1.13306	0.0114056		530.916	363.342	329.505	614.845	386.149	203.053	211.586	338.583	186.579	74.3471
ENSRNOG00000061139	Taf1a	TATA-box binding protein associated factor, RNA polymerase I subunit A [Source:RGD Symbol;Acc:1305698]	219.729	-0.379464	0.0114056		251.209	264.249	249.598	238.35	238.282	164.004	189.262	219.452	209.058	173.826
ENSRNOG00000016063	LOC361635	similar to RIKEN cDNA 9030624J02 [Source:RGD Symbol;Acc:1564485]	2370.42	-0.259266	0.0114056		2713.69	2373.52	2602.82	2678.27	2545.76	2000.27	2030.45	2312.6	2092.83	2353.97
ENSRNOG00000011340	Ankrd13c	ankyrin repeat domain 13C [Source:RGD Symbol;Acc:1595074]	1819.95	0.175962	0.0114056		1728.91	1732.72	1645.73	1658.72	1779.11	1884.1	1942.12	1854.89	2011.9	1961.3
ENSRNOG00000020922	Hspb6	heat shock protein family B (small) member 6 [Source:RGD Symbol;Acc:621554]	905.531	0.360349	0.0114056		671.297	850.314	815.233	744.235	883.434	1017.22	1126.84	880.942	1038.55	1027.25
ENSRNOG00000025959	Gp1ba	glycoprotein Ib platelet alpha subunit [Source:RGD Symbol;Acc:1310239]	29.3472	1.37614	0.0114132		35.8869	11.3249	7.18267	13.62	14.1274	61.5017	36.8819	37.6203	44.9587	30.3671
ENSRNOG00000016274	Zfp580	zinc finger protein 580 [Source:RGD Symbol;Acc:1306892]	269.715	0.408736	0.0115159		185.768	268.024	228.05	235.431	241.108	287.008	343.584	324.998	289.984	293.2
ENSRNOG00000013596	Dimt1	DIM1 dimethyladenosine transferase 1 homolog [Source:RGD Symbol;Acc:1311752]	459.103	-0.283216	0.0116181		518.25	486.029	500.093	469.89	545.318	398.297	380.466	450.399	419.24	423.045
ENSRNOG00000011511	Stk24	serine/threonine kinase 24 [Source:RGD Symbol;Acc:1561742]	819.881	0.338024	0.0116553		730.405	738.009	781.115	671.271	699.778	791.712	853.137	942.598	921.654	1069.13
ENSRNOG00000055124	AABR07001942.1		16.3445	1.1462	0.0116845		9.49948	10.3812	8.0805	14.5928	8.47645	31.2389	23.2938	22.9902	20.2314	14.66
ENSRNOG00000057214	AABR07043510.1		17.1394	-1.15719	0.011695		16.888	19.8187	21.548	30.1586	30.1385	15.6195	12.6175	8.36007	7.86778	8.37713
ENSRNOG00000016338	Fam92a	family with sequence similarity 92 member A [Source:RGD Symbol;Acc:1310681]	1252.84	-0.371143	0.0117094		1383.76	1453.37	1336.87	1366.86	1524.82	1032.84	1189.93	1283.27	1065.52	891.117
ENSRNOG00000047517	Oxld1	oxidoreductase-like domain containing 1 [Source:RGD Symbol;Acc:1590060]	318.665	-0.369044	0.0117487		385.257	378.442	323.22	320.07	389.917	296.77	283.408	299.917	240.529	269.115
ENSRNOG00000006622	Cry1	cryptochrome circadian clock 1 [Source:RGD Symbol;Acc:735083]	402.441	-0.313917	0.011861		451.753	398.261	443.53	432.921	503.878	353.391	384.348	337.538	374.281	344.51
ENSRNOG00000057291	AABR07019088.1		50.8266	-0.688412	0.0118818		63.3299	62.2872	54.7678	58.3714	75.3462	46.8584	41.7348	45.9804	29.2232	30.3671
ENSRNOG00000014251	Capn5	calpain 5 [Source:RGD Symbol;Acc:620084]	1335.32	0.549947	0.011905		835.954	1164.58	1122.29	1182.02	1114.18	1651.76	1580.1	2101.51	1298.18	1302.64
ENSRNOG00000001178	Sppl3	signal peptide peptidase like 3 [Source:RGD Symbol;Acc:1562826]	2111.3	0.281303	0.0119287		1831.29	1969.6	1775.91	2068.29	1886.48	2398.57	2454.59	2460.99	2009.65	2257.64
ENSRNOG00000011170	RGD1359634	similar to RIKEN cDNA 1700088E04 [Source:RGD Symbol;Acc:1359634]	73.3768	0.636578	0.011932		54.8859	47.1873	65.5418	59.3442	60.277	97.6217	95.1165	106.591	85.4216	61.7814
ENSRNOG00000009935	Xpo1	exportin 1 [Source:RGD Symbol;Acc:620517]	4744.91	-0.302605	0.0119451		5788.35	4600.76	5125.73	5432.43	5256.34	4226.04	3861.92	4002.38	4443.05	4712.14
ENSRNOG00000001081	Ogfod2	2-oxoglutarate and iron-dependent oxygenase domain containing 2 [Source:RGD Symbol;Acc:1310594]	344.741	-0.514995	0.0119517		433.81	455.829	372.601	377.468	388.975	245.03	318.349	339.628	206.81	308.907
ENSRNOG00000017829	Ssu72	SSU72 homolog, RNA polymerase II CTD phosphatase [Source:RGD Symbol;Acc:1307854]	2705.96	0.316644	0.0120062		2511.03	2654.76	2354.12	2003.11	2527.87	2986.25	2944.73	3253.11	3054.94	2769.69
ENSRNOG00000012199	Sox2	SRY box 2 [Source:RGD Symbol;Acc:1565646]	2552.12	0.436232	0.0120062		2234.49	2232.9	2041.67	2172.39	2164.32	2619.19	3253.37	2236.32	3552.86	3013.67
ENSRNOG00000001717	Opa1	OPA1, mitochondrial dynamin like GTPase [Source:RGD Symbol;Acc:708423]	3202.21	-0.321406	0.0120287		3109.5	3701.37	3474.62	3950.77	3550.69	2787.1	2860.29	3276.1	2720	2591.68
ENSRNOG00000009042	Sec24c	SEC24 homolog C, COPII coat complex component [Source:RGD Symbol;Acc:1597739]	4227.34	0.27385	0.0120831		4058.39	3691.93	3801.43	3997.47	3587.42	4734.65	4456.89	4058.81	5136.53	4749.83
ENSRNOG00000008075	Ift74	intraflagellar transport 74 [Source:RGD Symbol;Acc:1359704]	684.683	-0.335994	0.0120887		881.341	739.896	764.056	673.217	761.939	560.349	567.787	660.445	583.339	654.463
ENSRNOG00000018859	Pik3ip1	phosphoinositide-3-kinase interacting protein 1 [Source:RGD Symbol;Acc:1311203]	1873.73	0.472536	0.0120887		1460.81	1552.46	1451.8	1658.72	1724.49	2379.04	2708.88	1952.08	2201.85	1647.15
ENSRNOG00000046832	Rn50_X_0745.4		39.2325	-0.824141	0.0121045		50.6639	54.7372	35.0155	60.3171	49.9169	27.3341	28.1467	17.7651	35.967	32.4614
ENSRNOG00000001228	Pofut2	protein O-fucosyltransferase 2 [Source:RGD Symbol;Acc:1307334]	1494.07	0.434066	0.0121272		1568.47	1233.48	1294.68	1007.88	1250.75	1567.8	1623.77	1654.25	1751.14	1988.52
ENSRNOG00000050091	Efcab1	EF hand calcium binding domain 1 [Source:RGD Symbol;Acc:1594548]	384.547	0.482046	0.0121686		297.65	366.173	274.737	339.527	326.814	410.987	588.169	420.093	403.504	417.809
ENSRNOG00000017050	Lmntd2	lamin tail domain containing 2 [Source:RGD Symbol;Acc:1307439]	13.2445	-1.69398	0.0121845		16.888	16.0437	28.7307	20.43	18.8366	5.8573	0	5.22504	7.86778	12.5657
ENSRNOG00000009207	Spata2	spermatogenesis associated 2 [Source:RGD Symbol;Acc:620754]	1085.08	0.380603	0.0121845		778.958	1030.57	920.279	953.399	1030.36	1336.44	1344.25	1053.37	1256.6	1146.62
ENSRNOG00000042421	RGD1559909	RGD1559909 [Source:RGD Symbol;Acc:1559909]	1437.13	-0.364033	0.0122831		1601.19	1717.62	1640.34	1379.51	1748.97	1216.37	1358.81	1444.2	1170.05	1094.26
ENSRNOG00000008663	Nat10	N-acetyltransferase 10 [Source:RGD Symbol;Acc:1306717]	973.265	-0.362961	0.0124019		1164.21	982.439	1160	1100.3	1068.03	826.856	717.256	888.257	813.753	1011.54
ENSRNOG00000029012	Shisa6	shisa family member 6 [Source:RGD Symbol;Acc:1564618]	250.676	-0.565854	0.0124218		263.875	244.43	315.14	372.604	300.443	225.506	222.262	236.172	162.975	163.354
ENSRNOG00000015499	Serinc4	serine incorporator 4 [Source:RGD Symbol;Acc:1566077]	824.3	0.267821	0.0124218		737.793	735.178	727.245	750.072	790.193	1005.5	894.872	795.251	896.926	909.966
ENSRNOG00000003953	Rab3gap1	RAB3 GTPase activating protein catalytic subunit 1 [Source:RGD Symbol;Acc:1306487]	2411.85	0.302873	0.0124218		1931.56	2184.77	2170.06	2228.81	2282.05	2442.5	2704.03	3076.5	2661.56	2436.7
ENSRNOG00000049931	LOC288913	similar to LEYDIG CELL TUMOR 10 KD PROTEIN [Source:RGD Symbol;Acc:735128]	1404.29	0.326705	0.0125013		1324.65	1251.41	1265.05	1028.31	1360	1564.88	1479.16	1576.92	1728.66	1463.9
ENSRNOG00000010735	Nfyc	nuclear transcription factor Y subunit gamma [Source:RGD Symbol;Acc:3173]	1763.95	0.277256	0.0125255		1587.47	1531.7	1634.06	1529.33	1692.46	1993.44	1975.12	1679.33	1865.79	2150.83
ENSRNOG00000019127	Zfp606	zinc finger protein 606 [Source:RGD Symbol;Acc:1309810]	374.377	0.290594	0.0125373		314.538	314.267	345.666	346.337	362.604	418.797	383.378	448.309	404.628	405.244
ENSRNOG00000025587	Plagl1	PLAG1 like zinc finger 1 [Source:RGD Symbol;Acc:3014]	734.43	-0.858682	0.0126003		915.117	768.209	979.536	1301.68	769.473	408.059	795.873	565.35	538.381	302.624
ENSRNOG00000059219	Myo15a	myosin XVA [Source:RGD Symbol;Acc:1561873]	59.5973	1.04368	0.0126028		25.332	34.9186	33.2198	45.7243	55.5678	112.265	110.646	52.2504	51.7025	74.3471
ENSRNOG00000016623	Tmeff2	transmembrane protein with EGF-like and two follistatin-like domains 2 [Source:RGD Symbol;Acc:1308839]	3578.44	-0.594186	0.0126732		4432.04	4005.25	4070.78	4631.77	4386.09	2934.51	3392.16	3483.01	2704.27	1744.54
ENSRNOG00000010126	RGD1307704	similar to RIKEN cDNA 2410016O06 [Source:RGD Symbol;Acc:1307704]	526.552	-0.355239	0.0126732		655.464	584.178	615.914	512.695	586.759	441.25	427.054	426.363	476.562	539.278
ENSRNOG00000018421	Aen	apoptosis enhancing nuclease [Source:RGD Symbol;Acc:1305051]	1449.91	-0.616271	0.0127756		1733.13	1577	1899.82	1896.1	1667.98	1010.38	979.312	828.692	1667.97	1238.77
ENSRNOG00000029871	Slc8a3	solute carrier family 8 member A3 [Source:RGD Symbol;Acc:620197]	1019.24	0.724729	0.0127756		477.085	967.339	676.069	829.847	891.911	1402.82	1433.54	1525.71	1065.52	922.532
ENSRNOG00000024322	Shroom2	shroom family member 2 [Source:RGD Symbol;Acc:1565163]	2944.71	0.625111	0.0127938		1460.81	2505.64	2245.48	2604.34	2766.15	4206.52	3875.51	3604.23	3435.97	2742.46
ENSRNOG00000055853	Gorasp2	golgi reassembly stacking protein 2 [Source:RGD Symbol;Acc:619911]	581.762	-0.268018	0.0128604		663.908	664.397	606.038	612.9	631.966	499.823	568.758	563.259	478.81	527.759
ENSRNOG00000016087	Hars2	histidyl-tRNA synthetase 2 [Source:RGD Symbol;Acc:1308426]	1835.58	-0.34283	0.0129075		2106.77	2006.4	2072.2	2083.86	1992.91	1582.45	1421.89	1507.95	2009.65	1571.76
ENSRNOG00000013587	Fam135a	family with sequence similarity 135, member A [Source:RGD Symbol;Acc:1304927]	1263.91	-0.426844	0.0129335		1238.1	1353.33	1447.31	1810.49	1398.61	1077.74	1208.37	1155.78	1036.3	913.107
ENSRNOG00000047386	Smg1	SMG1, nonsense mediated mRNA decay associated PI3K related kinase [Source:RGD Symbol;Acc:1563508]	5016.24	0.339367	0.0129335		4288.49	4332.73	4398.49	5243.7	3881.27	5610.32	4995.56	5717.24	5455.74	6238.87
ENSRNOG00000024617	AI854703	expressed sequence AI854703 [Source:MGI Symbol;Acc:MGI:2141510]	188.509	0.864414	0.0129335		63.3299	163.268	105.047	154.684	181.773	298.722	246.526	227.812	213.554	230.371
ENSRNOG00000058275	Spef2	sperm flagellar 2 [Source:RGD Symbol;Acc:620450]	43.6417	-1.07314	0.0129348		42.2199	58.5122	49.3808	89.5028	56.5097	25.3816	41.7348	37.6203	14.6116	20.9428
ENSRNOG00000009421	Ivd	isovaleryl-CoA dehydrogenase [Source:RGD Symbol;Acc:2936]	2544.39	-0.352917	0.0129348		2513.14	3074.72	2895.51	2787.23	2999.72	2220.89	2366.27	2617.75	1991.67	1977
ENSRNOG00000037931	Plaur	plasminogen activator, urokinase receptor [Source:RGD Symbol;Acc:620597]	198.051	-1.22791	0.0129526		414.811	239.711	364.52	191.653	177.064	81.026	88.3225	61.6555	144.992	216.758
ENSRNOG00000010609	Abcf2	ATP binding cassette subfamily F member 2 [Source:RGD Symbol;Acc:1304942]	2834.11	-0.227344	0.0129526		2800.24	3267.25	3127.15	2924.41	3164.54	2533.28	2553.59	2830.93	2579.51	2560.26
ENSRNOG00000010655	Mttp	microsomal triglyceride transfer protein [Source:RGD Symbol;Acc:1308388]	29.9876	-1.19422	0.0130115		69.6629	21.7061	36.8112	44.7514	35.7895	16.5957	20.3821	11.4951	26.9752	15.7071
ENSRNOG00000001825	Pkp2	plakophilin 2 [Source:MGI Symbol;Acc:MGI:1914701]	121.574	-0.467515	0.0130345		110.827	154.774	148.143	146.901	144.1	90.7882	101.911	112.861	110.149	95.2899
ENSRNOG00000013971	Psat1	phosphoserine aminotransferase 1 [Source:RGD Symbol;Acc:735170]	5455.03	0.474971	0.0130703		4603.03	4433.72	4607.68	4440.12	4740.22	5799.71	5968.07	5513.46	8855.74	5588.59
ENSRNOG00000002546	Rchy1	ring finger and CHY zinc finger domain containing 1 [Source:RGD Symbol;Acc:1359180]	1122.34	0.297018	0.0130775		999.557	1073.04	999.289	903.784	1059.56	1253.46	1183.13	1161	1424.07	1166.52
ENSRNOG00000007434	Ube2j1	ubiquitin-conjugating enzyme E2, J1 [Source:RGD Symbol;Acc:1305067]	1897.14	-0.289062	0.0131563		1985.39	2061.14	2135.95	2090.67	2158.67	1530.71	1561.66	1838.17	1663.47	1945.59
ENSRNOG00000021138	Cers2	ceramide synthase 2 [Source:RGD Symbol;Acc:1310059]	3288.8	0.303641	0.0131563		2916.34	2524.52	3304.92	2943.86	3029.86	3679.36	3837.66	3330.44	3882.19	3438.81
ENSRNOG00000056654	Dyx1c1	dyslexia susceptibility 1 candidate 1 [Source:RGD Symbol;Acc:1549760]	81.3617	-0.563761	0.0131577		81.2733	105.699	79.0093	112.851	106.427	59.5492	72.7932	71.0606	66.3141	58.6399
ENSRNOG00000025338	Msi2	musashi RNA-binding protein 2 [Source:RGD Symbol;Acc:1560397]	1118.88	-0.276685	0.0131577		1218.04	1072.09	1212.08	1373.67	1253.57	960.598	1043.37	1015.75	976.728	1062.85
ENSRNOG00000020514	Sox6	SRY box 6 [Source:RGD Symbol;Acc:1309000]	353.518	0.556244	0.0131577		215.322	289.73	263.963	383.305	278.781	457.846	497.906	370.978	373.157	404.197
ENSRNOG00000019534	Ap2a2	adaptor-related protein complex 2, alpha 2 subunit [Source:RGD Symbol;Acc:71015]	5935.03	-0.575446	0.0132394		5813.68	7680.2	6996.82	7778.96	7246.42	4479.86	4526.77	6904.37	4006.95	3916.31
ENSRNOG00000014805	Wrap73	WD repeat containing, antisense to TP73 [Source:RGD Symbol;Acc:1359137]	479.945	-0.292103	0.01326		516.139	515.285	549.474	479.618	580.166	414.892	395.025	453.534	459.703	435.611
ENSRNOG00000016774	Telo2	telomere maintenance 2 [Source:RGD Symbol;Acc:1305553]	913.566	-0.34472	0.0132855		1052.33	993.764	945.419	1111	1008.7	773.164	768.697	985.443	762.05	735.093
ENSRNOG00000014513	Exnef	exonuclease NEF-sp [Source:RGD Symbol;Acc:1305412]	93.2878	-0.670361	0.0133029		132.993	111.362	120.31	115.77	92.2991	64.4303	54.3523	64.7905	70.81	105.761
ENSRNOG00000060010	Ss18l1	SS18L1, nBAF chromatin remodeling complex subunit [Source:RGD Symbol;Acc:621847]	470.914	0.605705	0.0133214		232.21	453.941	352.849	420.274	407.811	611.112	593.993	638.5	497.918	500.534
ENSRNOG00000003203	Hexim1	hexamethylene bis-acetamide inducible 1 [Source:RGD Symbol;Acc:1559851]	2342.04	0.289743	0.0133393		1924.17	2105.5	2025.51	2145.15	2337.62	2602.59	2824.38	2349.18	2733.49	2372.82
ENSRNOG00000049355	MGC109340	similar to Microsomal signal peptidase 23 kDa subunit (SPase 22 kDa subunit) (SPC22/23) [Source:RGD Symbol;Acc:1563536]	516.123	-0.543788	0.0133747		632.243	645.522	590.774	565.23	628.199	434.417	515.376	511.009	332.694	305.765
ENSRNOG00000001052	Slc25a30	solute carrier family 25, member 30 [Source:RGD Symbol;Acc:1359702]	451.259	-0.440239	0.0133859		603.745	441.673	524.335	514.641	513.296	343.628	328.055	372.023	397.885	473.308
ENSRNOG00000009712	Gale	UDP-galactose-4-epimerase [Source:RGD Symbol;Acc:621493]	478.635	-0.5849	0.0133976		631.188	556.81	694.025	463.08	526.482	337.771	324.173	402.328	324.827	525.665
ENSRNOG00000060429	Zfp446	zinc finger protein 446 [Source:RGD Symbol;Acc:7612453]	295.534	0.337579	0.0135247		240.654	268.967	231.641	289.911	274.072	328.985	325.143	328.133	364.166	303.671
ENSRNOG00000007743	Mgst1	microsomal glutathione S-transferase 1 [Source:RGD Symbol;Acc:70927]	872.891	0.393783	0.0135247		833.843	634.197	736.223	792.878	776.066	939.121	1150.13	831.827	965.488	1069.13
ENSRNOG00000033564	Cfd	complement factor D [Source:RGD Symbol;Acc:2498]	206.655	0.593229	0.0135688		157.269	157.605	146.347	186.788	176.122	233.316	290.202	328.133	186.579	204.193
ENSRNOG00000007504	Actr10	actin-related protein 10 homolog [Source:RGD Symbol;Acc:1306515]	3254.67	-0.220975	0.0135822		3517.97	3518.28	3631.74	3211.4	3637.34	2960.87	2996.17	3260.43	3031.34	2781.21
ENSRNOG00000014445	Hp1bp3	heterochromatin protein 1, binding protein 3 [Source:RGD Symbol;Acc:735099]	7908.21	0.268655	0.0135902		6532.48	7441.43	6692.45	7591.2	7612.79	8821.1	9337.92	9005.88	8172.37	7874.5
ENSRNOG00000012724	RGD1559786	similar to RIKEN cDNA 0610037L13 [Source:RGD Symbol;Acc:1559786]	1047.9	0.281971	0.0136017		1028.06	992.82	961.58	828.874	918.282	1138.27	1213.22	1041.87	1148.7	1207.35
ENSRNOG00000021052	Patl1	PAT1 homolog 1, processing body mRNA decay factor [Source:RGD Symbol;Acc:1305514]	1457.74	0.28754	0.0136144		1419.64	1202.33	1334.18	1368.81	1240.39	1683	1609.22	1380.46	1654.48	1684.85
ENSRNOG00000000893	Tmem248	transmembrane protein 248 [Source:RGD Symbol;Acc:1303319]	2027.53	0.334672	0.0136174		2022.33	1619.47	1927.65	1574.08	1823.38	2180.87	2176.03	2057.62	2474.98	2418.9
ENSRNOG00000061899	LOC102547219	uncharacterized LOC102547219 [Source:RGD Symbol;Acc:7606925]	260.911	-0.568468	0.0136233		236.432	301.998	325.914	379.414	314.57	194.267	245.556	258.117	183.207	169.637
ENSRNOG00000017871	Sidt2	SID1 transmembrane family, member 2 [Source:RGD Symbol;Acc:1308311]	3755.19	0.326606	0.0136315		3123.22	3119.08	3225.92	3735.77	3456.51	4586.27	4487.95	3940.73	3552.86	4323.65
ENSRNOG00000015692	Taok1	TAO kinase 1 [Source:RGD Symbol;Acc:708455]	1740.09	0.378328	0.0136315		1491.42	1351.44	1526.32	1865.94	1330.8	1970.01	1748.01	1954.17	2151.27	2011.56
ENSRNOG00000019262	Trak1	trafficking kinesin protein 1 [Source:RGD Symbol;Acc:1307844]	2856.29	0.382074	0.0137672		2027.61	2740.64	2276.91	2856.31	2499.61	3303.52	3355.28	3500.78	3171.84	2830.42
ENSRNOG00000008445	Dact1	dishevelled-binding antagonist of beta-catenin 1 [Source:RGD Symbol;Acc:1564008]	332.434	-0.635883	0.0139414		401.089	362.398	353.746	548.691	356.953	249.912	331.937	228.857	301.223	189.533
ENSRNOG00000031222	RGD1561327	similar to melanoma antigen family A, 10 [Source:RGD Symbol;Acc:1561327]	1030.25	0.749853	0.0139414		433.81	1047.56	770.341	710.185	879.667	1456.52	1398.6	1512.13	1017.19	1076.46
ENSRNOG00000016875	Cbx7	chromobox 7 [Source:RGD Symbol;Acc:735027]	1992.05	0.47828	0.0139653		1286.65	1844.08	1522.73	1785.19	1885.54	2569.4	2586.59	2485.03	2041.13	1914.17
ENSRNOG00000033979	Gm5471	predicted pseudogene 5471 [Source:RGD Symbol;Acc:1560994]	121.825	0.527089	0.0140126		118.216	105.699	82.6007	89.5028	103.601	143.504	170.821	122.266	158.479	123.563
ENSRNOG00000014097	Psmd7	proteasome 26S subunit, non-ATPase 7 [Source:RGD Symbol;Acc:1306902]	3720.12	0.259231	0.0140946		3429.31	3439.95	3589.54	2976.94	3497.01	3885.34	3925.98	3872.8	4501.49	4082.81
ENSRNOG00000047816	Ccs	copper chaperone for superoxide dismutase [Source:RGD Symbol;Acc:620403]	1268.03	-0.212122	0.0141001		1386.92	1377.87	1372.79	1309.46	1358.12	1088.48	1234.57	1107.71	1200.4	1244
ENSRNOG00000006984	Mapk11	mitogen-activated protein kinase 11 [Source:RGD Symbol;Acc:1309340]	816.662	-0.697454	0.0142134		822.233	1072.09	1040.59	1135.32	981.384	667.732	529.935	956.183	427.108	534.042
ENSRNOG00000061515	Fbxo45	F-box protein 45 [Source:MGI Symbol;Acc:MGI:2447775]	273.361	-0.522217	0.0142375		264.93	375.611	320.527	321.043	329.64	214.768	246.526	265.432	158.479	236.654
ENSRNOG00000027032	Rhbdd3	rhomboid domain containing 3 [Source:RGD Symbol;Acc:1311827]	975.438	0.292917	0.0142375		953.115	827.665	820.62	843.467	939.002	1133.39	966.694	1018.88	1182.41	1069.13
ENSRNOG00000016670	Pip4k2a	phosphatidylinositol-5-phosphate 4-kinase type 2 alpha [Source:RGD Symbol;Acc:621708]	2257.68	0.368863	0.0142375		2147.94	1519.43	2089.26	2102.34	1994.79	2788.08	2621.53	2438	2496.33	2379.11
ENSRNOG00000007359	Gca	grancalcin [Source:RGD Symbol;Acc:1306589]	812.686	-0.286314	0.0142934		871.841	868.246	875.388	1001.07	849.529	778.045	721.138	800.476	656.397	704.726
ENSRNOG00000016488	Pltp	phospholipid transfer protein [Source:RGD Symbol;Acc:1306695]	6375.82	0.369741	0.0144243		5161.39	5294.41	4836.63	6204.88	6319.66	7842.93	8081.99	6782.1	6471.81	6762.44
ENSRNOG00000000962	Slc15a4	solute carrier family 15 member 4 [Source:RGD Symbol;Acc:708469]	1142.97	0.479434	0.0144243		1135.72	897.502	994.799	788.987	956.897	1250.53	1331.63	1037.69	1628.63	1407.36
ENSRNOG00000015354	Aox1	aldehyde oxidase 1 [Source:RGD Symbol;Acc:620528]	1742.87	0.577799	0.0144243		1109.33	1464.69	1118.7	1959.33	1340.22	2046.15	2408.97	1910.28	2279.41	1791.66
ENSRNOG00000060825	Ccm2	CCM2 scaffolding protein [Source:RGD Symbol;Acc:1308067]	1604.33	-0.287284	0.0144469		1819.68	1811.99	1911.49	1578.95	1694.35	1350.11	1299.6	1493.32	1562.32	1521.5
ENSRNOG00000020455	Cst6	cystatin E/M [Source:RGD Symbol;Acc:628799]	502.709	-0.824956	0.0144507		729.349	610.603	681.456	577.877	614.072	306.532	417.348	576.845	320.331	192.674
ENSRNOG00000000511	Srpk1	SRSF protein kinase 1 [Source:RGD Symbol;Acc:1308272]	1874.3	-0.254977	0.0144507		2104.66	1962.05	2100.03	2042.03	1988.2	1613.69	1549.04	1801.59	1661.22	1920.46
ENSRNOG00000002145	Tmprss7	transmembrane protease, serine 7 [Source:RGD Symbol;Acc:1304655]	86.2497	0.956221	0.0144939		45.3864	60.3997	54.7678	90.4757	42.3822	131.789	133.94	138.986	106.777	57.5928
ENSRNOG00000003108	Acbd4	acyl-CoA binding domain containing 4 [Source:RGD Symbol;Acc:1308404]	1322.88	-0.45143	0.0145332		1291.93	1616.64	1537.99	1493.33	1700.94	1088.48	1079.28	1436.89	904.794	1078.56
ENSRNOG00000015678	Spata1	spermatogenesis associated 1 [Source:RGD Symbol;Acc:1359500]	108.1	-0.544076	0.0145382		159.38	110.418	123.003	115.77	132.798	91.7644	67.9404	91.9607	84.2976	103.667
ENSRNOG00000011460	Arfgef3	ARFGEF family member 3 [Source:RGD Symbol;Acc:1309903]	3408.64	-1.07757	0.0145489		3749.13	3799.52	4649.88	7273.08	3656.17	2087.15	1768.39	4138.23	1812.96	1151.86
ENSRNOG00000033639	Zfp777	zinc finger protein 777 [Source:RGD Symbol;Acc:1566056]	1119.2	0.257314	0.0145675		884.507	999.426	1061.24	1081.82	1069.92	1198.79	1231.66	1152.64	1284.7	1227.25
ENSRNOG00000005823	Utp20	UTP20 small subunit processome component [Source:RGD Symbol;Acc:1560606]	1279.43	-0.367504	0.0146651		1567.41	1536.42	1440.12	1480.69	1182.94	1074.82	1060.84	1000.07	1144.2	1306.83
ENSRNOG00000013689	Vps18	VPS18 CORVET/HOPS core subunit [Source:RGD Symbol;Acc:1311556]	1694.99	-0.234743	0.0147356		1846.07	1723.28	1842.35	1891.23	1859.17	1507.28	1413.16	1558.11	1581.42	1727.78
ENSRNOG00000004869	Dach2	dachshund family transcription factor 2 [Source:RGD Symbol;Acc:1561687]	24.4794	-1.04667	0.014775		18.999	35.8623	33.2198	49.6157	27.313	21.4768	15.5292	14.6301	13.4876	14.66
ENSRNOG00000007949	Rgn	regucalcin [Source:RGD Symbol;Acc:3560]	36.3223	-0.886365	0.0147991		44.3309	50.0185	54.7678	44.7514	41.4404	19.5243	17.4704	41.8003	29.2232	19.8957
ENSRNOG00000008696	RGD1563365	similar to DNA segment, Chr 10, Wayne State University 102, expressed [Source:RGD Symbol;Acc:1563365]	377.436	0.284054	0.0147991		334.593	338.805	382.477	322.988	322.105	386.582	412.495	418.003	440.595	415.715
ENSRNOG00000005350	Pwp1	PWP1 homolog, endonuclein [Source:RGD Symbol;Acc:1310705]	834.72	-0.423515	0.0148322		1148.38	939.97	1018.14	816.227	858.947	627.708	656.11	697.021	740.695	843.996
ENSRNOG00000016494	Tmem204	transmembrane protein 204 [Source:RGD Symbol;Acc:1359314]	648.08	-0.2368	0.0148787		672.352	670.059	667.988	749.099	745.927	575.968	602.728	610.285	612.563	573.834
ENSRNOG00000009960	Puf60	poly-U binding splicing factor 60 [Source:RGD Symbol;Acc:621674]	5526.66	0.253161	0.0149088		4966.12	5206.64	5077.25	4597.72	5366.53	6012.52	6183.54	5529.14	6667.38	5659.8
ENSRNOG00000004306	Zbtb39	zinc finger and BTB domain containing 39 [Source:RGD Symbol;Acc:1306532]	843.953	-0.317913	0.0149617		967.892	838.046	868.205	1039.01	970.082	767.307	800.726	663.58	812.629	712.056
ENSRNOG00000003973	Cyb5r1	cytochrome b5 reductase 1 [Source:RGD Symbol;Acc:1306084]	1303.2	-0.510405	0.015088		1386.92	1671.37	1521.83	1532.25	1544.6	985.003	1197.69	1445.25	864.331	882.74
ENSRNOG00000042962	Pdss2	decaprenyl diphosphate synthase subunit 2 [Source:RGD Symbol;Acc:1359372]	551.337	-0.363473	0.0151987		512.972	667.228	637.462	626.52	657.396	421.726	522.17	539.224	457.455	471.214
ENSRNOG00000000040	RGD1304622	similar to 6820428L09 protein [Source:RGD Symbol;Acc:1304622]	325.731	0.428523	0.0151987		281.818	226.499	319.629	300.613	259.944	418.797	363.966	308.277	394.513	383.254
ENSRNOG00000011541	Cygb	cytoglobin [Source:RGD Symbol;Acc:69415]	2240.72	0.615568	0.0151987		1227.54	2070.58	1632.26	1669.42	2249.08	3153.18	2990.35	2986.63	2310.88	2117.32
ENSRNOG00000022268	Pnpla3	patatin-like phospholipase domain containing 3 [Source:RGD Symbol;Acc:1595843]	215.409	-0.723601	0.0152435		163.602	316.155	265.759	297.694	298.559	175.719	202.85	184.966	131.504	117.28
ENSRNOG00000001890	Txnrd2	thioredoxin reductase 2 [Source:RGD Symbol;Acc:61960]	615.501	-0.335134	0.0153006		801.123	700.259	667.988	664.461	599.944	510.562	540.611	511.009	549.62	609.436
ENSRNOG00000036719	Samd10	sterile alpha motif domain containing 10 [Source:RGD Symbol;Acc:1563203]	546.734	0.376062	0.0153131		389.479	464.323	467.771	489.347	567.922	661.875	605.64	653.13	617.058	550.796
ENSRNOG00000023972	Col4a2	collagen type IV alpha 2 chain [Source:RGD Symbol;Acc:1308085]	3335.42	-0.463857	0.0153643		3506.36	3665.51	3472.82	5045.23	3644.87	2890.58	2496.32	2471.44	3380.9	2780.16
ENSRNOG00000014059	Odf2l	outer dense fiber of sperm tails 2-like [Source:RGD Symbol;Acc:1593831]	323.039	-0.37419	0.0153643		366.258	336.917	322.322	421.247	376.731	243.078	284.379	317.683	283.24	278.54
ENSRNOG00000017863	Zeb1	zinc finger E-box binding homeobox 1 [Source:RGD Symbol;Acc:3831]	2372.7	0.361132	0.0153778		1836.57	1980.92	1949.2	2528.45	2090.86	2670.93	2656.47	2696.12	2974.02	2343.5
ENSRNOG00000007754	Insm2	INSM transcriptional repressor 2 [Source:RGD Symbol;Acc:1306949]	56.4077	-0.816879	0.0154908		80.2179	61.3434	65.5418	86.5842	65.9279	45.8822	23.2938	54.3404	50.5786	30.3671
ENSRNOG00000042482	Tatdn2	TatD DNase domain containing 2 [Source:RGD Symbol;Acc:1586017]	1385.89	-0.28161	0.0155202		1609.63	1495.84	1652.01	1434.96	1410.86	1128.51	1216.13	1344.93	1202.65	1363.38
ENSRNOG00000054641	AC142458.1		46.7738	-0.62031	0.0155319		59.1079	46.2435	60.1548	66.1542	51.8005	35.1438	38.8231	39.7103	37.0909	33.5085
ENSRNOG00000051620	Tspan9	tetraspanin 9 [Source:RGD Symbol;Acc:1304740]	2602.8	0.229901	0.0155379		2223.93	2433.92	2305.64	2603.36	2412.02	2776.36	2945.7	2569.68	2944.8	2812.62
ENSRNOG00000005417	Zhx2	zinc fingers and homeoboxes 2 [Source:RGD Symbol;Acc:727926]	995.094	0.436859	0.0155391		756.792	888.064	755.078	917.404	910.747	1160.72	1423.84	926.922	1176.79	1034.58
ENSRNOG00000053518	Zscan26	zinc finger and SCAN domain containing 26 [Source:RGD Symbol;Acc:727885]	2151.74	0.257347	0.0157034		1822.85	2032.83	1807.34	2107.21	2031.52	2383.92	2231.36	2539.37	2154.65	2406.33
ENSRNOG00000001465	Ids	iduronate 2-sulfatase [Source:MGI Symbol;Acc:MGI:96417]	4744.68	-0.654944	0.0158451		4503.81	5872.93	5870.03	6810	5960.83	3424.57	3600.84	5600.2	2976.27	2827.28
ENSRNOG00000010550	Trappc3	trafficking protein particle complex 3 [Source:RGD Symbol;Acc:1309135]	2279.34	-0.245901	0.0158451		2614.47	2577.37	2466.35	2122.77	2584.38	2008.08	2052.77	2096.29	2140.03	2130.93
ENSRNOG00000019914	Fam57b	family with sequence similarity 57, member B [Source:RGD Symbol;Acc:1308215]	737.63	0.669381	0.0158451		376.813	702.146	474.056	573.985	720.498	1102.15	1071.52	788.981	791.273	774.885
ENSRNOG00000013720	Aebp1	AE binding protein 1 [Source:RGD Symbol;Acc:1306922]	10214.4	0.41159	0.0158663		8820.8	8773.06	8600.35	10373.6	7268.08	10920	13071.7	9515.85	12744.7	12055.7
ENSRNOG00000004351	Slc25a29	solute carrier family 25 member 29 [Source:RGD Symbol;Acc:1308104]	628.139	-0.418443	0.0158735		612.189	721.021	694.923	739.371	825.983	574.992	618.257	579.98	451.835	462.837
ENSRNOG00000016271	Itm2b	integral membrane protein 2B [Source:RGD Symbol;Acc:620727]	26727	0.346971	0.0158735		26337.8	23242.6	23059.1	21066.2	23936.5	28944.8	30480	24449	33417.8	32335.7
ENSRNOG00000011262	Gltscr1	glioma tumor suppressor candidate region gene 1 [Source:RGD Symbol;Acc:1306385]	785.951	0.460923	0.0158735		660.742	614.378	625.79	808.444	598.061	891.286	890.019	717.921	926.15	1126.72
ENSRNOG00000019950	Peli3	pellino E3 ubiquitin protein ligase family member 3 [Source:RGD Symbol;Acc:1305989]	1003.6	0.586972	0.0158735		542.526	828.608	796.378	886.272	956.897	1277.87	1192.84	1522.58	1081.26	950.805
ENSRNOG00000026974	Dbndd1	dysbindin domain containing 1 [Source:RGD Symbol;Acc:1310008]	695.722	0.712354	0.0159095		347.259	647.409	508.174	466.971	666.814	954.74	972.518	1074.27	684.496	634.568
ENSRNOG00000005426	Snupn	snurportin 1 [Source:RGD Symbol;Acc:1303191]	454.479	-0.275729	0.0159826		460.197	533.216	505.48	462.107	527.423	421.726	396.966	444.129	395.637	397.914
ENSRNOG00000021269	Chgb	chromogranin B [Source:RGD Symbol;Acc:2339]	13805.9	-0.52064	0.0159936		14835	17283.8	15717.5	17171.9	16343.5	9957.41	12677.7	14916.4	11081.2	8074.51
ENSRNOG00000008214	Fbxo9	f-box protein 9 [Source:RGD Symbol;Acc:1310374]	2398	-0.577481	0.0160953		2287.26	3480.53	2850.62	2721.08	3018.56	1710.33	2078	2654.32	1610.65	1568.62
ENSRNOG00000008000	Syt13	synaptotagmin 13 [Source:RGD Symbol;Acc:621877]	4525.01	0.705115	0.0160953		1981.17	4524.31	3287.87	3234.75	4175.12	6287.81	6017.57	6398.59	4661.09	4681.77
ENSRNOG00000016200	Lzic	leucine zipper and CTNNBIP1 domain containing [Source:RGD Symbol;Acc:1309253]	1099.92	0.290004	0.0161332		1050.22	905.052	979.536	1039.98	974.792	1206.6	1378.22	1080.54	1239.74	1144.53
ENSRNOG00000002968	Tnfsf4	tumor necrosis factor superfamily member 4 [Source:RGD Symbol;Acc:619816]	40.4729	0.978061	0.0161371		42.2199	22.6499	29.6285	20.43	21.662	43.9298	65.9992	34.4853	48.3306	75.3942
ENSRNOG00000019435	Psd	pleckstrin and Sec7 domain containing [Source:RGD Symbol;Acc:620297]	2821.44	-0.594713	0.0161698		2668.3	4373.32	2894.61	3545.09	3493.24	2464.95	2245.91	2907.21	1772.5	1849.25
ENSRNOG00000012324	NEWGENE_1307525	SOGA family member 3 [Source:RGD Symbol;Acc:11479453]	1842.19	-0.516191	0.0161698		1698.3	2108.33	2035.39	2722.05	2277.34	1561.95	1664.54	1721.13	1506.12	1126.72
ENSRNOG00000002142	Cds1	CDP-diacylglycerol synthase 1 [Source:RGD Symbol;Acc:621185]	635.841	0.617338	0.0161698		419.033	594.56	493.808	514.641	486.925	628.684	935.636	957.228	813.753	514.147
ENSRNOG00000006600	Unk	unkempt family zinc finger [Source:RGD Symbol;Acc:1309224]	736.257	0.305375	0.0161749		644.909	603.053	713.778	707.267	623.49	792.688	741.52	776.441	830.612	928.815
ENSRNOG00000052581	LOC102552805	uncharacterized LOC102552805 [Source:RGD Symbol;Acc:7595050]	74.6997	-0.610765	0.016243		75.9959	92.487	96.0682	91.4485	95.1246	56.6206	52.4111	84.6457	55.0744	47.1214
ENSRNOG00000041468	Mir1188	microRNA 1188 [Source:RGD Symbol;Acc:4888588]	28.8236	1.23226	0.0162597		9.49948	31.1436	8.97833	20.43	16.0111	51.7395	41.7348	52.2504	29.2232	27.2257
ENSRNOG00000006987	Tmem263	transmembrane protein 263 [Source:RGD Symbol;Acc:1563325]	1376.28	-0.382506	0.0163461		1442.87	1449.59	1504.77	1818.27	1572.85	1100.2	1281.16	1406.58	1181.29	1005.26
ENSRNOG00000050224	Stambpl1	STAM binding protein-like 1 [Source:RGD Symbol;Acc:1583011]	829.149	-0.360113	0.0163476		1013.28	955.07	978.638	768.557	944.653	713.615	642.522	704.336	721.587	849.232
ENSRNOG00000019382	Zbtb47	zinc finger and BTB domain containing 47 [Source:RGD Symbol;Acc:1562434]	1780.76	0.374884	0.0163476		1291.93	1468.47	1558.64	1816.32	1618.06	2242.37	2156.62	1974.02	1937.72	1743.49
ENSRNOG00000060665	Afap1	actin filament associated protein 1 [Source:RGD Symbol;Acc:619959]	2101.02	0.454749	0.0163476		1396.42	1895.98	1673.56	2163.63	1732.96	2289.23	2725.38	2189.29	2790.81	2152.92
ENSRNOG00000059466	AC126572.3		36.3545	-0.871247	0.0163846		60.1634	50.9622	43.096	31.1314	49.9169	20.5006	34.9408	30.3052	24.7273	17.8014
ENSRNOG00000017372	Higd2a	HIG1 hypoxia inducible domain family, member 2A [Source:RGD Symbol;Acc:1309691]	1183.21	-0.309378	0.0163934		1354.2	1412.79	1289.29	1075.98	1415.57	1028.93	1060.84	1127.56	1071.14	995.832
ENSRNOG00000015029	Dbt	dihydrolipoamide branched chain transacylase E2 [Source:RGD Symbol;Acc:68403]	1182.31	0.31206	0.0164844		1084	951.295	966.069	1124.62	1149.03	1321.8	1390.84	1165.18	1440.93	1229.34
ENSRNOG00000051699	Zdhhc4	zinc finger, DHHC-type containing 4 [Source:RGD Symbol;Acc:1308389]	577.887	0.462291	0.0164844		609.022	454.885	496.502	388.17	482.216	633.565	691.05	551.764	711.472	760.225
ENSRNOG00000006131	Mettl2b	methyltransferase like 2B [Source:RGD Symbol;Acc:1310240]	344.91	-0.470834	0.016486		382.09	385.048	393.251	435.84	406.87	302.627	242.644	221.542	315.835	363.358
ENSRNOG00000019891	Sgta	small glutamine rich tetratricopeptide repeat containing alpha [Source:RGD Symbol;Acc:620815]	4509.13	0.247058	0.0165234		3864.18	4363.88	4000.75	3973.15	4418.11	5060.71	5256.64	5020.22	4756.63	4377.05
ENSRNOG00000028584	Alkbh2	alkB homolog 2, alpha-ketoglutarate-dependent dioxygenase [Source:RGD Symbol;Acc:1306377]	211.872	-0.430978	0.0165395		199.489	266.136	237.926	227.648	285.374	195.243	193.145	179.741	152.86	181.155
ENSRNOG00000032639	Foxo6	forkhead box O6 [Source:RGD Symbol;Acc:1595858]	316.845	-0.715817	0.0165868		339.87	351.073	317.833	547.718	413.462	297.746	280.497	272.747	166.347	181.155
ENSRNOG00000060723	Copb2	coatomer protein complex, subunit beta 2 (beta prime) [Source:MGI Symbol;Acc:MGI:1354962]	3428.38	-0.184209	0.0166582		3763.91	3497.52	3725.11	3613.19	3634.51	3044.82	3212.61	3046.2	3312.33	3433.58
ENSRNOG00000001686	Hlcs	holocarboxylase synthetase [Source:RGD Symbol;Acc:1565360]	345.137	0.385531	0.0166924		280.762	299.167	284.613	357.038	275.014	447.107	374.643	388.743	410.248	334.038
ENSRNOG00000027784	Tsku	tsukushi, small leucine rich proteoglycan [Source:RGD Symbol;Acc:1359311]	429.995	0.405926	0.0168484		370.48	367.117	334.892	387.197	389.917	397.32	584.287	431.588	512.529	524.618
ENSRNOG00000059622	Pigb	phosphatidylinositol glycan anchor biosynthesis, class B [Source:RGD Symbol;Acc:1307251]	108.009	0.497849	0.0168484		102.383	81.1621	86.192	99.2314	79.1135	134.718	99.9694	138.986	118.017	140.317
ENSRNOG00000059224	Reps1	RALBP1 associated Eps domain containing 1 [Source:RGD Symbol;Acc:1307131]	941.502	-0.224415	0.0168782		1036.5	985.27	979.536	1084.73	987.035	849.309	820.137	946.778	842.976	882.74
ENSRNOG00000001476	Cldn4	claudin 4 [Source:RGD Symbol;Acc:1307932]	18.398	-1.20921	0.0169095		32.7204	26.4249	24.2415	29.1857	16.0111	5.8573	13.5881	17.7651	5.61984	12.5657
ENSRNOG00000059268	Ppp1r10	protein phosphatase 1, regulatory subunit 10 [Source:RGD Symbol;Acc:620079]	2238.41	0.329105	0.0170251		2095.16	1782.73	1828.89	2144.18	2070.14	2611.38	2334.24	2164.21	2852.63	2500.57
ENSRNOG00000026171	Bbs4	Bardet-Biedl syndrome 4 [Source:RGD Symbol;Acc:1309134]	1431.95	0.343471	0.0170251		1066.05	1375.04	1180.65	1282.22	1407.09	1645.9	1636.39	1750.39	1590.41	1385.37
ENSRNOG00000000593	Rev3l	REV3 like, DNA directed polymerase zeta catalytic subunit [Source:RGD Symbol;Acc:1307087]	2486.03	0.400599	0.0170251		1776.4	2342.38	1921.36	2546.94	2128.53	3125.85	3080.61	2823.61	2563.77	2550.84
ENSRNOG00000005159	Fam135b	family with sequence similarity 135, member B [Source:RGD Symbol;Acc:1308133]	348.028	0.721129	0.0170382		141.437	261.417	291.796	331.744	287.257	489.085	413.466	524.594	401.257	338.227
ENSRNOG00000021392	Noc2l	NOC2-like nucleolar associated transcriptional repressor [Source:RGD Symbol;Acc:1309387]	2221.05	-0.309458	0.0171475		2518.42	2530.18	2565.11	2352.37	2325.37	2053.96	1672.3	1989.7	1898.38	2304.76
ENSRNOG00000002592	Rps6ka6	ribosomal protein S6 kinase A6 [Source:RGD Symbol;Acc:1560817]	645.602	-0.615559	0.0172381		552.025	759.715	886.162	857.087	851.412	597.445	452.289	661.49	377.653	460.742
ENSRNOG00000056678	Nckap5l	NCK-associated protein 5-like [Source:RGD Symbol;Acc:1561571]	1104.76	0.327914	0.0172381		865.508	978.664	878.979	1158.67	1017.17	1336.44	1215.16	1211.16	1140.83	1245.05
ENSRNOG00000014422	Gtf2e2	general transcription factor IIE subunit 2 [Source:RGD Symbol;Acc:1310134]	720.624	-0.53735	0.017246		968.947	919.208	917.586	721.86	738.393	479.323	491.112	542.359	646.282	781.168
ENSRNOG00000016619	Use1	unconventional SNARE in the ER 1 [Source:RGD Symbol;Acc:1306660]	2115.23	0.30388	0.0172668		2071.94	1886.55	1911.49	1593.54	2003.27	2288.25	2565.23	2208.1	2448	2175.96
ENSRNOG00000018676	RGD1562987	similar to cDNA sequence BC031181 [Source:RGD Symbol;Acc:1562987]	2992.66	-0.258286	0.0174428		3165.44	3407.86	3286.97	2928.3	3510.19	2629.93	2825.35	2947.97	2763.84	2460.78
ENSRNOG00000003924	Pi4k2b	phosphatidylinositol 4-kinase type 2 beta [Source:RGD Symbol;Acc:1359515]	337.428	-0.483666	0.0175011		467.586	341.636	358.236	452.378	347.534	228.435	266.909	277.972	292.232	341.368
ENSRNOG00000020782	Pspc1	paraspeckle component 1 [Source:RGD Symbol;Acc:1310122]	1498.75	-0.254491	0.0175028		1585.36	1694.02	1717.56	1524.47	1631.25	1297.39	1327.75	1498.54	1243.11	1468.09
ENSRNOG00000003956	Arhgap6	Rho GTPase activating protein 6 [Source:RGD Symbol;Acc:2323364]	865.732	-0.403882	0.0175175		875.008	906.939	1019.94	1159.64	969.141	702.876	814.314	879.897	700.232	629.332
ENSRNOG00000024280	Ccdc170	coiled-coil domain containing 170 [Source:RGD Symbol;Acc:1310945]	74.304	0.576553	0.0175272		41.1644	66.0622	58.3592	76.8557	55.5678	86.8833	98.9988	85.6907	86.5455	86.9128
ENSRNOG00000007896	Klhl38	kelch-like family member 38 [Source:RGD Symbol;Acc:1564169]	105.18	-0.593802	0.01754		120.327	126.462	101.455	138.146	146.925	85.9071	104.822	83.6007	56.1984	87.9599
ENSRNOG00000008984	Irak1bp1	interleukin-1 receptor-associated kinase 1 binding protein 1 [Source:RGD Symbol;Acc:1305012]	413.11	-0.486764	0.0175418		468.641	517.172	416.595	465.025	543.435	318.247	338.731	466.074	295.604	301.577
ENSRNOG00000014745	Pdha1l1	pyruvate dehydrogenase (lipoamide) alpha 1-like 1 [Source:RGD Symbol;Acc:1590190]	416.5	-0.331912	0.0175441		420.088	465.266	446.223	501.994	486.925	344.605	352.319	438.904	364.166	344.51
ENSRNOG00000004137	Ubtd2	ubiquitin domain containing 2 [Source:RGD Symbol;Acc:1305506]	684.799	-0.251312	0.0175441		726.183	742.728	709.288	797.742	745.927	629.66	673.58	624.915	644.034	553.938
ENSRNOG00000019257	Kif27	kinesin family member 27 [Source:RGD Symbol;Acc:621071]	228.155	-0.607114	0.0175519		222.71	298.224	232.539	350.228	274.072	191.339	211.586	217.362	133.752	149.741
ENSRNOG00000002244	Pdgfra	platelet derived growth factor receptor alpha [Source:RGD Symbol;Acc:3284]	4915.19	0.403146	0.0175915		3377.59	4194	4200.06	5044.26	4348.42	5657.18	6592.16	5536.45	5124.17	5077.59
ENSRNOG00000011425	Ptpn3	protein tyrosine phosphatase, non-receptor type 3 [Source:RGD Symbol;Acc:1311363]	308.707	-0.868163	0.0176577		278.651	689.878	288.205	396.925	340.942	218.673	251.379	261.252	151.736	209.428
ENSRNOG00000003553	Efemp1	EGF-containing fibulin-like extracellular matrix protein 1 [Source:RGD Symbol;Acc:1308528]	1247.58	0.734698	0.0176577		797.957	1144.76	871.796	972.856	895.678	1050.41	2515.73	1475.55	1519.6	1231.44
ENSRNOG00000023431	LOC102555635	zinc finger protein 39-like [Source:RGD Symbol;Acc:7511312]	521.881	0.432571	0.0177231		412.7	467.154	348.359	481.564	511.412	666.756	581.375	500.559	654.149	594.776
ENSRNOG00000010280	Pde8b	phosphodiesterase 8B [Source:RGD Symbol;Acc:735041]	1104.45	-0.486119	0.0177386		973.169	1297.65	1247.99	1434.96	1489.97	910.811	861.872	1131.74	749.687	946.616
ENSRNOG00000019087	Fam174a	family with sequence similarity 174, member A [Source:RGD Symbol;Acc:1309973]	1224.8	-0.212322	0.0177569		1343.65	1367.49	1372.79	1176.18	1313.85	1121.67	1177.31	1149.51	1108.23	1117.3
ENSRNOG00000019979	B3galt6	Beta-1,3-galactosyltransferase 6 [Source:RGD Symbol;Acc:1309558]	477.334	0.35701	0.0178701		404.256	374.667	456.997	430.003	426.648	528.133	511.494	651.04	513.653	476.449
ENSRNOG00000012419	Zscan29	zinc finger and SCAN domain containing 29 [Source:RGD Symbol;Acc:1559150]	228.379	-0.450438	0.0179004		273.374	307.661	210.991	268.508	259.003	210.863	222.262	191.237	177.587	162.307
ENSRNOG00000046307	Glyctk	glycerate kinase [Source:RGD Symbol;Acc:1591498]	256.555	-0.351207	0.0179135		311.372	293.505	255.883	268.508	308.919	224.53	208.674	253.937	236.033	204.193
ENSRNOG00000038600	Dnaaf3	dynein, axonemal, assembly factor 3 [Source:RGD Symbol;Acc:2323487]	117.795	-0.565731	0.0180192		136.159	195.355	130.186	127.444	113.961	86.8833	106.763	96.1408	87.6695	97.3842
ENSRNOG00000017463	Bloc1s3	biogenesis of lysosomal organelles complex-1, subunit 3 [Source:RGD Symbol;Acc:1591724]	290.619	-0.507823	0.0180192		393.701	383.161	317.833	244.187	367.313	212.815	225.174	288.422	233.785	239.795
ENSRNOG00000051816	Tigar	TP53 induced glycolysis regulatory phosphatase [Source:RGD Symbol;Acc:1560038]	734.088	-0.296977	0.0180192		733.571	920.152	834.985	712.131	845.761	677.495	668.727	658.355	622.678	667.029
ENSRNOG00000058412	Morf4l1	mortality factor 4 like 1 [Source:RGD Symbol;Acc:1307938]	8200.9	0.159656	0.0180192		7804.35	7889.71	7856.04	7145.63	8041.32	8419.87	8670.16	8871.08	8800.67	8510.12
ENSRNOG00000010608	Cep162	centrosomal protein 162 [Source:RGD Symbol;Acc:1307365]	390.353	-0.370761	0.0180647		447.531	425.629	404.025	525.343	399.335	328.985	358.143	331.268	298.975	384.301
ENSRNOG00000043167	Itga9	integrin subunit alpha 9 [Source:RGD Symbol;Acc:1311191]	168.971	0.385345	0.0181312		130.882	132.124	159.814	159.548	149.751	200.125	184.41	197.507	209.058	166.496
ENSRNOG00000020915	Setd2	SET domain containing 2 [Source:RGD Symbol;Acc:1305576]	3217.6	0.269001	0.0181442		3019.78	2777.44	2742.88	3292.15	2760.5	3546.6	3406.72	3169.51	3746.18	3714.21
ENSRNOG00000050500	Tob2	transducer of ERBB2, 2 [Source:RGD Symbol;Acc:1359722]	975.988	0.313635	0.0181442		935.171	750.277	914.892	902.811	848.587	1022.1	1084.13	977.083	1090.25	1234.58
ENSRNOG00000017876	Dnajc21	DnaJ heat shock protein family (Hsp40) member C21 [Source:RGD Symbol;Acc:621729]	685.913	-0.362153	0.0182421		709.295	718.19	844.861	832.765	751.578	556.444	546.435	687.615	680.001	531.948
ENSRNOG00000015999	Cirbp	cold inducible RNA binding protein [Source:RGD Symbol;Acc:620756]	2116.41	0.233692	0.0182813		1879.84	2071.52	1849.54	1878.59	2047.53	2285.32	2350.74	2498.61	2201.85	2100.57
ENSRNOG00000011672	Tph1	tryptophan hydroxylase 1 [Source:RGD Symbol;Acc:3895]	10.6516	-1.47384	0.018286		17.9435	19.8187	10.774	10.7014	18.8366	4.88109	1.94115	7.31506	10.1157	4.18857
ENSRNOG00000004466	Fam210b	family with sequence similarity 210, member B [Source:RGD Symbol;Acc:1311378]	552.476	-0.479309	0.0182981		701.906	591.728	738.019	577.877	607.479	397.32	420.26	516.234	384.397	589.541
ENSRNOG00000025629	Prpf3	pre-mRNA processing factor 3 [Source:RGD Symbol;Acc:1310555]	1559.78	0.410666	0.0183697		1473.48	1240.08	1333.28	1303.63	1345.87	1809.91	1746.07	1319.85	2073.72	1951.87
ENSRNOG00000015033	Mxd4	Max dimerization protein 4 [Source:RGD Symbol;Acc:1305093]	3037.04	0.459944	0.0184254		3097.89	2431.09	2075.79	2668.55	2512.8	3587.6	4255.98	2882.13	3138.12	3720.49
ENSRNOG00000028323	Dhrsx	dehydrogenase/reductase X-linked [Source:RGD Symbol;Acc:1305017]	1066.96	0.294464	0.0184419		1069.22	1002.26	910.403	847.358	963.49	1222.22	1120.05	1058.59	1202.65	1273.32
ENSRNOG00000031612	Gls2	glutaminase 2 [Source:RGD Symbol;Acc:620359]	937.463	-0.70055	0.0185094		842.287	1330.68	1138.45	1209.26	1282.77	711.662	627.963	1113.98	524.893	592.682
ENSRNOG00000017605	Gmds	GDP-mannose 4, 6-dehydratase [Source:RGD Symbol;Acc:1311008]	727.834	-0.269214	0.0185225		794.79	747.446	862.818	801.634	770.415	576.944	689.109	712.696	673.257	649.228
ENSRNOG00000005971	Gpr176	G protein-coupled receptor 176 [Source:RGD Symbol;Acc:621718]	908.363	-0.425743	0.0186447		994.279	891.839	993.004	1190.78	1137.73	849.309	782.285	920.652	676.629	647.133
ENSRNOG00000009289	Galk2	galactokinase 2 [Source:RGD Symbol;Acc:1308691]	785.459	-0.390534	0.0186447		1066.05	863.527	874.49	784.122	867.423	603.302	608.551	700.156	674.381	812.582
ENSRNOG00000009779	Krt8	keratin 8 [Source:RGD Symbol;Acc:2984]	308.877	0.587965	0.0188272		172.046	319.93	268.452	241.268	231.69	301.651	450.347	320.818	403.504	379.065
ENSRNOG00000030126	Clk3	CDC-like kinase 3 [Source:RGD Symbol;Acc:621259]	2241.9	0.227288	0.0188374		2027.61	1989.42	1980.62	2125.69	2205.76	2708.03	2397.32	2288.57	2352.46	2343.5
ENSRNOG00000002536	C1galt1c1	C1GALT1-specific chaperone 1 [Source:RGD Symbol;Acc:1311230]	1119.53	-0.294591	0.0188394		1247.6	1222.15	1239.01	1151.86	1306.31	950.835	1072.49	1089.94	1070.02	845.043
ENSRNOG00000032994	Myom3	myomesin 3 [Source:RGD Symbol;Acc:1310060]	23.9214	-1.18168	0.0189853		20.0545	36.8061	43.096	39.8871	26.3712	16.5957	20.3821	20.9002	6.74381	8.37713
ENSRNOG00000054246	RGD1562660	RGD1562660 [Source:RGD Symbol;Acc:1562660]	45.738	-1.1368	0.0190063		50.6639	32.0873	46.6873	95.3399	89.4736	35.1438	15.5292	28.2152	35.967	28.2728
ENSRNOG00000010265	Ada	adenosine deaminase [Source:RGD Symbol;Acc:2031]	329.696	0.783237	0.0190063		283.929	268.967	289.102	191.653	178.005	248.935	545.464	326.043	450.711	514.147
ENSRNOG00000054562	AABR07043098.1		80.0532	-1.07185	0.0190515		73.8849	81.1621	127.492	108.96	150.692	51.7395	22.3233	88.8257	48.3306	47.1214
ENSRNOG00000010486	Mpp4	membrane palmitoylated protein 4 [Source:RGD Symbol;Acc:620016]	69.9957	-0.609463	0.0190515		92.8838	76.4434	61.9505	110.906	80.9972	57.5968	52.4111	58.5205	51.7025	56.5456
ENSRNOG00000018118	Atad3a	ATPase family, AAA domain containing 3A [Source:RGD Symbol;Acc:1305964]	1497.87	-0.277463	0.0190661		1766.9	1543.02	1724.74	1630.51	1541.77	1380.37	1259.81	1204.89	1484.76	1441.91
ENSRNOG00000057821	AABR07015165.1		661.3	0.250106	0.0190661		558.358	628.534	609.629	577.877	646.094	706.781	793.932	694.931	688.992	707.868
ENSRNOG00000005308	Tmx2	thioredoxin-related transmembrane protein 2 [Source:RGD Symbol;Acc:1359456]	5711.14	0.342123	0.0190661		4258.93	5340.65	5039.54	4928.49	5617.06	6607.04	6165.1	6878.24	6903.41	5372.88
ENSRNOG00000016110	Kcnk12	potassium two pore domain channel subfamily K member 12 [Source:RGD Symbol;Acc:68940]	107.527	-0.640133	0.0192647		99.2168	140.618	104.149	166.358	145.041	91.7644	106.763	78.3756	69.686	73.2999
ENSRNOG00000005616	Ncoa3	nuclear receptor coactivator 3 [Source:RGD Symbol;Acc:620109]	1602.12	0.481733	0.0193295		1594.86	1198.56	1337.77	1369.78	1184.82	1703.5	1746.07	1541.39	1852.3	2492.2
ENSRNOG00000031478	Zfp663	zinc finger protein 663 [Source:RGD Symbol;Acc:2318893]	19.9518	-1.34669	0.0194421		20.0545	38.6936	26.0372	33.0771	25.4293	9.76217	9.70576	21.9452	2.24794	12.5657
ENSRNOG00000019489	Armt1	acidic residue methyltransferase 1 [Source:RGD Symbol;Acc:1305235]	770.344	-0.236674	0.0194421		840.176	909.77	808.948	790.932	816.565	670.661	676.492	769.126	717.092	703.679
ENSRNOG00000024144	Cdipt	CDP-diacylglycerol--inositol 3-phosphatidyltransferase [Source:RGD Symbol;Acc:620576]	2815.82	0.373613	0.0194421		2310.49	2991.67	2230.22	2222.98	2510.91	3087.77	3331.99	3675.29	2909.95	2886.97
ENSRNOG00000022189	Htatip2	HIV-1 Tat interactive protein 2 [Source:RGD Symbol;Acc:1309941]	316.587	-0.804697	0.0195404		593.19	396.373	377.09	311.314	335.291	171.814	192.174	186.011	237.157	365.452
ENSRNOG00000009198	Rab6b	RAB6B, member RAS oncogene family [Source:RGD Symbol;Acc:1309958]	13462.3	0.774776	0.0195466		6342.49	14357.2	7931.46	10364.8	10663.4	18249.4	18578.8	22679.8	12985.2	12470.4
ENSRNOG00000017032	Atp5a1	ATP synthase, H+ transporting, mitochondrial F1 complex, alpha subunit 1, cardiac muscle [Source:RGD Symbol;Acc:619993]	18628.3	-0.394493	0.0195679		19597.4	22442.3	21982.6	19987.3	21787.3	15267.1	15683.5	20984.8	13958.6	14591.9
ENSRNOG00000053168	LOC102553088	collagen alpha-1(XXV) chain-like [Source:RGD Symbol;Acc:7687817]	151.613	-0.980804	0.0196086		165.713	230.274	193.034	245.16	172.354	90.7882	134.91	169.291	52.8265	61.7814
ENSRNOG00000000599	Lama4	laminin subunit alpha 4 [Source:RGD Symbol;Acc:1560062]	1352.91	-0.380845	0.0197335		1642.35	1297.65	1502.08	1811.46	1398.61	1136.32	1180.22	1035.6	1365.62	1159.19
ENSRNOG00000033389	Susd2	sushi domain containing 2 [Source:RGD Symbol;Acc:1308595]	2196.19	-0.577698	0.0198685		2467.75	2145.13	2499.57	3286.31	2752.02	1845.05	1835.36	2271.85	1672.46	1186.41
ENSRNOG00000047309	Smim10l1	small integral membrane protein 10 like 1 [Source:RGD Symbol;Acc:2322729]	962.855	0.19075	0.0198789		865.508	904.108	909.505	886.272	930.526	1053.34	1051.13	994.848	1068.89	964.417
ENSRNOG00000000848	Gpank1	G patch domain and ankyrin repeats 1 [Source:RGD Symbol;Acc:1303304]	688.76	0.314794	0.0199063		653.353	649.297	614.118	521.451	631.025	721.424	716.285	718.966	794.645	867.033
ENSRNOG00000000299	Foxo3	forkhead box O3 [Source:RGD Symbol;Acc:1309196]	704.474	0.439692	0.0201121		561.525	537.935	587.183	770.502	533.074	822.951	973.488	797.341	735.075	725.669
ENSRNOG00000009354	Nrarp	Notch-regulated ankyrin repeat protein [Source:RGD Symbol;Acc:1591939]	969.193	-0.474623	0.020152		925.672	959.789	1374.58	1163.54	1212.13	915.692	749.285	952.003	757.554	681.689
ENSRNOG00000016660	Cox5b	cytochrome c oxidase subunit 5B [Source:RGD Symbol;Acc:620608]	5428.68	0.391529	0.020152		4709.63	5170.78	4891.4	3478.93	5231.85	6463.53	6609.63	6071.5	6076.17	5583.36
ENSRNOG00000023412	Tmem241	transmembrane protein 241 [Source:RGD Symbol;Acc:1590602]	97.3762	-0.467572	0.0202017		99.2168	107.587	117.616	127.444	113.019	81.026	71.8227	98.2308	71.9339	85.8656
ENSRNOG00000008026	C2cd4c	C2 calcium-dependent domain containing 4C [Source:RGD Symbol;Acc:1561354]	425.756	-0.717045	0.0202031		435.921	620.984	466.873	531.18	592.41	282.127	376.584	486.974	223.67	240.843
ENSRNOG00000051377	Zfp874b	zinc finger protein 874b [Source:RGD Symbol;Acc:1594209]	869.015	-0.278455	0.020212		886.618	1116.45	922.973	885.299	951.246	776.093	758.02	834.962	771.042	787.45
ENSRNOG00000001449	Pom121	POM121 transmembrane nucleoporin [Source:RGD Symbol;Acc:620680]	2453.44	-0.419317	0.0202572		2248.21	2944.49	2619.88	3316.47	2908.36	1996.36	2119.74	2536.24	1832.07	2012.61
ENSRNOG00000028688	Ctns	cystinosin, lysosomal cystine transporter [Source:RGD Symbol;Acc:1308466]	548.83	-0.354873	0.0203238		672.352	593.616	621.301	578.85	613.13	425.631	440.642	433.678	554.116	554.985
ENSRNOG00000004831	Arid2	AT-rich interaction domain 2 [Source:RGD Symbol;Acc:1311105]	1512.5	0.322489	0.0203462		1216.99	1207.99	1344.06	1649.96	1301.61	1743.52	1666.48	1580.05	1709.56	1704.75
ENSRNOG00000032238	Plcd1	phospholipase C, delta 1 [Source:RGD Symbol;Acc:3346]	970.566	0.43032	0.0203772		879.23	838.99	799.97	867.788	748.753	1032.84	1281.16	822.422	1147.57	1286.94
ENSRNOG00000026037	Plb1	phospholipase B1 [Source:RGD Symbol;Acc:621565]	25.7282	-1.14418	0.0205255		37.9979	27.3686	29.6285	50.5885	32.0221	19.5243	29.1173	11.4951	10.1157	9.42427
ENSRNOG00000001033	Nufip1	NUFIP1, FMR1 interacting protein 1 [Source:RGD Symbol;Acc:1359440]	810.245	-0.451899	0.0205368		1017.5	1025.85	1037	780.231	819.39	661.875	545.464	643.725	760.926	810.488
ENSRNOG00000015676	Brd9	bromodomain containing 9 [Source:RGD Symbol;Acc:1307359]	1495.11	-0.327055	0.020605		1592.75	1587.38	1683.44	1648.99	1806.43	1257.37	1217.1	1629.17	1204.89	1323.59
ENSRNOG00000009575	Ubiad1	UbiA prenyltransferase domain containing 1 [Source:RGD Symbol;Acc:1309588]	519.656	0.286545	0.0206682		464.419	465.266	486.626	449.46	474.681	546.682	561.964	496.379	609.191	641.898
ENSRNOG00000014592	Zbtb46	zinc finger and BTB domain containing 46 [Source:RGD Symbol;Acc:1307408]	290.91	-0.379509	0.0207078		336.704	300.111	333.994	373.577	300.443	225.506	241.674	276.927	225.918	294.247
ENSRNOG00000026407	Fam184a	family with sequence similarity 184, member A [Source:RGD Symbol;Acc:1311294]	597.531	-0.450734	0.0208082		526.694	735.178	717.369	770.502	700.72	533.015	518.288	598.79	465.323	409.432
ENSRNOG00000006720	Rnpep	arginyl aminopeptidase [Source:RGD Symbol;Acc:621137]	2123.36	-0.223663	0.0208291		2488.86	2240.45	2205.98	2146.12	2357.39	1958.29	1884.86	1908.19	1890.51	2152.92
ENSRNOG00000026979	RGD1561444	similar to RIKEN cDNA 9530077C05 [Source:RGD Symbol;Acc:1561444]	378.309	-0.664183	0.0209464		383.146	536.991	435.449	486.428	477.507	292.865	278.555	452.489	212.43	227.23
ENSRNOG00000011283	Sdhaf3	succinate dehydrogenase complex assembly factor 3 [Source:RGD Symbol;Acc:1305143]	235.082	-0.489759	0.0209928		233.265	342.58	247.802	246.133	303.269	197.196	213.527	225.722	183.207	158.118
ENSRNOG00000016246	Tshz1	teashirt zinc finger homeobox 1 [Source:RGD Symbol;Acc:1311684]	1171.64	-0.30767	0.021111		1192.71	1223.09	1254.27	1565.33	1245.1	1002.57	1130.72	1037.69	1071.14	993.737
ENSRNOG00000015406	Pgm5	phosphoglucomutase 5 [Source:RGD Symbol;Acc:1307969]	1166.31	0.418669	0.0211195		1105.11	990.933	952.601	1054.58	888.143	1175.37	1506.33	1181.9	1649.98	1158.14
ENSRNOG00000023095	Npepps	aminopeptidase puromycin sensitive [Source:RGD Symbol;Acc:619962]	5404.34	-0.302232	0.0211272		5364.04	6242.88	5739.85	6613.48	5881.71	4853.75	5065.44	5472.71	4580.17	4229.4
ENSRNOG00000010007	Srsf4	serine and arginine rich splicing factor 4 [Source:RGD Symbol;Acc:1561347]	2024.3	0.166083	0.0211752		1940.01	1845.02	1951.89	1877.61	1925.1	2099.84	2183.8	2018.96	2140.03	2260.78
ENSRNOG00000004932	Sel1l3	SEL1L family member 3 [Source:RGD Symbol;Acc:1562860]	1683.52	0.395176	0.0211973		1397.48	1461.86	1291.98	1725.85	1394.85	2017.84	2033.36	1547.66	2204.1	1760.25
ENSRNOG00000018047	Gorasp1	golgi reassembly stacking protein 1 [Source:RGD Symbol;Acc:621122]	1602.95	-0.343271	0.021212		1610.69	1739.32	1810.03	1850.37	1953.35	1457.49	1397.63	1700.23	1292.56	1217.83
ENSRNOG00000051756	Zfp62	zinc finger protein 62 [Source:RGD Symbol;Acc:1560191]	1038.55	0.373951	0.021212		1004.83	804.071	834.985	910.594	969.141	1108.01	1112.28	982.308	1295.93	1363.38
ENSRNOG00000008536	Actc1	actin, alpha, cardiac muscle 1 [Source:RGD Symbol;Acc:2026]	16.583	1.19077	0.0212605		7.38849	6.60622	15.2632	10.7014	10.3601	33.1914	13.5881	26.1252	25.8513	16.7543
ENSRNOG00000008297	Oser1	oxidative stress responsive serine-rich 1 [Source:RGD Symbol;Acc:1303142]	1073.52	0.539679	0.0213413		1033.33	797.465	928.36	698.511	917.34	1197.82	1183.13	939.463	1669.09	1370.71
ENSRNOG00000006999	Wdr78	WD repeat domain 78 [Source:RGD Symbol;Acc:1311027]	439.511	-0.467991	0.0213939		510.861	568.135	422.88	538.962	510.471	339.724	411.524	467.119	325.951	299.482
ENSRNOG00000027921	Rlf	rearranged L-myc fusion [Source:RGD Symbol;Acc:1305297]	1296.22	0.287482	0.0214061		1280.32	1141.93	1089.97	1189.8	1135.84	1452.61	1393.75	1212.21	1573.56	1492.18
ENSRNOG00000019704	Resp18	regulated endocrine-specific protein 18 [Source:RGD Symbol;Acc:3555]	11583	-0.877423	0.021455		15044	12677.3	15808.2	14824.4	16648.7	6655.85	6470.83	14358.4	9122.12	4219.98
ENSRNOG00000011519	Orc5	origin recognition complex, subunit 5 [Source:RGD Symbol;Acc:1561088]	1047.69	-0.242204	0.021455		1139.94	1207.05	1065.73	1027.34	1237.56	977.193	1005.52	954.093	944.133	918.343
ENSRNOG00000002480	Gpr137b	G protein-coupled receptor 137B [Source:RGD Symbol;Acc:1307342]	518.7	0.363179	0.0214783		510.861	357.679	439.938	490.32	470.914	601.35	593.022	601.925	513.653	607.342
ENSRNOG00000026302	Lrrn4cl	LRRN4 C-terminal like [Source:RGD Symbol;Acc:1597359]	116.067	0.921571	0.0215036		143.548	74.5559	61.9505	59.3442	62.1606	148.385	133.94	108.681	146.116	221.994
ENSRNOG00000003287	Fbxw10	F-box and WD repeat domain containing 10 [Source:RGD Symbol;Acc:1563889]	44.3634	-0.775654	0.0215363		50.6639	64.1747	44.8917	64.2085	56.5097	27.3341	47.5582	38.6653	21.3554	28.2728
ENSRNOG00000021202	Rtn3	reticulon 3 [Source:RGD Symbol;Acc:620988]	19347.4	0.624628	0.0215905		11283.3	20167.8	13459.4	14474.2	16731.6	24004.2	25247.6	30891.5	19881.9	17332.3
ENSRNOG00000001786	Snx4	sorting nexin 4 [Source:RGD Symbol;Acc:1309763]	2458.69	-0.251955	0.0216341		2683.08	2567.93	2884.74	2616.01	2612.63	2167.2	2539.03	2227.96	2286.15	2002.13
ENSRNOG00000007281	Flnc	filamin C [Source:RGD Symbol;Acc:1308807]	2988.51	0.708333	0.0216671		2683.08	2123.43	2327.18	2590.72	1621.83	3175.63	3971.6	2385.75	5490.58	3515.25
ENSRNOG00000052395	AABR07071395.1		257.64	-0.361466	0.0217179		264.93	296.336	304.366	304.504	278.781	242.102	234.88	256.027	210.182	184.297
ENSRNOG00000010663	Col6a5	collagen type VI alpha 5 chain [Source:RGD Symbol;Acc:1565804]	34.7983	-1.14447	0.0217579		55.9414	53.7935	46.6873	45.7243	37.6731	7.80974	41.7348	24.0352	15.7356	18.8485
ENSRNOG00000049676	St6galnac5	ST6 N-acetylgalactosaminide alpha-2,6-sialyltransferase 5 [Source:RGD Symbol;Acc:1564252]	303.87	-0.743806	0.0217759		259.653	550.203	286.409	419.301	387.091	220.625	235.85	303.052	161.851	214.664
ENSRNOG00000023874	Tmem62	transmembrane protein 62 [Source:RGD Symbol;Acc:1305647]	1345.33	-0.349301	0.0217897		1326.76	1521.32	1510.16	1525.44	1652.91	1149.98	1185.07	1414.94	1182.41	984.313
ENSRNOG00000040136	LOC681766	hypothetical protein LOC681766 [Source:RGD Symbol;Acc:1591638]	36.1798	0.805302	0.0219326		26.3875	23.5936	21.548	25.2943	34.8476	60.5255	32.9996	35.5303	53.9505	47.1214
ENSRNOG00000021712	Rcbtb1	RCC1 and BTB domain containing protein 1 [Source:RGD Symbol;Acc:1308467]	1323.92	-0.412341	0.0219504		1688.8	1133.44	1450	1656.77	1630.3	1172.44	1015.22	1263.42	1186.91	1041.91
ENSRNOG00000024022	Ndfip2	Nedd4 family interacting protein 2 [Source:RGD Symbol;Acc:1309716]	2708.24	-0.251467	0.0219504		2759.07	3119.08	3102.01	2788.21	2949.8	2400.52	2517.68	2783.9	2240.07	2422.04
ENSRNOG00000013647	Polm	DNA polymerase mu [Source:RGD Symbol;Acc:1308247]	597.704	0.412812	0.0219604		603.745	454.885	550.372	484.483	470.914	714.591	646.404	609.24	604.695	837.713
ENSRNOG00000003063	Phka1	phosphorylase kinase, alpha 1 [Source:RGD Symbol;Acc:621522]	1678.68	-0.334006	0.0220381		1601.19	1773.3	1815.42	2168.5	2002.33	1529.73	1525.75	1641.71	1394.84	1334.06
ENSRNOG00000001878	Klhl22	kelch-like family member 22 [Source:RGD Symbol;Acc:1306288]	3420.15	-0.35674	0.022064		3203.44	3842.93	3839.14	4165.77	4152.52	3063.37	2911.73	3458.98	3066.18	2497.43
ENSRNOG00000050848	Dtx1	deltex E3 ubiquitin ligase 1 [Source:RGD Symbol;Acc:1585380]	1509.01	0.618361	0.0221843		731.46	1384.47	1067.52	1406.75	1361.88	1970.01	1940.18	2102.56	1724.17	1401.08
ENSRNOG00000015987	Rap1gds1	Rap1 GTPase-GDP dissociation stimulator 1 [Source:RGD Symbol;Acc:1308558]	4736.75	-0.363738	0.0221965		4738.13	5829.51	5422.91	5106.52	5556.78	4446.67	4389.92	4773.6	3716.96	3386.46
ENSRNOG00000051356	LOC103694491	uncharacterized protein MGC39606 homolog [Source:RGD Symbol;Acc:9296500]	419.593	-0.797187	0.0222124		426.421	572.853	509.072	571.067	583.933	295.794	283.408	532.954	206.81	213.617
ENSRNOG00000014866	Pign	phosphatidylinositol glycan anchor biosynthesis, class N [Source:RGD Symbol;Acc:1311346]	396.683	-0.336916	0.0222124		501.362	384.104	417.493	466.971	444.543	343.628	324.173	357.393	328.199	398.961
ENSRNOG00000010267	Klhdc10	kelch domain containing 10 [Source:RGD Symbol;Acc:1309792]	6921.23	-0.471096	0.0223236		7029.62	7347.06	7968.27	9593.34	8268.3	5610.32	5892.37	7609.75	5298.38	4594.86
ENSRNOG00000020619	Eif3g	eukaryotic translation initiation factor 3, subunit G [Source:RGD Symbol;Acc:1307191]	3034.18	0.433545	0.0223456		3209.77	2671.74	2675.54	1928.2	2423.32	3336.71	3263.08	3239.53	3722.58	3871.28
ENSRNOG00000054390	AABR07050283.1		13.9069	-1.05894	0.0223765		18.999	19.8187	17.0588	19.4571	18.8366	11.7146	7.76461	9.40508	4.49587	11.5186
ENSRNOG00000001851	Far2	fatty acyl CoA reductase 2 [Source:RGD Symbol;Acc:1565966]	934.68	-0.611	0.0223765		1004.83	1059.83	1029.81	1331.84	1222.49	799.522	807.52	1001.12	609.191	480.638
ENSRNOG00000013064	Lrp8	LDL receptor related protein 8 [Source:RGD Symbol;Acc:1305729]	2524.79	-0.413563	0.0223765		2599.69	2927.5	2647.71	3469.21	2777.45	2147.68	2272.12	2576.99	1702.81	2126.74
ENSRNOG00000050706	Col25a1	collagen type XXV alpha 1 chain [Source:RGD Symbol;Acc:1590105]	522.536	-1.01625	0.0224803		512.972	707.809	653.623	905.729	716.731	265.531	495.965	577.89	177.587	211.523
ENSRNOG00000017708	AABR07073038.1		5564.95	0.235983	0.0224803		5511.81	4904.64	5223.59	4731.97	5181.94	5638.63	5829.28	5736.05	6207.67	6683.9
ENSRNOG00000003003	Tbc1d19	TBC1 domain family, member 19 [Source:RGD Symbol;Acc:1304958]	766.819	-0.358864	0.0225128		828.566	855.977	859.227	896.001	868.365	599.397	670.668	840.187	682.249	567.551
ENSRNOG00000010957	Braf	B-Raf proto-oncogene, serine/threonine kinase [Source:RGD Symbol;Acc:619908]	636.957	-0.427428	0.0225529		562.58	776.702	716.471	877.517	719.556	522.276	527.994	649.995	501.29	515.194
ENSRNOG00000032395	Tfcp2	transcription factor CP2 [Source:RGD Symbol;Acc:1306738]	948.224	-0.315099	0.0225529		1063.94	1058.88	986.719	1102.25	1045.43	882.5	831.784	989.623	821.621	699.491
ENSRNOG00000016596	Hspa4	heat shock protein family A member 4 [Source:RGD Symbol;Acc:628878]	10898.8	-0.214989	0.0225529		11796.2	11449.5	11695.2	11992.4	11612.7	9607.93	9387.42	11312.2	10545.1	9589.72
ENSRNOG00000048795	Top2b	topoisomerase (DNA) II beta [Source:RGD Symbol;Acc:1586156]	3819.66	-0.201088	0.0225529		4239.94	3944.86	3877.74	4490.71	3874.68	3399.19	3663.93	3504.96	3560.73	3639.86
ENSRNOG00000038347	Usp21	ubiquitin specific peptidase 21 [Source:RGD Symbol;Acc:1588822]	1360.19	0.325614	0.0225529		1227.54	1307.09	1160	1123.65	1218.72	1583.42	1489.83	1279.09	1424.07	1788.52
ENSRNOG00000061572	Smarcd1	SWI/SNF related, matrix associated, actin dependent regulator of chromatin, subfamily d, member 1 [Source:RGD Symbol;Acc:1305406]	1970.54	0.337327	0.0225529		1514.64	1993.19	1581.08	1822.16	1795.12	2346.83	2265.33	2417.1	1948.96	2020.98
ENSRNOG00000042720	Mrpl28	mitochondrial ribosomal protein L28 [Source:RGD Symbol;Acc:1583741]	1198.33	-0.282916	0.0225627		1306.71	1353.33	1402.42	1117.81	1396.73	992.813	1121.99	1152.64	1020.56	1118.35
ENSRNOG00000010472	Ccdc32	coiled-coil domain containing 32 [Source:RGD Symbol;Acc:1307516]	1457.53	-0.44777	0.0227498		1534.69	1990.36	1712.17	1538.09	1634.07	1087.51	1183.13	1635.44	1058.78	1201.07
ENSRNOG00000017882	Camk1d	calcium/calmodulin-dependent protein kinase ID [Source:RGD Symbol;Acc:1560691]	1476.2	-0.396826	0.0228239		1642.35	1677.04	1493.1	2064.4	1513.52	1260.3	1368.51	1482.87	1105.98	1153.95
ENSRNOG00000001040	Pms2	PMS1 homolog 2, mismatch repair system component [Source:RGD Symbol;Acc:1305483]	853.656	-0.175289	0.0228239		853.898	925.814	914.892	908.648	922.991	797.569	802.667	786.891	813.753	809.44
ENSRNOG00000019473	NEWGENE_1582994	DCN1, defective in cullin neddylation 1, domain containing 2 [Source:RGD Symbol;Acc:9432541]	27.6355	0.951289	0.0228572		16.888	26.4249	10.774	24.3214	16.0111	35.1438	51.4406	35.5303	32.5951	27.2257
ENSRNOG00000010467	Cpa5	carboxypeptidase A5 [Source:RGD Symbol;Acc:1303098]	11.5524	-1.38451	0.0229129		22.1655	18.8749	8.97833	20.43	13.1856	9.76217	3.88231	8.36007	6.74381	3.14142
ENSRNOG00000017021	Galnt18	polypeptide N-acetylgalactosaminyltransferase 18 [Source:RGD Symbol;Acc:1309623]	821.377	-0.397121	0.0229129		917.228	1033.4	755.976	1003.99	958.781	693.114	788.108	802.566	579.967	680.642
ENSRNOG00000004962	Prdm4	PR/SET domain 4 [Source:RGD Symbol;Acc:619929]	1285.52	-0.244533	0.0229129		1341.54	1284.44	1435.64	1501.12	1407.09	1184.15	1078.31	1136.97	1302.68	1183.27
ENSRNOG00000020097	Inha	inhibin alpha subunit [Source:RGD Symbol;Acc:2912]	394.102	0.543876	0.0229769		242.765	378.442	263.065	341.473	377.673	610.136	440.642	428.453	424.86	433.517
ENSRNOG00000001992	Atp6v1a	ATPase H+ transporting V1 subunit A [Source:RGD Symbol;Acc:1596464]	13761.8	-0.49783	0.0230023		13003.7	17281.9	16076.6	17243.9	16958.5	11248.9	11932.3	15264.4	9638.02	8969.81
ENSRNOG00000007859	Cep83	centrosomal protein 83 [Source:RGD Symbol;Acc:1359593]	1529.53	-0.362491	0.0230023		1668.74	1560.01	1565.82	2046.89	1762.16	1276.89	1389.87	1567.51	1298.18	1159.19
ENSRNOG00000003537	Spta1	spectrin, alpha, erythrocytic 1 [Source:RGD Symbol;Acc:1305194]	190.363	1.07345	0.0230533		106.605	104.756	75.418	190.68	135.623	205.982	207.703	128.536	454.083	294.247
ENSRNOG00000011552	Mon1b	MON1 homolog B, secretory trafficking associated [Source:RGD Symbol;Acc:1309977]	1083.79	0.193763	0.0230591		1030.17	996.595	958.886	1078.9	991.745	1131.44	1154.02	1128.61	1132.96	1234.58
ENSRNOG00000006857	Ndnf	neuron-derived neurotrophic factor [Source:RGD Symbol;Acc:1311080]	1947.93	-0.649789	0.023127		2222.88	2041.32	2099.13	3333.98	2199.17	1324.73	1655.8	1699.18	1920.86	982.219
ENSRNOG00000002851	Fam104a	family with sequence similarity 104, member A [Source:RGD Symbol;Acc:1563409]	1603.48	0.207083	0.023127		1481.92	1565.67	1546.97	1336.7	1510.69	1694.71	1717.92	1692.91	1827.57	1659.72
ENSRNOG00000012820	Add3	adducin 3 [Source:RGD Symbol;Acc:2043]	8870.58	0.384388	0.023127		7421.21	7699.07	7695.33	8128.22	7534.62	9160.82	10912.2	8365.29	12717.7	9071.39
ENSRNOG00000016512	Sema3b	semaphorin 3B [Source:RGD Symbol;Acc:1310079]	1512.32	0.45438	0.0231375		985.835	1376.92	1163.59	1576.03	1278.06	1555.11	2123.62	1727.4	1707.31	1629.35
ENSRNOG00000022014	Rab35	RAB35, member RAS oncogene family [Source:RGD Symbol;Acc:1306362]	2381.66	0.215252	0.0231476		2179.6	2143.25	2216.75	2108.18	2373.41	2533.28	2591.44	2305.29	2617.72	2747.7
ENSRNOG00000022429	RGD1312005	similar to DD1 [Source:RGD Symbol;Acc:1312005]	5189.17	0.598041	0.0231526		3593.97	3825	4193.78	4477.09	4553.74	6185.31	5557.52	8550.26	7014.68	3940.39
ENSRNOG00000029194	Dhx30	DExH-box helicase 30 [Source:RGD Symbol;Acc:1308888]	3895.8	0.275808	0.0232052		3123.22	3601.33	3466.53	3741.61	3689.14	4409.57	4231.71	4307.52	4699.31	3688.03
ENSRNOG00000004493	Tasp1	taspase 1 [Source:RGD Symbol;Acc:1308591]	291.883	-0.40659	0.023218		307.15	375.611	307.059	323.961	349.418	230.387	236.821	309.322	268.628	210.475
ENSRNOG00000048394	Zfp560	zinc finger protein 560 [Source:RGD Symbol;Acc:2323078]	379.762	0.307016	0.0232526		310.316	349.186	316.037	339.527	382.382	417.821	438.701	460.849	406.876	375.924
ENSRNOG00000015450	Ppp1r16a	protein phosphatase 1, regulatory subunit 16A [Source:RGD Symbol;Acc:1307962]	1493.78	-0.300937	0.0233326		1399.59	1833.7	1596.35	1664.56	1750.86	1427.23	1386.95	1406.58	1250.98	1220.97
ENSRNOG00000014916	Lats1	large tumor suppressor kinase 1 [Source:RGD Symbol;Acc:1564085]	1878.84	0.295331	0.0233326		1652.91	1519.43	1700.5	1979.76	1583.21	2062.75	2061.5	1879.97	2277.16	2071.25
ENSRNOG00000021118	Nomo1	nodal modulator 1 [Source:RGD Symbol;Acc:1305240]	4280.88	-0.413181	0.023377		4302.21	4834.81	4920.13	5287.48	5103.76	3399.19	3578.52	4839.43	3457.33	3085.93
ENSRNOG00000016790	Kmt5b	lysine methyltransferase 5B [Source:RGD Symbol;Acc:1311637]	2004.12	0.219773	0.023377		1877.73	1778.96	1719.35	2068.29	1815.84	2221.87	2256.59	2152.72	2083.84	2066.01
ENSRNOG00000013949	Idh2	isocitrate dehydrogenase (NADP(+)) 2, mitochondrial [Source:RGD Symbol;Acc:1597139]	4065.86	0.303564	0.023377		3854.68	3401.26	3570.68	3435.16	3936.84	4333.43	4682.06	3789.2	4528.47	5126.81
ENSRNOG00000007023	Galm	galactose mutarotase [Source:RGD Symbol;Acc:1359459]	815.702	0.330182	0.023377		710.35	738.953	638.36	806.498	720.498	890.31	1086.08	820.332	858.711	886.929
ENSRNOG00000050233	Cchcr1	coiled-coil alpha-helical rod protein 1 [Source:RGD Symbol;Acc:1302992]	574.985	-0.440387	0.0233785		735.682	692.709	701.208	552.582	628.199	477.37	436.759	447.264	437.224	640.851
ENSRNOG00000000062	Pcgf3	polycomb group ring finger 3 [Source:RGD Symbol;Acc:1311479]	484.35	-0.255298	0.0235284		480.252	517.172	553.065	573.985	510.471	443.203	421.23	465.029	421.488	457.601
ENSRNOG00000028386	RGD1564162	similar to Homo sapiens fetal lung specific expression unknown [Source:RGD Symbol;Acc:1564162]	53.333	0.780451	0.0235899		24.2765	46.2435	28.7307	59.3442	37.6731	72.2401	76.6755	71.0606	58.4463	58.6399
ENSRNOG00000023363	Ing4	inhibitor of growth family, member 4 [Source:RGD Symbol;Acc:1309407]	1464.39	0.272076	0.0236733		1414.37	1409.96	1253.38	1292.93	1262.99	1606.85	1605.33	1408.67	1820.83	1568.62
ENSRNOG00000008479	Slc8a1	solute carrier family 8 member A1 [Source:RGD Symbol;Acc:3717]	1434.97	0.329271	0.0236855		1052.33	1233.48	1231.83	1476.8	1364.71	1708.38	1527.69	1468.24	1598.28	1687.99
ENSRNOG00000009687	Ccdc120	coiled-coil domain containing 120 [Source:RGD Symbol;Acc:1561596]	411.577	-0.333326	0.0238781		432.754	461.491	452.508	476.7	469.972	328.009	304.761	376.203	394.513	418.857
ENSRNOG00000031997	Ttll7	tubulin tyrosine ligase like 7 [Source:RGD Symbol;Acc:1566117]	2447.95	-0.724677	0.0239583		2030.78	3501.29	3103.81	3618.05	2996.9	1918.27	1917.86	2743.15	1288.07	1361.28
ENSRNOG00000019940	Ssr2	signal sequence receptor, beta [Source:RGD Symbol;Acc:1308365]	2406.18	0.454798	0.0239583		2514.2	1937.51	2169.17	1541	1988.2	2557.69	2415.76	2642.83	3187.57	3107.92
ENSRNOG00000058068	Obscn	obscurin, cytoskeletal calmodulin and titin-interacting RhoGEF [Source:RGD Symbol;Acc:631335]	106.731	0.598084	0.024014		96.0503	82.1058	61.0527	103.123	82.8808	141.551	122.293	117.041	98.9092	162.307
ENSRNOG00000050483	Pradc1	protease-associated domain containing 1 [Source:RGD Symbol;Acc:1583112]	294.323	-0.344573	0.0240309		336.704	372.779	305.263	320.07	312.687	269.436	282.438	258.117	212.43	273.304
ENSRNOG00000007527	Tm2d1	TM2 domain containing 1 [Source:RGD Symbol;Acc:1305442]	1059.32	-0.378286	0.0240483		1189.55	1308.97	1187.83	1095.44	1205.54	848.333	985.135	1154.73	794.645	823.053
ENSRNOG00000029490	Znf768	zinc finger protein 768 [Source:RGD Symbol;Acc:7609558]	745.185	0.339781	0.0240598		604.8	621.928	607.833	694.62	760.055	917.644	875.46	711.651	876.695	781.168
ENSRNOG00000060229	Arf1	ADP-ribosylation factor 1 [Source:RGD Symbol;Acc:621270]	8719.52	0.210051	0.0244851		8492.54	8503.14	8236.72	7199.14	7998	8949.96	9863	8951.54	9463.81	9537.37
ENSRNOG00000045649	Arrdc3	arrestin domain containing 3 [Source:RGD Symbol;Acc:1359478]	748.378	0.338894	0.0244851		639.632	551.147	682.353	711.158	720.498	956.693	871.578	803.611	803.637	743.471
ENSRNOG00000053679	AABR07060862.1		96.1781	-0.56385	0.0245396		134.048	102.868	111.331	123.553	101.717	75.1687	64.058	98.2308	92.1654	58.6399
ENSRNOG00000015618	Wnt5a	wingless-type MMTV integration site family, member 5A [Source:RGD Symbol;Acc:69250]	643.377	0.52468	0.0245396		372.591	584.178	474.056	669.325	537.784	656.018	897.783	671.94	818.249	751.848
ENSRNOG00000021137	Kctd15	potassium channel tetramerization domain containing 15 [Source:RGD Symbol;Acc:1583737]	971.713	0.450834	0.024592		767.347	945.633	650.929	921.295	820.332	1137.29	1206.43	906.022	1340.89	1020.96
ENSRNOG00000018123	Ccny	cyclin Y [Source:RGD Symbol;Acc:1565969]	1571.65	0.315477	0.024595		1539.97	1342.01	1476.04	1310.44	1333.63	1634.19	1701.42	1508.99	2031.01	1838.78
ENSRNOG00000050510	Rab1b	RAB1B, member RAS oncogene family [Source:RGD Symbol;Acc:1642882]	1498.63	0.331626	0.0246731		1561.08	1399.57	1350.34	1097.38	1228.14	1669.33	1831.48	1631.26	1636.5	1581.18
ENSRNOG00000001177	Acads	acyl-CoA dehydrogenase, C-2 to C-3 short chain [Source:RGD Symbol;Acc:620514]	809.469	-0.288722	0.0247057		999.557	796.521	866.409	905.729	884.376	753.64	788.108	737.776	631.67	730.905
ENSRNOG00000061347	AABR07054490.1		51.7912	-0.74602	0.0247864		92.8838	42.4685	66.4397	69.0728	53.6842	39.0487	32.9996	41.8003	44.9587	34.5557
ENSRNOG00000003151	Bfar	bifunctional apoptosis regulator [Source:RGD Symbol;Acc:1304791]	1787.23	0.605499	0.0247864		1606.47	1379.76	1626.87	1218.02	1256.4	1911.43	1733.45	1624.99	3150.48	2364.45
ENSRNOG00000003878	Thsd7b	thrombospondin type 1 domain containing 7B [Source:RGD Symbol;Acc:1306938]	1104.5	-0.608259	0.0250035		1284.54	963.564	1274.92	1707.36	1439.11	891.286	737.638	1120.25	996.96	629.332
ENSRNOG00000020597	RGD1305014	similar to RIKEN cDNA 2310057M21 [Source:RGD Symbol;Acc:1305014]	315.908	-0.272573	0.025007		334.593	340.692	341.177	336.608	374.847	290.913	271.761	313.503	291.108	263.88
ENSRNOG00000026124	Id3	inhibitor of DNA binding 3, HLH protein [Source:RGD Symbol;Acc:2860]	4436.32	0.518692	0.0250277		4110.11	3905.22	3405.48	3443.91	3371.74	4778.58	5605.08	3622	7006.82	5114.24
ENSRNOG00000002511	Flt4	fms-related tyrosine kinase 4 [Source:RGD Symbol;Acc:621737]	132.03	-0.598151	0.0250504		138.27	124.574	154.427	230.567	146.925	87.8595	102.881	101.366	121.389	112.044
ENSRNOG00000005006	Ndufaf1	NADH:ubiquinone oxidoreductase complex assembly factor 1 [Source:RGD Symbol;Acc:1306202]	571.088	-0.302431	0.02522		669.186	620.041	608.731	645.004	611.246	491.037	495.965	611.33	447.339	511.005
ENSRNOG00000027124	Tdg	thymine-DNA glycosylase [Source:RGD Symbol;Acc:620959]	1530.58	-0.407759	0.0252828		2048.72	1652.5	1814.52	1739.47	1472.08	1321.8	1149.16	1142.19	1345.39	1619.93
ENSRNOG00000002450	Rrp15	ribosomal RNA processing 15 homolog [Source:RGD Symbol;Acc:1306106]	684.957	-0.376828	0.0252982		917.228	776.702	792.787	645.977	736.509	539.848	518.288	615.51	641.786	664.935
ENSRNOG00000009125	Dis3	DIS3 homolog, exosome endoribonuclease and 3'-5' exoribonuclease [Source:RGD Symbol;Acc:1304646]	835.575	-0.319788	0.0252982		951.004	850.314	935.542	1036.09	865.54	658.947	697.844	707.471	790.149	862.845
ENSRNOG00000016833	Ide	insulin degrading enzyme [Source:RGD Symbol;Acc:2861]	2136.78	0.210753	0.0252982		2087.78	1836.53	1920.47	2038.13	2023.05	2229.68	2408	2134.95	2237.82	2451.36
ENSRNOG00000000858	Sapcd1	suppressor APC domain containing 1 [Source:RGD Symbol;Acc:1359359]	171.454	0.361279	0.0252982		131.937	163.268	145.449	145.928	163.878	208.91	209.645	184.966	188.827	171.731
ENSRNOG00000050347	Ptges3l	prostaglandin E synthase 3 like [Source:RGD Symbol;Acc:9413039]	162.734	-0.431439	0.0253869		176.268	205.736	200.217	149.82	202.493	143.504	139.763	157.796	113.521	138.223
ENSRNOG00000061921	AABR07018064.1		13.2489	-1.15279	0.0253902		13.7215	12.2687	25.1393	18.4843	21.662	5.8573	8.73519	9.40508	6.74381	10.4714
ENSRNOG00000000170	Slc30a4	solute carrier family 30 member 4 [Source:RGD Symbol;Acc:619750]	2157.27	-0.212965	0.0253902		2247.16	2399	2119.78	2485.65	2330.08	1949.51	2074.12	2132.86	1914.12	1920.46
ENSRNOG00000007937	Krit1	KRIT1, ankyrin repeat containing [Source:RGD Symbol;Acc:1305929]	1975.89	-0.198868	0.0253902		2090.94	2120.6	2082.08	2100.4	2165.26	1776.72	1817.89	2070.16	1757.89	1777
ENSRNOG00000026981	Zfp282	zinc finger protein 282 [Source:RGD Symbol;Acc:1306278]	833.085	0.281463	0.025421		775.791	706.865	676.966	803.579	797.728	907.882	926.901	806.746	912.662	1015.73
ENSRNOG00000028129	Fktn	fukutin [Source:RGD Symbol;Acc:1310087]	3092.53	-0.378668	0.0254605		3138	3532.44	3260.93	4061.68	3487.59	2758.79	2907.85	3093.22	2557.03	2127.79
ENSRNOG00000003267	Pycr2	pyrroline-5-carboxylate reductase family, member 2 [Source:RGD Symbol;Acc:1310074]	995.032	-0.21662	0.0254605		1103	1030.57	1113.31	1008.85	1091.58	877.619	870.607	1011.57	922.778	920.437
ENSRNOG00000021108	Slc22a12	solute carrier family 22 member 12 [Source:RGD Symbol;Acc:621628]	70.005	0.937734	0.0257015		45.3864	49.0748	21.548	62.2628	62.1606	101.527	116.469	111.816	60.6943	69.1113
ENSRNOG00000023381	Proca1	protein interacting with cyclin A1 [Source:RGD Symbol;Acc:1561727]	258.607	0.435532	0.0258698		177.324	252.924	215.48	233.486	219.446	308.485	280.497	316.638	346.182	235.607
ENSRNOG00000019240	Ampd2	adenosine monophosphate deaminase 2 [Source:RGD Symbol;Acc:2110]	3482.96	-0.359106	0.0258847		3296.32	3690.99	4094.12	4179.39	4309.8	3060.44	2783.61	3710.82	2808.8	2895.35
ENSRNOG00000002323	RGD1566265	similar to RIKEN cDNA 2610002M06 [Source:RGD Symbol;Acc:1566265]	687.435	-0.252688	0.0258847		678.685	763.49	799.072	768.557	726.149	617.945	560.023	668.805	650.777	640.851
ENSRNOG00000055079	Ndufaf2	NADH:ubiquinone oxidoreductase complex assembly factor 2 [Source:RGD Symbol;Acc:1560158]	304.873	-0.332589	0.0259398		366.258	352.017	333.096	290.884	356.953	246.007	275.644	304.097	278.744	245.031
ENSRNOG00000051080	Rn50_X_0691.2		111.832	0.405428	0.0261509		104.494	101.924	82.6007	106.041	86.6481	133.742	129.087	132.716	125.884	115.186
ENSRNOG00000022631	Fgf5	fibroblast growth factor 5 [Source:RGD Symbol;Acc:620129]	10.7763	-1.46893	0.0262245		10.555	10.3812	19.7523	28.2128	10.3601	5.8573	8.73519	5.22504	4.49587	4.18857
ENSRNOG00000006956	Adamtsl1	ADAMTS-like 1 [Source:RGD Symbol;Acc:1306439]	358.635	-0.382198	0.0262322		420.088	371.836	353.746	483.51	400.277	291.889	319.32	347.988	333.818	263.88
ENSRNOG00000010146	Ndn	necdin, MAGE family member [Source:RGD Symbol;Acc:1310526]	14101.2	-0.640298	0.0262647		15476.8	16525	17846.2	17186.5	18865.7	10120.4	9721.29	17154.9	11047.5	7068.21
ENSRNOG00000013581	Extl3	exostosin-like glycosyltransferase 3 [Source:RGD Symbol;Acc:62065]	1483.55	0.274522	0.0264927		1254.99	1399.57	1249.78	1498.2	1311.97	1565.85	1678.13	1656.34	1435.31	1785.38
ENSRNOG00000017712	Cartpt	CART prepropeptide [Source:RGD Symbol;Acc:2272]	592.718	-1.17757	0.0265118		1143.1	562.472	764.056	905.729	734.626	203.053	221.291	822.422	348.43	221.994
ENSRNOG00000006919	Clvs1	clavesin 1 [Source:RGD Symbol;Acc:1564200]	384.902	-0.543598	0.0265118		362.036	431.292	408.514	555.501	525.54	321.175	309.614	413.823	276.496	245.031
ENSRNOG00000010423	Misp	mitotic spindle positioning [Source:RGD Symbol;Acc:1595680]	131.983	1.30953	0.0265831		50.6639	89.6558	124.799	57.3985	56.5097	78.0974	184.41	94.0508	382.149	202.098
ENSRNOG00000004218	Klhl28	kelch-like family member 28 [Source:RGD Symbol;Acc:1311326]	390.39	0.318909	0.0267505		394.756	297.28	353.746	369.685	322.105	457.846	391.142	448.309	442.843	426.187
ENSRNOG00000008061	Nuak1	NUAK family kinase 1 [Source:RGD Symbol;Acc:1309956]	1290.8	-0.367746	0.0267589		1402.76	1443.93	1234.52	1770.6	1421.22	1193.91	1257.87	1165.18	1029.55	988.502
ENSRNOG00000055307	AABR07058886.1		431.472	0.273677	0.0267589		375.757	361.454	383.375	430.975	401.219	485.18	433.848	447.264	518.149	477.497
ENSRNOG00000052959	Zscan12	zinc finger and SCAN domain containing 12 [Source:RGD Symbol;Acc:628738]	561.4	0.251781	0.026787		525.638	509.622	492.911	500.048	534.016	611.112	558.081	563.259	657.521	661.793
ENSRNOG00000003121	Rtn4rl1	reticulon 4 receptor-like 1 [Source:RGD Symbol;Acc:727812]	1105.18	-0.618818	0.026812		1282.43	1565.67	937.338	1622.72	1285.59	884.453	1125.87	1008.43	688.992	650.275
ENSRNOG00000002833	Gsk3b	glycogen synthase kinase 3 beta [Source:RGD Symbol;Acc:70982]	1694.19	-0.499762	0.0268987		1484.03	1963.93	2008.45	2532.35	1934.51	1275.92	1274.37	1822.49	1313.92	1331.96
ENSRNOG00000053735	Hebp2	heme binding protein 2 [Source:RGD Symbol;Acc:1311553]	181.526	-0.647308	0.026899		187.879	189.693	231.641	235.431	262.77	108.36	123.263	211.092	156.232	108.903
ENSRNOG00000005669	Car8	carbonic anhydrase 8 [Source:RGD Symbol;Acc:1304709]	270.957	-0.590475	0.026899		255.431	326.536	304.366	348.283	393.684	240.149	224.203	280.062	194.446	142.411
ENSRNOG00000000523	Ppil1	peptidylprolyl isomerase like 1 [Source:RGD Symbol;Acc:1309119]	887.803	-0.451644	0.026899		1205.38	1030.57	1054.06	822.064	1016.23	661.875	692.992	750.316	666.513	978.03
ENSRNOG00000004829	Immp1l	inner mitochondrial membrane peptidase subunit 1 [Source:RGD Symbol;Acc:1587441]	543.936	-0.284158	0.026899		609.022	662.509	581.796	530.207	603.712	490.061	537.699	513.099	463.075	448.177
ENSRNOG00000048441	Wdr82	WD repeat domain 82 [Source:RGD Symbol;Acc:1584269]	2138.03	0.300535	0.026899		1644.47	1943.17	1864.8	2044.94	2083.32	2488.38	2639.97	2092.11	2251.31	2327.8
ENSRNOG00000052017	Dio3	iodothyronine deiodinase 3 [Source:RGD Symbol;Acc:68420]	18.8932	1.04964	0.026899		11.6105	21.7061	5.387	10.7014	12.2438	27.3341	29.1173	22.9902	25.8513	21.99
ENSRNOG00000020542	Krtcap2	keratinocyte associated protein 2 [Source:RGD Symbol;Acc:1308413]	1218.72	0.33728	0.026987		1208.55	1070.21	1119.6	823.037	1163.16	1315.94	1358.81	1373.14	1404.96	1349.77
ENSRNOG00000054495	Cldn2	claudin 2 [Source:RGD Symbol;Acc:1560247]	34.4538	0.884163	0.026987		12.666	20.7624	25.1393	27.24	34.8476	31.2389	38.8231	57.4755	46.0827	50.2628
ENSRNOG00000056246	Gls	glutaminase [Source:RGD Symbol;Acc:2707]	7968.89	-0.550891	0.0270063		7741.02	10320.8	9171.37	10562.3	9565.2	6349.32	6155.4	9392.54	4954.45	5476.55
ENSRNOG00000000249	Mettl23	methyltransferase like 23 [Source:RGD Symbol;Acc:1306284]	210.141	-0.443594	0.0271866		276.54	280.292	210.991	204.3	239.224	167.909	179.557	164.066	160.727	217.805
ENSRNOG00000057862	Rsph1	radial spoke head 1 homolog [Source:RGD Symbol;Acc:1307712]	114.272	-0.518717	0.0273682		159.38	151.943	120.31	118.688	123.379	87.8595	111.616	108.681	70.81	90.0542
ENSRNOG00000001203	Rrp1	ribosomal RNA processing 1 [Source:RGD Symbol;Acc:1307286]	1688.1	-0.22013	0.0273931		1619.13	1955.44	1835.17	1721.96	1950.53	1566.83	1565.54	1582.14	1553.32	1530.92
ENSRNOG00000021026	Zfp687	zinc finger protein 687 [Source:RGD Symbol;Acc:2323182]	1657.03	0.221353	0.0274066		1390.09	1506.22	1565.82	1588.67	1598.28	1800.14	1614.07	1775.47	1907.37	1824.12
ENSRNOG00000014530	Nav2	neuron navigator 2 [Source:RGD Symbol;Acc:619778]	1811.25	0.374504	0.027506		1281.37	1681.75	1542.48	1856.21	1524.82	2074.46	2028.5	1788.01	2386.18	1948.73
ENSRNOG00000008790	Gdap1l1	ganglioside-induced differentiation-associated protein 1-like 1 [Source:RGD Symbol;Acc:1304960]	1998.66	-0.461983	0.0275639		1956.89	2495.26	2259.85	2260.92	2606.98	1786.48	1804.3	2069.12	1518.48	1228.3
ENSRNOG00000001517	Pdk1	pyruvate dehydrogenase kinase 1 [Source:RGD Symbol;Acc:69427]	701.157	-0.279692	0.0275996		775.791	780.477	812.539	732.561	743.102	604.278	594.963	688.661	560.86	718.339
ENSRNOG00000047394	Ufd1l	ubiquitin fusion degradation 1 like (yeast) [Source:RGD Symbol;Acc:619822]	2850.71	-0.236828	0.0275996		3015.56	3130.4	3207.96	2911.76	3154.18	2410.28	2687.53	2845.56	2793.06	2350.83
ENSRNOG00000014675	Pi4k2a	phosphatidylinositol 4-kinase type 2 alpha [Source:RGD Symbol;Acc:620485]	1331.79	0.222026	0.02761		1106.16	1346.72	1258.76	1170.35	1264.87	1496.54	1464.6	1423.3	1411.7	1374.9
ENSRNOG00000019659	Aspa	aspartoacylase [Source:RGD Symbol;Acc:621693]	1483.71	0.324999	0.02761		1367.93	1237.25	1465.26	1141.16	1375.07	1668.36	1900.39	1421.21	1649.98	1610.5
ENSRNOG00000055371	Sptbn4	spectrin, beta, non-erythrocytic 4 [Source:RGD Symbol;Acc:1304682]	3642.48	-0.623321	0.0276225		3218.21	5251	3871.46	5146.41	4599.89	3058.49	3166.99	3799.65	2031.01	2281.72
ENSRNOG00000031328	Zfp110	zinc finger protein 110 [Source:RGD Symbol;Acc:1306339]	1727.87	0.310115	0.0276225		1512.53	1561.9	1490.4	1611.05	1538	1895.81	1864.48	1548.7	2209.72	2046.11
ENSRNOG00000007034	Hipk2	homeodomain interacting protein kinase 2 [Source:RGD Symbol;Acc:1309349]	1823.24	0.531936	0.0276225		997.446	1429.77	1549.66	2064.4	1412.74	2262.87	2254.65	2243.63	2104.07	1913.13
ENSRNOG00000005009	Zfp3	zinc finger protein 3 [Source:RGD Symbol;Acc:1565881]	282.937	0.311577	0.0276313		237.487	226.499	248.7	276.291	273.13	331.914	281.467	324.998	330.447	298.435
ENSRNOG00000057754	Tcf12	transcription factor 12 [Source:RGD Symbol;Acc:3829]	1615.36	0.348403	0.0278576		1519.92	1390.14	1354.83	1501.12	1340.22	1780.62	1792.65	1432.71	2152.4	1889.04
ENSRNOG00000018166	Prkab2	protein kinase AMP-activated non-catalytic subunit beta 2 [Source:RGD Symbol;Acc:620905]	725.753	0.332813	0.0279179		610.078	730.459	552.168	664.461	655.512	859.071	838.578	889.302	693.488	764.413
ENSRNOG00000019819	Dus2	dihydrouridine synthase 2 [Source:RGD Symbol;Acc:1305612]	570.736	-0.275693	0.0280308		655.464	620.041	593.468	625.547	630.083	483.227	453.259	508.919	584.463	552.891
ENSRNOG00000008078	Kcnh6	potassium voltage-gated channel subfamily H member 6 [Source:RGD Symbol;Acc:620304]	228.97	-0.68516	0.0281925		207.933	318.042	245.109	301.586	339.058	176.695	155.292	266.477	121.389	158.118
ENSRNOG00000043141	Ap3s2	adaptor-related protein complex 3, sigma 2 subunit [Source:RGD Symbol;Acc:1586888]	1362.26	-0.385276	0.0281925		1492.47	1588.32	1563.13	1417.45	1653.85	1063.1	1131.69	1557.06	1048.66	1106.83
ENSRNOG00000059277	SNORD113	Small nucleolar RNA SNORD113/SNORD114 family [Source:RFAM;Acc:RF00181]	72.7942	0.819154	0.0281925		37.9979	76.4434	34.1177	56.4257	58.3933	118.122	99.9694	102.411	85.4216	58.6399
ENSRNOG00000027837	Gm14569	predicted gene 14569 [Source:MGI Symbol;Acc:MGI:3705243]	220.089	1.89069	0.0282068		54.8859	92.487	140.062	85.6114	94.1828	142.528	87.3519	82.5557	1091.37	329.85
ENSRNOG00000018745	Sgsm3	small G protein signaling modulator 3 [Source:RGD Symbol;Acc:735113]	1845.6	-0.423848	0.0282356		1792.24	2270.65	2033.59	2235.62	2241.55	1542.42	1540.3	2039.86	1509.49	1250.29
ENSRNOG00000052004	Txnl4a	thioredoxin-like 4A [Source:RGD Symbol;Acc:6492735]	610.178	-0.320904	0.0284277		754.681	731.403	664.397	565.23	673.407	504.704	578.464	590.43	540.629	498.439
ENSRNOG00000012860	Tmem184c	transmembrane protein 184C [Source:RGD Symbol;Acc:727852]	1686.85	-0.461132	0.0284394		1669.8	2035.66	1938.42	1890.26	2236.84	1371.59	1541.28	1850.71	1147.57	1186.41
ENSRNOG00000029212	Vcan	versican [Source:RGD Symbol;Acc:619940]	2531.34	-0.55308	0.0284731		3134.83	2112.1	3203.47	3919.64	2683.27	2040.29	2060.53	1869.52	2614.35	1675.43
ENSRNOG00000010116	Leo1	LEO1 homolog, Paf1/RNA polymerase II complex component [Source:RGD Symbol;Acc:1549772]	1803.86	0.200293	0.0284731		1665.58	1670.43	1556.84	1697.63	1804.54	2015.89	2013.95	1876.83	1941.09	1795.85
ENSRNOG00000019824	Ell	elongation factor for RNA polymerase II [Source:RGD Symbol;Acc:1311121]	737.182	0.212834	0.0285516		710.35	654.959	650.929	699.484	699.778	753.64	862.842	762.856	781.158	795.828
ENSRNOG00000059857	Rnd1	Rho family GTPase 1 [Source:RGD Symbol;Acc:1306338]	1020.05	-0.43739	0.0286038		971.058	1342.95	1266.84	1066.25	1219.67	933.264	774.52	964.543	989.092	672.265
ENSRNOG00000020642	Flad1	flavin adenine dinucleotide synthetase 1 [Source:RGD Symbol;Acc:1593292]	1369.96	-0.261239	0.0286038		1552.64	1442.99	1533.5	1335.73	1602.99	1184.15	1171.49	1231.02	1225.12	1419.92
ENSRNOG00000009566	Phf12	PHD finger protein 12 [Source:RGD Symbol;Acc:1305731]	1811.56	0.243756	0.0286038		1773.24	1541.14	1529.91	1794.92	1656.67	2024.67	2013.95	1843.39	1829.82	2107.9
ENSRNOG00000007520	Zcchc3	zinc finger CCHC-type containing 3 [Source:RGD Symbol;Acc:1585203]	391.681	0.419859	0.0286038		278.651	324.648	342.075	387.197	342.825	523.252	494.023	354.258	455.207	414.668
ENSRNOG00000025848	Sspo	SCO-spondin [Source:RGD Symbol;Acc:1549716]	32.3127	0.774531	0.0286038		22.1655	26.4249	22.4458	29.1857	18.8366	41.0011	35.9113	45.9804	53.9505	27.2257
ENSRNOG00000004276	Itga3	integrin subunit alpha 3 [Source:RGD Symbol;Acc:1310333]	2330.91	-0.436382	0.0288477		2332.65	2304.63	2683.62	3176.38	2906.48	2068.6	1862.54	2460.99	1916.37	1596.89
ENSRNOG00000013445	Aaas	aladin WD repeat nucleoporin [Source:RGD Symbol;Acc:1308701]	722.915	-0.329066	0.0288537		902.451	719.134	837.679	699.484	866.481	613.064	618.257	636.41	597.951	738.235
ENSRNOG00000027191	Birc6	baculoviral IAP repeat-containing 6 [Source:RGD Symbol;Acc:1307247]	3746.36	0.35723	0.028887		2915.29	3009.6	3436.91	4149.23	2913.07	4454.48	3846.39	4190.48	4355.38	4192.75
ENSRNOG00000023008	Fam131c	family with sequence similarity 131, member C [Source:RGD Symbol;Acc:1590955]	400.876	-0.602101	0.0289949		305.039	520.004	509.072	475.727	606.537	328.985	279.526	416.958	266.38	300.53
ENSRNOG00000060185	LOC103690317	KAT8 regulatory NSL complex subunit 2 [Source:RGD Symbol;Acc:9332946]	250.602	-0.333341	0.0289949		287.095	279.349	228.948	301.586	300.443	204.029	229.056	219.452	222.546	233.513
ENSRNOG00000022273	Rfk	riboflavin kinase [Source:RGD Symbol;Acc:1549748]	1002.17	0.31274	0.0289949		805.345	955.07	869.103	881.408	957.839	1048.46	1105.49	1070.09	1334.15	994.785
ENSRNOG00000050585	Pgam1	phosphoglycerate mutase 1 [Source:RGD Symbol;Acc:3312]	13351.5	0.397698	0.0289949		10334.4	13488	12468.2	9112.75	12209.9	14954.7	13887	18014.9	15002.7	14042.2
ENSRNOG00000046469	Zfp300	zinc finger protein 300 [Source:RGD Symbol;Acc:2321626]	120.747	0.537426	0.0289949		88.6618	95.3183	82.6007	129.39	97.0082	175.719	149.469	150.481	123.636	115.186
ENSRNOG00000001484	Gatsl2	GATS protein-like 2 [Source:RGD Symbol;Acc:1304672]	371.718	0.74488	0.0289949		149.881	291.617	257.678	337.581	352.244	499.823	547.405	575.8	358.546	346.604
ENSRNOG00000036691	Mcrip1	MAPK regulated co-repressor interacting protein 1 [Source:RGD Symbol;Acc:1311925]	1826.97	-0.268045	0.0290496		1992.78	2147.96	2154.8	1745.3	1939.22	1607.83	1484.98	1767.11	1674.71	1755.01
ENSRNOG00000003071	Vamp4	vesicle-associated membrane protein 4 [Source:RGD Symbol;Acc:1309753]	2829.95	-0.39735	0.0290978		2882.57	3252.15	3258.24	3357.33	3335.95	2572.33	2485.65	3067.1	2177.13	1911.03
ENSRNOG00000002977	Ttc19	tetratricopeptide repeat domain 19 [Source:RGD Symbol;Acc:1582808]	1102.58	-0.405895	0.0291177		1126.22	1469.41	1163.59	1249.15	1275.23	981.098	999.694	1158.91	832.86	769.649
ENSRNOG00000010094	Kcnmb2	potassium calcium-activated channel subfamily M regulatory beta subunit 2 [Source:RGD Symbol;Acc:631398]	104.581	-0.704556	0.0291752		82.3288	119.856	155.325	153.711	136.565	92.7406	56.2934	105.546	76.4298	67.0171
ENSRNOG00000011884	Golga2	golgin A2 [Source:RGD Symbol;Acc:620282]	3256.12	-0.302901	0.0292492		3064.11	3593.78	3465.64	4173.55	3686.31	2976.49	2963.17	3213.4	2766.08	2658.69
ENSRNOG00000045920	Mcu	mitochondrial calcium uniporter [Source:RGD Symbol;Acc:1589771]	653.715	-0.262401	0.0293543		763.125	758.771	653.623	678.081	711.08	525.205	593.022	614.465	642.91	596.871
ENSRNOG00000009034	Tdrd3	tudor domain containing 3 [Source:RGD Symbol;Acc:1310126]	417.69	-0.266708	0.029382		482.363	436.954	473.158	445.568	442.659	351.438	394.054	338.583	406.876	405.244
ENSRNOG00000004598	Tsen54	tRNA splicing endonuclease subunit 54 [Source:RGD Symbol;Acc:1597379]	352.757	-0.318462	0.0294144		377.868	359.567	386.966	394.007	438.892	296.77	286.32	321.863	296.728	368.594
ENSRNOG00000005762	Rab22a	RAB22A, member RAS oncogene family [Source:RGD Symbol;Acc:1311959]	1603.78	0.210392	0.0294599		1363.7	1542.08	1550.56	1549.76	1427.81	1658.59	1721.8	1823.54	1790.48	1609.46
ENSRNOG00000055331	Ints10	integrator complex subunit 10 [Source:RGD Symbol;Acc:1304711]	1558.84	-0.308562	0.0295007		1652.91	1780.85	1786.69	1740.44	1662.33	1295.44	1202.54	1287.45	1587.04	1592.7
ENSRNOG00000017889	Serac1	serine active site containing 1 [Source:RGD Symbol;Acc:1565064]	384.366	-0.424545	0.0295128		362.036	430.348	464.18	426.111	519.889	345.581	322.231	396.058	264.132	313.095
ENSRNOG00000013059	Aste1	asteroid homolog 1 (Drosophila) [Source:RGD Symbol;Acc:1304643]	654.779	-0.344812	0.0296079		736.738	740.84	716.471	718.941	750.637	577.921	593.022	712.696	528.265	472.261
ENSRNOG00000005923	Mtmr2	myotubularin related protein 2 [Source:RGD Symbol;Acc:1311865]	2338.91	0.292471	0.0296079		2253.49	1805.38	2114.4	2196.71	2143.6	2661.17	2711.79	2203.92	2804.3	2494.29
ENSRNOG00000012095	Pkia	cAMP-dependent protein kinase inhibitor alpha [Source:RGD Symbol;Acc:621021]	3783.7	-0.431673	0.0297452		3416.65	4630.96	4311.4	4567.56	4801.44	3301.57	3659.07	3741.13	2861.62	2545.6
ENSRNOG00000030654	Man2c1	mannosidase, alpha, class 2C, member 1 [Source:RGD Symbol;Acc:628787]	2662.22	0.187077	0.0297452		2344.26	2582.09	2362.2	2629.63	2530.69	2973.56	2738.97	2682.54	2913.32	2864.98
ENSRNOG00000022141	Ctdspl2	CTD small phosphatase like 2 [Source:RGD Symbol;Acc:1309219]	1106.55	0.222239	0.0299772		1042.83	1030.57	1023.53	1027.34	983.268	1202.7	1184.1	1048.14	1217.26	1305.79
ENSRNOG00000021133	Lsm14a	LSM14A mRNA processing body assembly factor [Source:RGD Symbol;Acc:1305695]	2844.52	0.384632	0.0299861		3049.33	2292.36	2609.1	2310.53	2076.73	3138.54	2972.88	2868.55	3682.12	3445.1
ENSRNOG00000003326	Rrn3	RRN3 homolog, RNA polymerase I transcription factor [Source:RGD Symbol;Acc:1305001]	1024.59	0.230378	0.0299961		877.119	905.052	976.843	971.884	982.326	1074.82	1028.81	1166.23	1209.39	1053.42
ENSRNOG00000042458	Stau2	staufen double-stranded RNA binding protein 2 [Source:RGD Symbol;Acc:621479]	2560.36	-0.402671	0.0300496		2389.65	3198.35	2870.37	2991.53	3126.87	2184.77	2336.18	2698.21	2026.51	1781.19
ENSRNOG00000058094	Lyst	lysosomal trafficking regulator [Source:MGI Symbol;Acc:MGI:107448]	1235.99	0.28767	0.0301256		1074.5	1111.73	1051.36	1342.54	986.094	1337.42	1379.19	1422.26	1307.17	1347.67
ENSRNOG00000001435	Ssc4d	scavenger receptor cysteine rich family member with 4 domains [Source:RGD Symbol;Acc:1306970]	155.283	0.624911	0.0302743		123.493	125.518	118.514	121.607	121.496	158.147	223.233	128.536	273.124	159.166
ENSRNOG00000054375	Nhlh2	nescient helix loop helix 2 [Source:RGD Symbol;Acc:1308294]	347.846	-0.613834	0.0302947		452.809	311.436	399.536	540.908	399.335	283.103	322.231	307.232	292.232	169.637
ENSRNOG00000061524	AABR07068285.2		457.803	-0.301488	0.0302947		497.14	469.985	488.421	534.098	537.784	347.533	448.406	430.543	383.273	440.847
ENSRNOG00000055281	Dcbld2	discoidin, CUB and LCCL domain containing 2 [Source:RGD Symbol;Acc:620543]	833.874	-0.383102	0.0304231		801.123	971.114	899.629	1109.06	939.002	755.592	799.755	795.251	691.24	576.975
ENSRNOG00000025317	Gpatch11	G patch domain containing 11 [Source:RGD Symbol;Acc:1311424]	1351.8	-0.518605	0.0306626		1558.97	1537.36	1504.77	1764.76	1595.46	1152.91	1134.6	1564.38	858.711	846.09
ENSRNOG00000010877	Alg9	ALG9, alpha-1,2-mannosyltransferase [Source:RGD Symbol;Acc:1311272]	647.314	-0.42808	0.030702		649.131	798.409	775.728	737.425	751.578	478.346	428.995	700.156	588.959	564.409
ENSRNOG00000025695	Tns3	tensin 3 [Source:RGD Symbol;Acc:1564174]	5873.14	0.230706	0.030702		5495.98	4971.65	5367.25	5868.27	5320.38	6582.63	6798.89	5599.15	6376.27	6350.91
ENSRNOG00000014660	Usp53	ubiquitin specific peptidase 53 [Source:RGD Symbol;Acc:1306615]	2514.5	0.416335	0.030702		2494.14	2030	1934.83	2353.34	1959	2686.55	2991.32	2189.29	3149.36	3357.14
ENSRNOG00000027026	Jazf1	JAZF zinc finger 1 [Source:RGD Symbol;Acc:1589007]	355.355	0.664759	0.0307592		159.38	365.229	251.393	301.586	296.676	515.443	452.289	492.199	397.885	321.472
ENSRNOG00000038012	Commd6	COMM domain containing 6 [Source:RGD Symbol;Acc:1560745]	863.298	-0.346309	0.0307868		1106.16	967.339	1042.38	769.529	946.537	677.495	761.903	747.181	777.786	836.666
ENSRNOG00000031700	Map3k5	mitogen-activated protein kinase kinase kinase 5 [Source:RGD Symbol;Acc:1306565]	589.012	-0.400543	0.0308513		657.575	722.909	657.214	689.755	624.432	489.085	561.964	476.524	385.521	625.144
ENSRNOG00000014044	Pank4	pantothenate kinase 4 [Source:RGD Symbol;Acc:628857]	1349.22	0.260464	0.0309187		1053.39	1318.41	1161.8	1288.06	1316.68	1591.23	1452.95	1436.89	1462.28	1410.5
ENSRNOG00000061851	Foxj3	forkhead box J3 [Source:RGD Symbol;Acc:1311770]	2445.82	0.30823	0.0309274		1914.67	2398.06	2057.83	2460.35	2096.51	2710.95	2778.76	2975.14	2724.5	2341.41
ENSRNOG00000000885	Auts2	autism susceptibility candidate 2 [Source:RGD Symbol;Acc:2323959]	584.005	-0.561593	0.031378		584.746	617.209	620.403	995.232	663.988	531.062	494.994	553.854	421.488	357.075
ENSRNOG00000017133	LOC306766	hypothetical LOC306766 [Source:RGD Symbol;Acc:1359256]	4061.36	0.283519	0.031418		3162.27	3883.51	3461.15	3773.71	4036.67	4375.41	4783.97	4603.26	4618.38	3915.26
ENSRNOG00000016023	Kank1	KN motif and ankyrin repeat domains 1 [Source:RGD Symbol;Acc:1307714]	3095.61	0.379913	0.031418		2348.48	2420.71	2572.29	3261.01	2849.03	3497.79	3814.37	2977.23	3988.96	3226.24
ENSRNOG00000012873	Gfm1	G elongation factor, mitochondrial 1 [Source:RGD Symbol;Acc:631396]	1755.75	-0.225039	0.031442		1818.62	1796.89	1876.47	1965.17	2005.15	1639.07	1611.16	1814.13	1507.24	1523.59
ENSRNOG00000021232	Ddrgk1	DDRGK domain containing 1 [Source:RGD Symbol;Acc:1309979]	2906.19	0.22573	0.0314462		2690.46	2578.31	2571.39	2580.02	2976.18	3078.99	3307.72	2963.64	3384.27	2930.95
ENSRNOG00000050057	Abca3	ATP binding cassette subfamily A member 3 [Source:RGD Symbol;Acc:1307174]	4685.72	-0.294453	0.0315655		4828.9	4698.91	4818.67	6097.86	5367.48	4317.81	4391.86	4515.48	3801.26	4018.93
ENSRNOG00000027739	Cndp1	carnosine dipeptidase 1 [Source:RGD Symbol;Acc:1359493]	289.648	0.665715	0.0315779		291.317	207.624	188.545	204.3	228.864	388.534	436.759	310.367	204.562	435.611
ENSRNOG00000021434	Usp51	ubiquitin specific peptidase 51 [Source:RGD Symbol;Acc:1562211]	190.426	-0.658759	0.0316617		249.098	180.255	229.845	289.911	216.62	148.385	147.528	175.561	184.331	82.7242
ENSRNOG00000015269	Atf7	activating transcription factor 7 [Source:RGD Symbol;Acc:1304940]	459.282	0.367836	0.0316944		414.811	343.523	451.61	421.247	373.906	551.563	483.347	424.273	547.372	581.164
ENSRNOG00000054374	RGD1564450	RGD1564450 [Source:RGD Symbol;Acc:1564450]	966.665	-0.331003	0.0317477		1067.11	1188.18	1143.84	832.765	1152.8	815.141	842.46	847.502	917.158	859.703
ENSRNOG00000006973	RGD1307947	similar to RIKEN cDNA C430008C19 [Source:RGD Symbol;Acc:1307947]	677.246	-0.297956	0.0317477		745.182	704.978	777.524	772.448	734.626	554.491	658.051	707.471	587.835	529.854
ENSRNOG00000007947	Fam13a	family with sequence similarity 13, member A [Source:RGD Symbol;Acc:1309807]	706.295	-0.370372	0.0317802		621.688	773.871	784.706	909.621	891.911	624.779	633.786	635.365	655.273	531.948
ENSRNOG00000016303	Zfp236	zinc finger protein 236 [Source:RGD Symbol;Acc:1309670]	708.869	0.278042	0.0317802		596.356	647.409	606.935	721.86	631.025	714.591	794.902	717.921	782.282	875.41
ENSRNOG00000052305	Cnot10	CCR4-NOT transcription complex, subunit 10 [Source:RGD Symbol;Acc:1359219]	1415.13	-0.182529	0.0319142		1507.25	1544.91	1509.26	1431.07	1528.59	1260.3	1263.69	1306.26	1424.07	1375.94
ENSRNOG00000004076	Pms1	PMS1 homolog 1, mismatch repair system component [Source:RGD Symbol;Acc:1359511]	371.751	-0.315871	0.0319186		464.419	389.767	440.836	392.061	373.906	323.128	294.085	318.728	369.785	350.792
ENSRNOG00000017420	Nudt6	nudix hydrolase 6 [Source:RGD Symbol;Acc:621356]	217.072	0.358068	0.0319314		223.766	211.399	178.669	175.114	162.936	227.459	258.173	233.037	255.141	245.031
ENSRNOG00000028930	Dab2	DAB2, clathrin adaptor protein [Source:RGD Symbol;Acc:621007]	2065.69	0.493702	0.0320399		1317.26	1913.92	1493.99	2187.95	1665.15	2199.42	3089.34	2288.57	2338.98	2162.35
ENSRNOG00000003536	Rufy1	RUN and FYVE domain containing 1 [Source:RGD Symbol;Acc:1305099]	1353.24	0.305186	0.0321174		1340.48	1156.09	1186.04	1160.62	1210.25	1475.06	1527.69	1212.21	1624.13	1639.82
ENSRNOG00000020369	Igf2	insulin-like growth factor 2 [Source:RGD Symbol;Acc:2870]	21210.6	0.449124	0.0321174		13262.3	19352.4	19026.9	21431.1	16604.4	26488.7	26745.2	24106.3	25754.6	19334.4
ENSRNOG00000011975	Crtc3	CREB regulated transcription coactivator 3 [Source:RGD Symbol;Acc:1309666]	231.958	0.399625	0.0321391		186.823	179.312	215.48	233.486	184.598	250.888	261.085	216.317	305.719	285.87
ENSRNOG00000050553	Atp6v1c2	ATPase H+ transporting V1 subunit C2 [Source:RGD Symbol;Acc:1359430]	96.5058	-0.559423	0.0321406		124.549	112.306	93.3747	128.417	116.787	71.2638	86.3813	105.546	57.3224	69.1113
ENSRNOG00000028319	Cryz	crystallin zeta [Source:RGD Symbol;Acc:1311639]	382.391	-0.399944	0.0321406		485.529	452.054	317.833	475.727	444.543	351.438	304.761	306.187	351.802	334.038
ENSRNOG00000011777	Spag5	sperm associated antigen 5 [Source:RGD Symbol;Acc:620152]	710.934	0.597211	0.032204		710.35	571.91	493.808	537.99	515.18	675.542	859.931	654.175	1276.83	813.629
ENSRNOG00000009656	Rspo1	R-spondin 1 [Source:RGD Symbol;Acc:1565558]	76.9269	0.626848	0.032204		53.8304	55.681	70.9288	42.8057	79.1135	110.313	102.881	93.0057	68.562	92.1485
ENSRNOG00000027030	Adm	adrenomedullin [Source:RGD Symbol;Acc:2047]	264.764	0.554213	0.032224		195.267	240.655	230.743	182.897	222.271	212.815	284.379	310.367	423.736	344.51
ENSRNOG00000009730	Cyp7b1	cytochrome P450, family 7, subfamily b, polypeptide 1 [Source:RGD Symbol;Acc:2483]	1324.24	0.332872	0.0322366		1207.49	1133.44	1018.14	1314.33	1187.64	1517.04	1466.54	1194.44	1579.17	1624.12
ENSRNOG00000039388	Prrt4	proline-rich transmembrane protein 4 [Source:RGD Symbol;Acc:1559885]	239.863	-0.497472	0.0323701		239.598	273.686	237.028	333.69	320.221	225.506	181.498	248.712	175.339	163.354
ENSRNOG00000013397	Foxo1	forkhead box O1 [Source:RGD Symbol;Acc:620283]	764.341	0.338966	0.0323701		632.243	607.772	658.112	807.471	669.639	838.57	954.077	779.576	759.802	936.145
ENSRNOG00000020416	Zfr2	zinc finger RNA binding protein 2 [Source:RGD Symbol;Acc:1304737]	1133.99	0.592584	0.032483		583.69	1143.82	806.254	958.264	1029.42	1649.81	1392.78	1544.52	1101.49	1129.87
ENSRNOG00000059093			94.4456	0.94571	0.032483		68.6074	58.5122	52.0743	71.9914	71.5789	154.242	92.2048	48.0704	175.339	151.836
ENSRNOG00000037327	F8a1	coagulation factor VIII-associated 1 [Source:RGD Symbol;Acc:1566014]	1247.63	0.26973	0.0324919		1105.11	1121.17	1196.81	1037.07	1195.18	1296.42	1243.31	1454.65	1552.2	1274.37
ENSRNOG00000016611	Hras	Harvey rat sarcoma virus oncogene [Source:RGD Symbol;Acc:2827]	1633.98	-0.29539	0.0324969		1667.69	1995.08	1867.49	1540.03	1932.63	1469.21	1439.36	1649.02	1411.7	1367.57
ENSRNOG00000056753	Hectd2	HECT domain E3 ubiquitin protein ligase 2 [Source:RGD Symbol;Acc:1305536]	1080.8	-0.245441	0.0324969		1204.32	1209.88	1133.96	1218.02	1095.35	940.097	891.96	973.948	1119.47	1020.96
ENSRNOG00000028919	Zfp868	zinc finger protein 868 [Source:RGD Symbol;Acc:1359299]	592.533	0.26456	0.0324969		572.08	537.935	564.737	486.428	530.249	637.47	587.199	621.78	658.645	728.811
ENSRNOG00000009220	Tmem17	transmembrane protein 17 [Source:RGD Symbol;Acc:1310566]	503.647	0.432618	0.0324969		355.703	511.51	393.251	432.921	450.194	596.469	694.933	618.645	514.777	468.072
ENSRNOG00000020010	Kctd13	potassium channel tetramerization domain containing 13 [Source:RGD Symbol;Acc:735189]	926.099	-0.551213	0.0325881		904.562	1586.44	997.493	984.531	1031.3	684.328	724.05	981.263	650.777	716.245
ENSRNOG00000031171	Wdr46	WD repeat domain 46 [Source:RGD Symbol;Acc:2209]	980.304	0.255445	0.0326201		879.23	924.87	918.484	860.005	885.318	1048.46	1018.13	929.012	1152.07	1187.46
ENSRNOG00000020250	Pcgf6	polycomb group ring finger 6 [Source:RGD Symbol;Acc:1306904]	346.27	-0.382658	0.0326656		376.813	445.448	394.149	354.12	388.975	281.151	275.644	326.043	251.769	368.594
ENSRNOG00000019196	Xpnpep3	X-prolyl aminopeptidase 3 [Source:RGD Symbol;Acc:1589063]	844.752	-0.319997	0.0326666		1123.05	867.302	855.635	986.476	858.947	735.091	811.402	682.39	727.207	800.016
ENSRNOG00000052831	AABR07040629.1		140.077	0.649318	0.0327101		75.9959	155.718	102.353	87.5571	123.379	145.456	189.262	212.137	168.595	140.317
ENSRNOG00000054493	Rmrp	RNA component of mitochondrial RNA processing endoribonuclease [Source:RGD Symbol;Acc:3580]	76.2291	0.767096	0.0327142		58.0524	57.5685	54.7678	51.5614	60.277	116.17	123.263	64.7905	121.389	54.4514
ENSRNOG00000011881	Slc25a15	solute carrier family 25 member 15 [Source:RGD Symbol;Acc:1311488]	667.351	-0.282049	0.0327531		708.239	740.84	707.493	778.285	728.033	684.328	656.11	579.98	568.728	521.477
ENSRNOG00000001335	Zkscan1	zinc finger with KRAB and SCAN domains 1 [Source:RGD Symbol;Acc:1560616]	1130.68	0.326125	0.0329114		839.121	976.776	999.289	1143.11	1058.61	1357.92	1335.51	1258.19	1272.33	1065.99
ENSRNOG00000046139	Syt14	synaptotagmin 14 [Source:RGD Symbol;Acc:1592654]	264.187	-0.640221	0.0329182		232.21	296.336	330.403	442.65	307.978	208.91	251.379	257.072	149.488	165.448
ENSRNOG00000018729	Rad9a	RAD9 checkpoint clamp component A [Source:RGD Symbol;Acc:2319938]	473.157	-0.302578	0.0329857		593.19	477.535	528.824	497.13	516.122	390.487	409.583	385.608	460.827	472.261
ENSRNOG00000020179	Nt5c2	5'-nucleotidase, cytosolic II [Source:RGD Symbol;Acc:2323387]	2129.62	-0.158896	0.0330062		2353.76	2211.2	2194.3	2132.5	2342.33	1943.65	1987.74	2076.43	2002.91	2051.35
ENSRNOG00000019977	Ptprf	protein tyrosine phosphatase, receptor type, F [Source:RGD Symbol;Acc:3453]	5620.65	0.351801	0.0330158		4370.82	4971.65	4446.97	5974.31	4930.47	6783.73	6828.01	6549.07	5246.68	6104.84
ENSRNOG00000027901	Mrm1	mitochondrial rRNA methyltransferase 1 [Source:RGD Symbol;Acc:1566232]	573.183	0.217027	0.0330519		546.748	505.847	512.663	553.555	532.133	637.47	605.64	602.97	662.017	572.786
ENSRNOG00000010109	Nol9	nucleolar protein 9 [Source:RGD Symbol;Acc:1566167]	621.586	-0.380085	0.0332075		726.183	703.09	772.137	707.267	605.595	481.275	461.024	507.874	583.339	668.076
ENSRNOG00000054446	Sltm	SAFB-like, transcription modulator [Source:RGD Symbol;Acc:1307526]	2967.57	-0.193175	0.0332075		3354.37	2953.92	3084.06	3281.44	3156.06	2599.67	2746.73	2680.45	2834.65	2984.35
ENSRNOG00000042261	Hdgf	hepatoma-derived growth factor [Source:RGD Symbol;Acc:70961]	2849.88	0.335613	0.0333203		2936.4	2561.32	2470.84	2129.58	2501.49	2825.17	3074.79	3061.87	3186.45	3750.86
ENSRNOG00000004742	Chp1	calcineurin-like EF-hand protein 1 [Source:RGD Symbol;Acc:620447]	2689.87	-0.360523	0.0333472		2714.74	3105.87	2862.29	3220.15	3218.23	2314.61	2534.18	2850.78	2179.37	1898.47
ENSRNOG00000025269	Slc25a44	solute carrier family 25, member 44 [Source:RGD Symbol;Acc:1307244]	1006.26	-0.339569	0.0333472		963.67	1123.06	1050.47	1306.55	1177.28	905.929	997.753	939.463	835.108	763.366
ENSRNOG00000039862	Cldn12	claudin 12 [Source:RGD Symbol;Acc:1561053]	1604.92	0.257778	0.0333472		1297.21	1522.26	1435.64	1474.85	1579.44	1865.55	1866.42	1731.58	1742.15	1534.06
ENSRNOG00000059382	LOC100364835	histone cluster 1, H2bd-like [Source:RGD Symbol;Acc:2320230]	20.1378	1.71254	0.0333472		20.0545	1.88749	8.97833	8.75571	7.53462	25.3816	17.4704	12.5401	66.3141	32.4614
ENSRNOG00000009808	Ift80	intraflagellar transport 80 [Source:RGD Symbol;Acc:1312006]	1224.6	-0.384642	0.0333805		1200.1	1409.01	1419.47	1555.6	1350.58	1029.91	1210.31	1263.42	892.431	915.202
ENSRNOG00000000433	Prrt1	proline-rich transmembrane protein 1 [Source:RGD Symbol;Acc:1359348]	1545.35	-0.594822	0.0335118		1355.26	2155.51	1546.97	2500.24	1739.56	1272.99	1206.43	1629.17	1014.94	1032.48
ENSRNOG00000019536	Smim3	small integral membrane protein 3 [Source:RGD Symbol;Acc:628864]	686.709	-0.328854	0.0335118		898.229	703.09	722.756	708.24	792.077	620.874	680.374	649.995	556.364	535.089
ENSRNOG00000021233	Itpa	inosine triphosphatase [Source:RGD Symbol;Acc:1589751]	1632.79	-0.304143	0.0335118		2087.78	1864.84	1862.11	1553.65	1652.91	1398.92	1407.34	1354.33	1553.32	1592.7
ENSRNOG00000002125	Ccni	cyclin I [Source:RGD Symbol;Acc:1309209]	4360.86	0.227924	0.0335118		4292.71	4179.85	3650.59	3955.63	4008.42	4684.87	5147.94	4500.85	4291.31	4896.43
ENSRNOG00000042596	Fam205a	family with sequence similarity 205, member A [Source:RGD Symbol;Acc:2320471]	17.1771	-2.00019	0.0335705		37.9979	17.9312	3.59133	57.3985	20.7202	12.6908	7.76461	6.27005	1.12397	6.28285
ENSRNOG00000025926	Heatr5b	HEAT repeat containing 5B [Source:RGD Symbol;Acc:1359216]	2581.28	-0.414027	0.0335705		2517.36	2919	2861.39	3470.18	2978.06	2175.01	2378.88	2764.05	1824.2	1924.65
ENSRNOG00000006876	Msx1	msh homeobox 1 [Source:RGD Symbol;Acc:620929]	96.5739	0.749465	0.0335705		46.4419	95.3183	61.0527	82.6928	74.4044	81.026	162.086	114.951	147.24	100.526
ENSRNOG00000020897	Prpf19	pre-mRNA processing factor 19 [Source:RGD Symbol;Acc:708496]	9462.33	0.191702	0.0337563		8168.5	9211.9	8942.42	8236.2	9612.29	10001.3	9853.29	10236.9	10460.8	9899.68
ENSRNOG00000011168	Micu2	mitochondrial calcium uptake 2 [Source:RGD Symbol;Acc:619739]	2161.17	-0.25471	0.0337959		2572.25	2282.92	2490.59	2249.24	2161.49	1879.22	1755.77	2005.37	2145.65	2069.15
ENSRNOG00000021005	Mrpl16	mitochondrial ribosomal protein L16 [Source:RGD Symbol;Acc:735195]	610.711	0.247537	0.0338321		580.524	593.616	577.307	478.645	562.271	646.256	700.756	680.3	650.777	636.662
ENSRNOG00000007853	Prdm10	PR/SET domain 10 [Source:RGD Symbol;Acc:1560384]	482.521	0.222334	0.0338775		451.753	444.504	443.53	459.188	427.59	515.443	507.611	500.559	576.596	498.439
ENSRNOG00000000127	Kpna6	karyopherin subunit alpha 6 [Source:RGD Symbol;Acc:1306570]	3354.05	-0.303224	0.0339008		3174.94	3459.77	3807.71	4297.11	3786.15	2957.94	2998.11	3350.3	3009.99	2698.48
ENSRNOG00000017745	Cog4	component of oligomeric golgi complex 4 [Source:RGD Symbol;Acc:1310549]	2560.41	-0.175623	0.0339008		2884.68	2530.18	2695.3	2735.67	2734.13	2266.78	2355.59	2420.24	2532.3	2449.26
ENSRNOG00000005719	Emc4	ER membrane protein complex subunit 4 [Source:RGD Symbol;Acc:1310905]	2439.65	-0.330207	0.0339408		2551.14	3030.37	2951.18	2203.52	2850.91	2029.56	2022.68	2374.26	2336.73	2046.11
ENSRNOG00000007542	Scg5	secretogranin V [Source:RGD Symbol;Acc:3669]	8468.16	-0.636783	0.0342451		8772.24	11423.1	9792.67	9809.31	11738.9	5976.4	7062.88	10178.4	5663.67	4263.96
ENSRNOG00000002035	Paqr3	progestin and adipoQ receptor family member 3 [Source:RGD Symbol;Acc:1310426]	840.306	-0.339057	0.0343645		800.068	950.351	910.403	1023.45	1008.7	783.902	757.05	848.547	706.976	613.625
ENSRNOG00000039241	Ythdc2	YTH domain containing 2 [Source:RGD Symbol;Acc:1563192]	621.925	-0.325423	0.0344355		645.965	645.522	729.939	798.715	637.617	501.776	503.729	565.35	644.034	546.608
ENSRNOG00000039837	Jade3	jade family PHD finger 3 [Source:RGD Symbol;Acc:1563945]	193.544	-0.338221	0.0344534		193.156	209.511	212.787	255.861	209.086	164.004	164.027	180.786	162.975	183.25
ENSRNOG00000057753	Nup62cl	nucleoporin 62 C-terminal like [Source:RGD Symbol;Acc:1564353]	17.3613	1.35047	0.0344534		8.44398	14.1562	8.0805	11.6743	6.59279	38.0725	32.029	10.4501	32.5951	11.5186
ENSRNOG00000004505	Nfic	nuclear factor I/C [Source:RGD Symbol;Acc:62016]	972.441	0.314085	0.0344599		753.626	863.527	867.307	999.124	851.412	1175.37	1166.63	921.697	1088	1037.72
ENSRNOG00000003435	Mcf2	MCF.2 cell line derived transforming sequence [Source:RGD Symbol;Acc:1566098]	161.877	-0.506409	0.0346377		177.324	225.555	166.099	185.816	194.958	142.528	106.763	174.516	140.496	104.714
ENSRNOG00000032364	Tbcel	tubulin folding cofactor E-like [Source:RGD Symbol;Acc:1308880]	406.965	0.514645	0.0346903		243.82	389.767	299.876	413.464	328.698	492.013	514.406	579.98	402.381	405.244
ENSRNOG00000047085	Lrrtm2	leucine rich repeat transmembrane neuronal 2 [Source:RGD Symbol;Acc:1593785]	1973.92	-0.490252	0.0347197		1814.4	2413.16	2209.57	2599.47	2493.96	1671.28	1673.27	2181.98	1429.69	1252.38
ENSRNOG00000006067	Aifm1	apoptosis inducing factor, mitochondria associated 1 [Source:RGD Symbol;Acc:620817]	1126.76	-0.293788	0.0347197		1378.48	1177.79	1308.14	1121.7	1218.72	920.573	889.048	1093.08	1070.02	1090.07
ENSRNOG00000012524	Zfp91	zinc finger protein 91 [Source:RGD Symbol;Acc:628736]	4800.16	-0.138243	0.0347197		5100.17	4883.88	4862.67	5288.45	5014.29	4416.41	4552	4541.61	4772.37	4569.73
ENSRNOG00000048050	Tmem120b	transmembrane protein 120B [Source:RGD Symbol;Acc:1584031]	176.912	-0.387819	0.0347502		196.323	213.286	179.567	195.544	217.562	154.242	127.146	136.896	166.347	182.203
ENSRNOG00000017136	Syt17	synaptotagmin 17 [Source:RGD Symbol;Acc:708576]	948.945	0.698088	0.0347502		480.252	1140.99	580	698.511	718.614	1311.06	925.93	1468.24	1200.4	965.465
ENSRNOG00000016390	Eef1e1	eukaryotic translation elongation factor 1 epsilon 1 [Source:RGD Symbol;Acc:1311056]	1269.04	0.341294	0.0348703		1143.1	1249.52	1170.77	902.811	1131.14	1351.08	1247.19	1356.42	1609.52	1528.83
ENSRNOG00000004292	Sptssa	serine palmitoyltransferase, small subunit A [Source:RGD Symbol;Acc:1565821]	1606.83	-0.280803	0.0349977		1896.73	1641.17	1730.12	1748.22	1798.89	1497.52	1649.01	1504.81	1220.63	1381.18
ENSRNOG00000001623	Zfp295	zinc finger protein 295 [Source:RGD Symbol;Acc:1310841]	1001.13	0.258228	0.0350107		918.283	921.095	887.957	970.911	859.889	1057.24	1026.87	1005.3	1276.83	1086.93
ENSRNOG00000038212	Socs6	suppressor of cytokine signaling 6 [Source:RGD Symbol;Acc:1304632]	543.241	0.304503	0.0350857		535.138	436.01	512.663	490.32	456.786	568.158	613.404	529.819	597.951	692.161
ENSRNOG00000010461	Gpx8	glutathione peroxidase 8 [Source:RGD Symbol;Acc:1307506]	925.551	0.417566	0.0351206		859.175	860.696	794.583	661.542	786.426	904.953	1143.34	837.052	1276.83	1130.91
ENSRNOG00000031203	Scfd1	sec1 family domain containing 1 [Source:RGD Symbol;Acc:619828]	1617.07	0.389538	0.0351466		1548.42	1407.12	1486.81	1219.96	1337.4	1556.09	1615.04	1816.22	2349.09	1834.59
ENSRNOG00000014665	Dhdds	dehydrodolichyl diphosphate synthase subunit [Source:RGD Symbol;Acc:1311560]	2161.05	-0.171295	0.0351872		2250.32	2286.69	2410.68	2154.88	2342.33	1989.53	2018.8	2164.21	2056.86	1936.16
ENSRNOG00000002271	Slain2	SLAIN motif family, member 2 [Source:RGD Symbol;Acc:1311593]	1468.66	0.270759	0.0351872		1447.09	1209.88	1362.01	1372.7	1264.87	1591.23	1632.51	1367.92	1693.82	1744.54
ENSRNOG00000003947	Ntn1	netrin 1 [Source:RGD Symbol;Acc:619809]	318.329	0.398996	0.0351872		216.377	251.98	310.65	300.613	292.908	327.033	419.289	351.123	324.827	388.49
ENSRNOG00000008020	Pax4	paired box 4 [Source:RGD Symbol;Acc:620433]	90.6736	0.872155	0.0351872		39.0534	79.2746	40.4025	101.177	60.277	134.718	90.2636	102.411	160.727	98.4313
ENSRNOG00000021261	Rassf2	Ras association domain family member 2 [Source:RGD Symbol;Acc:1305551]	2607.03	0.320104	0.0352838		2374.87	2175.33	2418.76	2382.53	2243.43	2707.05	3367.9	2403.52	3261.75	2735.13
ENSRNOG00000023605	Ncbp1	nuclear cap binding protein subunit 1 [Source:RGD Symbol;Acc:1308973]	2242.37	-0.226361	0.0353189		2741.13	2314.06	2329.88	2353.34	2351.74	2138.89	1905.24	1981.34	2146.78	2161.3
ENSRNOG00000054126	AC135645.1		42.6667	0.964807	0.0353578		16.888	38.6936	15.2632	32.1043	41.4404	57.5968	37.8525	53.2954	53.9505	79.5828
ENSRNOG00000060970	Tnmd	tenomodulin [Source:RGD Symbol;Acc:620938]	16.4298	1.5343	0.0353986		4.22199	11.3249	6.28483	15.5657	4.70914	15.6195	26.2056	43.8904	28.0992	8.37713
ENSRNOG00000003343	Canx	calnexin [Source:RGD Symbol;Acc:2266]	31743.7	0.204632	0.0354009		29946.6	27889.6	29435.5	30220.8	29987.8	33301.7	31606.8	36416.5	37092.1	31539.9
ENSRNOG00000000112	Champ1	chromosome alignment maintaining phosphoprotein 1 [Source:RGD Symbol;Acc:1311283]	1565.93	0.165333	0.035437		1467.14	1418.45	1443.72	1554.62	1497.51	1575.61	1694.63	1726.35	1678.08	1603.17
ENSRNOG00000052224	Celf6	CUGBP, Elav-like family member 6 [Source:RGD Symbol;Acc:1310451]	2881.94	-0.775022	0.0355406		3488.42	3004.88	3561.7	4429.42	3705.15	1922.17	1802.36	3551.98	2242.32	1111.02
ENSRNOG00000048193	Hnrnph3	heterogeneous nuclear ribonucleoprotein H3 [Source:RGD Symbol;Acc:1310019]	253.081	0.292132	0.0355475		255.431	216.118	237.028	211.11	218.504	269.436	295.055	253.937	280.992	293.2
ENSRNOG00000003687	Rgs2	regulator of G-protein signaling 2 [Source:RGD Symbol;Acc:621665]	1188.22	-0.375666	0.0355514		1601.19	1170.24	1300.06	1218.99	1420.28	1002.57	936.606	1201.76	890.183	1140.34
ENSRNOG00000033076	Thnsl1	threonine synthase-like 1 [Source:RGD Symbol;Acc:1564213]	507.27	-0.365875	0.0355514		527.749	552.091	543.189	610.954	622.548	479.323	466.847	505.784	425.984	338.227
ENSRNOG00000057649	Psmd10	proteasome 26S subunit, non-ATPase 10 [Source:RGD Symbol;Acc:620350]	274.983	-0.353828	0.0355514		289.206	286.899	333.994	290.884	340.942	262.602	197.027	261.252	261.885	225.135
ENSRNOG00000001715	Ece2	endothelin-converting enzyme 2 [Source:RGD Symbol;Acc:1303039]	2053.89	0.745574	0.0355514		1099.83	1620.41	1467.96	1632.45	1852.57	2664.1	2355.59	4253.18	1961.32	1631.45
ENSRNOG00000016697	Lrrc56	leucine rich repeat containing 56 [Source:RGD Symbol;Acc:1311654]	73.2975	-0.607195	0.0356361		79.1624	115.137	71.8267	71.0185	105.485	57.5968	59.2052	66.8805	43.8347	62.8285
ENSRNOG00000024562	Tgfbrap1	transforming growth factor, beta receptor associated protein 1 [Source:RGD Symbol;Acc:1310772]	1482.04	0.184255	0.035645		1362.65	1381.64	1330.59	1517.66	1345.87	1678.12	1565.54	1533.03	1554.45	1550.82
ENSRNOG00000006280	Pcsk9	proprotein convertase subtilisin/kexin type 9 [Source:RGD Symbol;Acc:728909]	12.7794	-1.27557	0.0356598		17.9435	16.9874	14.3653	15.5657	25.4293	8.78595	0.970576	8.36007	7.86778	11.5186
ENSRNOG00000019933	Ubqln4	ubiquilin 4 [Source:RGD Symbol;Acc:1308273]	3202.96	-0.224476	0.0357357		3210.83	3391.82	3531.18	3590.81	3531.85	2930.6	2714.7	2770.32	3329.19	3028.33
ENSRNOG00000051304	Rn50_1_1362.2		51.4506	0.555036	0.0357357		29.5539	42.4685	43.9938	52.5343	39.5568	61.5017	66.9698	60.6105	61.8182	55.4985
ENSRNOG00000029470	LOC685619	similar to TP53-regulating kinase (p53-related protein kinase) (Nori-2) [Source:RGD Symbol;Acc:1591394]	315.992	-0.263083	0.0358073		363.091	327.48	365.418	322.988	344.709	288.96	284.379	263.342	284.364	315.19
ENSRNOG00000004612	Ppp1cb	protein phosphatase 1 catalytic subunit beta [Source:RGD Symbol;Acc:3376]	8238.88	0.182955	0.0358073		7302.99	8313.45	7602.85	7404.41	7962.21	8596.57	9451.47	8624.45	8366.82	8763.53
ENSRNOG00000017307	Prss23	protease, serine, 23 [Source:RGD Symbol;Acc:1359545]	1164.65	0.348703	0.03596		938.338	1115.51	967.864	1138.24	963.49	1313.01	1597.57	1304.17	1170.05	1138.24
ENSRNOG00000018294	Hspa5	heat shock protein family A member 5 [Source:RGD Symbol;Acc:2843]	15265.4	0.356098	0.0360736		16273.7	12452.7	13827.5	11990.5	12410.5	15727.8	14583.9	17469.4	19154.7	18763.7
ENSRNOG00000003822	Slu7	SLU7 homolog, splicing factor [Source:RGD Symbol;Acc:631432]	2115.55	0.147506	0.0361333		2104.66	1996.02	2006.66	1988.52	1942.99	2234.56	2276.97	2114.05	2189.49	2301.62
ENSRNOG00000004925	Ppp1r12a	protein phosphatase 1, regulatory subunit 12A [Source:RGD Symbol;Acc:620013]	3465.02	0.228753	0.0361461		3427.2	3178.53	3036.47	3322.3	2990.3	3545.62	3694.98	3427.63	3872.07	4155.06
ENSRNOG00000015807	Pyroxd2	pyridine nucleotide-disulphide oxidoreductase domain 2 [Source:RGD Symbol;Acc:1303232]	728.58	0.332987	0.0361471		667.075	682.328	591.672	698.511	585.817	923.501	923.989	709.561	760.926	742.423
ENSRNOG00000004918	Kcna4	potassium voltage-gated channel subfamily A member 4 [Source:RGD Symbol;Acc:2952]	367.369	-0.414515	0.0362114		375.757	457.716	373.499	475.727	416.288	339.724	322.231	355.303	327.075	230.371
ENSRNOG00000051420	Cables2	Cdk5 and Abl enzyme substrate 2 [Source:RGD Symbol;Acc:1310089]	769.306	0.276959	0.0362114		625.91	691.765	711.084	715.05	734.626	985.979	802.667	780.621	785.654	859.703
ENSRNOG00000003686	Tbl1x	transducin (beta)-like 1 X-linked [Source:RGD Symbol;Acc:1563868]	3406.15	0.262633	0.0362495		3093.66	3053.96	3075.08	3242.53	3018.56	3455.81	3240.75	3586.47	4217.13	4077.57
ENSRNOG00000013780	Nf1	neurofibromin 1 [Source:RGD Symbol;Acc:3168]	2742.98	0.407909	0.0362495		1820.73	2446.19	2402.6	2864.09	2254.74	3004.8	3072.85	3785.02	3043.71	2735.13
ENSRNOG00000023861	Snap91	synaptosomal-associated protein 91 [Source:RGD Symbol;Acc:69276]	8763.32	-0.596686	0.0363196		7944.73	11733.6	9970.44	11928.2	11173.8	7086.36	7479.26	9955.79	5338.85	5022.09
ENSRNOG00000005933	Yap1	yes-associated protein 1 [Source:RGD Symbol;Acc:1306035]	759.834	0.407262	0.0364232		569.969	614.378	646.44	764.665	670.581	823.927	935.636	658.355	1029.55	884.835
ENSRNOG00000060355	Hist1h1b	histone cluster 1 H1 family member b [Source:RGD Symbol;Acc:1590638]	16.8391	1.77919	0.0364232		13.7215	5.66247	4.48917	2.91857	11.3019	30.2627	10.6763	6.27005	35.967	47.1214
ENSRNOG00000002713	Zfp672	zinc finger protein 672 [Source:RGD Symbol;Acc:1359094]	821.498	0.270754	0.0365308		708.239	718.19	750.589	771.475	774.182	952.788	903.607	782.711	1022.81	830.383
ENSRNOG00000055962	Bgn	biglycan [Source:RGD Symbol;Acc:2207]	6750.8	0.442066	0.0365308		4587.19	6141.89	5474.99	6981.22	5437.17	6916.5	9647.53	6809.27	8608.47	6903.8
ENSRNOG00000003209	Pcp4l1	Purkinje cell protein 4-like 1 [Source:RGD Symbol;Acc:1593809]	1375.63	0.804242	0.0365963		536.193	1577.94	875.388	795.797	1223.43	1757.19	1383.07	1591.55	1607.27	2408.43
ENSRNOG00000022321	Hapln3	hyaluronan and proteoglycan link protein 3 [Source:RGD Symbol;Acc:1308098]	74.9218	-0.894574	0.0365968		58.0524	85.8808	105.047	154.684	83.8227	66.3828	73.7638	45.9804	33.719	41.8857
ENSRNOG00000003453	Lypd1	Ly6/Plaur domain containing 1 [Source:RGD Symbol;Acc:1549754]	1383.64	-0.483562	0.0366854		1353.15	1817.65	1611.61	1687.91	1596.4	976.217	1316.1	1497.5	1129.59	850.279
ENSRNOG00000033522	Prdm2	PR/SET domain 2 [Source:RGD Symbol;Acc:1594531]	2162.23	0.220713	0.0366854		1938.95	2010.18	1940.22	2275.51	1820.55	2257.01	2245.91	2376.35	2426.65	2330.94
ENSRNOG00000001139	Suds3	SDS3 homolog, SIN3A corepressor complex component [Source:RGD Symbol;Acc:1305986]	2168.86	-0.27021	0.0367343		2115.22	2554.72	2400.81	2264.81	2521.27	1866.53	2070.24	2145.4	1712.93	2036.69
ENSRNOG00000001397	Rbm19	RNA binding motif protein 19 [Source:RGD Symbol;Acc:1308928]	668.177	-0.318987	0.036741		716.683	668.172	826.007	746.181	750.637	573.039	516.347	544.449	657.521	682.736
ENSRNOG00000013061	Tusc3	tumor suppressor candidate 3 [Source:RGD Symbol;Acc:1303318]	5232.86	-0.555405	0.036747		5567.75	6965.78	6151.06	6322.59	6132.24	3756.48	4689.83	6219.89	3482.05	3040.9
ENSRNOG00000004549	Dhx40	DEAH-box helicase 40 [Source:RGD Symbol;Acc:1359618]	1603.63	0.354668	0.0367922		1469.25	1289.16	1229.13	1597.43	1453.24	1819.67	2003.27	1957.3	1792.73	1425.16
ENSRNOG00000050035	Sall4	spalt-like transcription factor 4 [Source:RGD Symbol;Acc:1597672]	10.3425	-1.30359	0.0368572		21.11	9.43745	12.5697	16.5386	14.1274	9.76217	3.88231	8.36007	4.49587	3.14142
ENSRNOG00000002121	Lrrc8d	leucine rich repeat containing 8 family, member D [Source:RGD Symbol;Acc:1309601]	1687.37	0.283561	0.036885		1694.07	1402.41	1477.83	1501.12	1535.18	1781.6	1802.36	1599.91	1969.19	2109.99
ENSRNOG00000004210	Osr1	odd-skipped related transciption factor 1 [Source:RGD Symbol;Acc:1311807]	818.35	0.558336	0.0369435		444.365	709.696	781.115	647.922	726.149	829.785	1330.66	892.437	1001.46	819.912
ENSRNOG00000012091	Ppa2	pyrophosphatase (inorganic) 2 [Source:RGD Symbol;Acc:1307965]	791.372	-0.29875	0.0369752		968.947	928.645	799.97	778.285	890.027	703.853	752.197	791.071	676.629	624.096
ENSRNOG00000025332	Cd109	CD109 molecule [Source:RGD Symbol;Acc:1311287]	102.812	-0.871373	0.037051		149.881	107.587	104.149	164.413	139.39	78.0974	124.234	63.7455	34.843	61.7814
ENSRNOG00000009330	Slc17a5	solute carrier family 17 member 5 [Source:RGD Symbol;Acc:1311388]	812.608	-0.267033	0.0370777		811.678	899.389	867.307	920.322	939.944	754.616	785.196	796.296	620.43	730.905
ENSRNOG00000027213	Asphd1	aspartate beta-hydroxylase domain containing 1 [Source:RGD Symbol;Acc:1306636]	732.144	-0.532988	0.0371		727.238	1061.71	798.174	818.172	923.933	637.47	560.993	804.656	575.472	413.621
ENSRNOG00000001107	Ap5z1	adaptor-related protein complex 5, zeta 1 subunit [Source:RGD Symbol;Acc:1593125]	276.745	-0.35583	0.0371		326.149	282.18	323.22	324.934	297.618	270.412	241.674	201.687	215.802	283.775
ENSRNOG00000022247	Nr2c2ap	nuclear receptor 2C2-associated protein [Source:RGD Symbol;Acc:1561190]	801.07	-0.305849	0.0371157		951.004	855.977	939.134	759.801	922.049	697.995	669.698	641.635	744.067	829.336
ENSRNOG00000000798	Gnl1	G protein nucleolar 1 [Source:RGD Symbol;Acc:1303051]	3086.22	-0.286206	0.0371157		3131.66	3797.63	3280.68	3351.49	3395.29	2648.48	2836.02	3279.24	2469.36	2672.31
ENSRNOG00000014602	Mtfmt	mitochondrial methionyl-tRNA formyltransferase [Source:RGD Symbol;Acc:1309462]	460.506	-0.251714	0.0371157		497.14	486.029	489.319	498.103	532.133	439.298	425.112	414.868	459.703	363.358
ENSRNOG00000019670	Wdr3	WD repeat domain 3 [Source:RGD Symbol;Acc:1307480]	1096.98	-0.337795	0.0374197		1363.7	1137.21	1313.53	1141.16	1167.87	987.932	779.373	924.832	1105.98	1048.19
ENSRNOG00000014380	LOC102555672	zinc finger protein 850-like [Source:RGD Symbol;Acc:7701959]	634.844	0.289334	0.0374197		510.861	619.097	559.35	612.9	554.736	724.353	708.521	790.026	650.777	617.814
ENSRNOG00000003578	Fem1c	fem-1 homolog C [Source:RGD Symbol;Acc:1309322]	1452.22	0.268923	0.0375521		1309.87	1201.39	1346.75	1410.64	1316.68	1484.83	1466.54	1486	1853.42	1646.11
ENSRNOG00000001141	Srrm4	serine/arginine repetitive matrix 4 [Source:EntrezGene;Acc:498189]	213.878	-0.778705	0.0375853		195.267	263.305	234.335	387.197	271.246	137.647	189.262	241.397	111.273	107.856
ENSRNOG00000001828	Stk38l	serine/threonine kinase 38 like [Source:RGD Symbol;Acc:1564793]	1463.29	-0.23584	0.0375853		1625.47	1514.71	1625.98	1701.53	1444.76	1271.03	1324.84	1258.19	1507.24	1359.19
ENSRNOG00000053787	Mdfic	MyoD family inhibitor domain containing [Source:RGD Symbol;Acc:1309532]	704.25	-0.508729	0.0376196		1115.66	710.64	814.335	816.227	679.058	499.823	565.846	485.929	612.563	742.423
ENSRNOG00000053285	Mllt6	MLLT6, PHD finger domain containing [Source:RGD Symbol;Acc:1306689]	2920.21	-0.307572	0.0376916		2693.63	3329.53	3197.18	3682.26	3249.31	2715.84	2805.94	2765.09	2265.92	2497.43
ENSRNOG00000015054	Rcbtb2	RCC1 and BTB domain containing protein 2 [Source:RGD Symbol;Acc:735048]	871.79	0.325599	0.0376989		872.897	791.802	803.561	675.162	726.149	933.264	997.753	855.862	913.786	1147.67
ENSRNOG00000049771	Gstt1	glutathione S-transferase theta 1 [Source:RGD Symbol;Acc:2765]	285.852	0.400785	0.0377203		221.655	247.261	259.474	260.726	242.05	286.032	328.055	327.088	418.116	268.068
ENSRNOG00000014143	Col24a1	collagen type XXIV alpha 1 chain [Source:RGD Symbol;Acc:1565539]	60.2806	-0.926128	0.0377297		77.0514	83.0496	67.3375	95.3399	72.5207	82.0022	27.1761	40.7553	30.3471	27.2257
ENSRNOG00000012290	Gchfr	GTP cyclohydrolase I feedback regulator [Source:RGD Symbol;Acc:621746]	81.4906	-0.583582	0.0377297		80.2179	109.474	90.6812	92.4214	115.845	54.6682	62.1169	90.9157	49.4546	69.1113
ENSRNOG00000009878	Crtapl1	cartilage associated protein-like 1 [Source:RGD Symbol;Acc:1565180]	363.208	0.300182	0.0377297		318.76	313.323	372.601	307.423	315.512	430.512	424.142	340.673	409.124	400.008
ENSRNOG00000011509	Agk	acylglycerol kinase [Source:RGD Symbol;Acc:1562046]	575.013	0.342758	0.0377297		445.42	595.503	536.904	486.428	470.914	675.542	692.021	645.815	528.265	673.312
ENSRNOG00000015196	LOC102547897	uncharacterized LOC102547897 [Source:RGD Symbol;Acc:7640129]	115.91	0.430636	0.0377962		89.7173	117.024	85.2942	103.123	98.8919	143.504	146.557	118.086	112.397	144.506
ENSRNOG00000057040	Spns2	spinster homolog 2 [Source:RGD Symbol;Acc:2303312]	1963.56	-0.259355	0.0379055		2193.32	1960.16	2052.45	2258.97	2234.02	1998.32	1686.86	1915.5	1574.68	1761.29
ENSRNOG00000015696	Cdk5rap1	CDK5 regulatory subunit associated protein 1 [Source:RGD Symbol;Acc:708387]	727.698	0.265129	0.0379659		711.406	610.603	584.49	680.027	719.556	780.974	793.932	800.476	730.579	864.939
ENSRNOG00000055042	Gprin2	G protein regulated inducer of neurite outgrowth 2 [Source:RGD Symbol;Acc:1308922]	171.742	0.466275	0.0379659		100.272	157.605	134.675	160.521	167.645	206.958	200.909	224.677	195.57	168.59
ENSRNOG00000005624	Zfx	zinc finger protein X-linked [Source:RGD Symbol;Acc:1562664]	1122.82	0.242973	0.0379847		1144.16	1019.24	979.536	1046.79	953.13	1144.13	1212.25	1120.25	1306.05	1302.64
ENSRNOG00000003917	Uck2	uridine-cytidine kinase 2 [Source:RGD Symbol;Acc:620742]	479.539	-0.235583	0.0380475		536.193	528.497	503.685	517.56	507.645	403.178	463.936	448.309	405.752	480.638
ENSRNOG00000025042	Pde3a	phosphodiesterase 3A [Source:RGD Symbol;Acc:61942]	387.555	-0.489686	0.0380504		383.146	436.01	366.316	619.71	458.67	351.438	353.29	341.718	303.471	261.785
ENSRNOG00000058643	Zfp281	zinc finger protein 281 [Source:RGD Symbol;Acc:1305139]	1008.47	0.326636	0.0380504		960.503	834.271	1028.02	811.362	839.168	996.718	1076.37	1031.42	1272.33	1234.58
ENSRNOG00000002204	Ccdc158	coiled-coil domain containing 158 [Source:RGD Symbol;Acc:1308523]	77.9582	-0.66437	0.0380872		98.1613	121.743	69.1332	93.3942	96.0664	61.5017	78.6167	73.1506	43.8347	43.9799
ENSRNOG00000004180	Fam19a2	family with sequence similarity 19 member A2, C-C motif chemokine like [Source:RGD Symbol;Acc:1589429]	797.093	-0.625322	0.0380872		704.017	1192.89	932.849	956.318	1050.14	728.258	678.433	817.197	395.637	515.194
ENSRNOG00000020468	Stard4	StAR-related lipid transfer domain containing 4 [Source:RGD Symbol;Acc:1309475]	558.486	-0.46785	0.0380872		788.457	646.466	685.047	562.311	559.446	492.013	406.672	502.649	358.546	583.258
ENSRNOG00000010668	Anxa6	annexin A6 [Source:RGD Symbol;Acc:621172]	5169.57	0.301101	0.0380872		5185.66	4952.78	4677.71	4363.26	3981.11	5171.02	6165.1	5123.68	6216.67	5858.76
ENSRNOG00000014768	Glis3	GLIS family zinc finger 3 [Source:RGD Symbol;Acc:1565505]	204.045	0.613587	0.0380872		166.769	161.38	151.734	205.273	121.496	268.46	275.644	146.301	289.984	253.408
ENSRNOG00000023449	Atg9b	autophagy related 9B [Source:RGD Symbol;Acc:1560887]	12.6905	-1.35973	0.0380884		7.38849	24.5374	26.935	15.5657	16.9529	7.80974	8.73519	10.4501	2.24794	6.28285
ENSRNOG00000043094	Oxct1	3-oxoacid CoA transferase 1 [Source:RGD Symbol;Acc:1584008]	7093.32	0.358009	0.0380884		5315.49	6643.97	5808.98	6471.44	6848.97	9158.87	9227.27	7367.31	7024.8	7066.11
ENSRNOG00000009303	Zwilch	zwilch kinetochore protein [Source:RGD Symbol;Acc:1583880]	274.643	-0.420415	0.0381169		341.981	318.042	355.542	281.156	275.014	209.887	224.203	209.002	224.794	306.812
ENSRNOG00000019760	Oxnad1	oxidoreductase NAD-binding domain containing 1 [Source:RGD Symbol;Acc:1311534]	695.752	-0.274382	0.0381169		754.681	705.921	775.728	744.235	827.867	593.54	628.934	743.001	602.447	581.164
ENSRNOG00000020384	Fam13b	family with sequence similarity 13, member B [Source:RGD Symbol;Acc:1310484]	4075.56	-0.274513	0.03819		3911.68	4636.62	4360.78	4814.67	4586.7	3484.12	3678.48	4281.4	3339.31	3661.85
ENSRNOG00000009433	Mcub	mitochondrial calcium uniporter dominant negative beta subunit [Source:RGD Symbol;Acc:1305326]	159.468	-0.849173	0.0383377		353.592	164.212	157.121	218.893	131.856	128.861	103.852	120.176	143.868	72.2528
ENSRNOG00000000781	Rnf39	ring finger protein 39 [Source:RGD Symbol;Acc:628854]	104.727	0.807422	0.0383906		37.9979	95.3183	65.5418	88.5299	93.2409	129.837	180.527	142.121	130.38	83.7713
ENSRNOG00000020213	Tubg1	tubulin, gamma 1 [Source:RGD Symbol;Acc:628606]	1503.84	-0.243437	0.0384659		1467.14	1659.1	1648.42	1553.65	1823.38	1399.9	1345.22	1508.99	1272.33	1360.24
ENSRNOG00000021866	Bola3	bolA family member 3 [Source:RGD Symbol;Acc:1305975]	548.732	-0.355864	0.0384951		564.691	665.34	649.134	521.451	679.058	451.989	435.789	587.295	468.695	463.884
ENSRNOG00000033617	Krt26	keratin 26 [Source:RGD Symbol;Acc:1303322]	343.729	0.617624	0.0385476		244.876	340.692	198.421	267.536	305.152	532.038	510.523	418.003	323.703	296.341
ENSRNOG00000009364	Ndufb9	NADH:ubiquinone oxidoreductase subunit B9 [Source:RGD Symbol;Acc:1307114]	3840.16	0.346141	0.0385808		3381.82	3791.97	3503.35	2565.42	3665.59	4295.36	4668.47	3939.68	4537.46	4052.44
ENSRNOG00000005083	Rtfdc1	replication termination factor 2 domain containing 1 [Source:RGD Symbol;Acc:1311072]	2173.25	0.360102	0.0385808		2117.33	1947.89	1980.62	1582.84	1888.36	2339.02	2358.5	2006.42	2595.24	2916.29
ENSRNOG00000061270	Git1	GIT ArfGAP 1 [Source:RGD Symbol;Acc:69331]	6657.23	-0.312641	0.0386678		6130.33	8738.14	6817.25	7688.48	7504.48	6044.74	6080.66	6407.99	5419.77	5740.43
ENSRNOG00000014568	Ndufb10	NADH:ubiquinone oxidoreductase subunit B10 [Source:RGD Symbol;Acc:1310782]	3210.5	0.313386	0.0386678		2655.63	3118.13	2800.34	2497.32	3244.6	3825.79	3995.86	3486.15	3346.05	3135.14
ENSRNOG00000011071	Nt5e	5' nucleotidase, ecto [Source:RGD Symbol;Acc:61956]	617.419	0.515588	0.0386678		686.074	453.941	469.567	473.781	458.67	645.28	874.489	573.71	649.653	889.023
ENSRNOG00000049853	Rgag1	retrotransposon gag domain containing 1 [Source:RGD Symbol;Acc:6486824]	99.6858	0.953933	0.038925		26.3875	72.6684	91.579	44.7514	103.601	162.052	106.763	145.256	104.529	139.27
ENSRNOG00000012742	Irx2	iroquois homeobox 2 [Source:RGD Symbol;Acc:1309834]	22.3527	0.827785	0.0391125		10.555	17.9312	10.774	24.3214	16.9529	30.2627	27.1761	30.3052	26.9752	28.2728
ENSRNOG00000018145	Crat	carnitine O-acetyltransferase [Source:RGD Symbol;Acc:1303031]	2953.02	0.366519	0.03915		2167.99	2742.52	2362.2	2732.75	2894.24	3489	3641.6	3785.02	2889.72	2825.19
ENSRNOG00000025581	Vwa2	von Willebrand factor A domain containing 2 [Source:RGD Symbol;Acc:1562000]	18.4825	-0.934851	0.0391926		23.221	26.4249	24.2415	15.5657	32.0221	11.7146	15.5292	16.7201	7.86778	11.5186
ENSRNOG00000038184	Camk2n2	calcium/calmodulin-dependent protein kinase II inhibitor 2 [Source:RGD Symbol;Acc:708411]	1270.5	-0.599966	0.0395033		1003.78	1726.11	1574.8	1593.54	1756.51	1027.96	1156.93	1330.3	765.422	769.649
ENSRNOG00000016046	Hecw1	HECT, C2 and WW domain containing E3 ubiquitin protein ligase 1 [Source:RGD Symbol;Acc:1561038]	870.319	0.585221	0.0396446		457.031	769.152	592.57	849.304	812.797	1234.91	1213.22	1055.46	955.373	763.366
ENSRNOG00000009080	Atp6v1d	ATPase H+ transporting V1 subunit D [Source:RGD Symbol;Acc:735119]	6291.17	-0.290697	0.0397451		6614.81	7746.26	6762.48	6206.82	7284.1	5454.12	6182.57	6365.15	5299.51	4995.91
ENSRNOG00000031038	Gtdc1	glycosyltransferase-like domain containing 1 [Source:RGD Symbol;Acc:1563393]	542.007	-0.333911	0.0398661		560.469	710.64	568.329	589.551	593.351	451.989	521.2	555.944	451.835	416.762
ENSRNOG00000009716	Casc3	cancer susceptibility candidate 3 [Source:RGD Symbol;Acc:628766]	3687.72	0.211139	0.0399772		3175.99	3208.73	3362.39	3537.31	3806.87	4183.09	3925.98	3843.54	4084.5	3748.77
ENSRNOG00000061100	Tmem150a	transmembrane protein 150A [Source:RGD Symbol;Acc:619998]	890.59	0.207548	0.0399845		807.456	795.577	764.954	857.087	908.864	986.955	989.017	935.282	918.282	942.427
ENSRNOG00000002319	Tsn	translin [Source:RGD Symbol;Acc:621107]	1349.15	-0.187728	0.0399909		1473.48	1451.48	1532.6	1347.41	1377.89	1189.03	1237.48	1296.86	1330.78	1254.48
ENSRNOG00000022307	Acap3	ArfGAP with coiled-coil, ankyrin repeat and PH domains 3 [Source:RGD Symbol;Acc:1310711]	2117.4	-0.411752	0.04007		2095.16	2823.69	2186.22	2593.64	2389.42	2090.08	1874.18	2107.78	1442.05	1571.76
ENSRNOG00000048472	Comp	cartilage oligomeric matrix protein [Source:RGD Symbol;Acc:2378]	25.7692	-0.917462	0.0401384		17.9435	25.4811	35.9133	47.67	41.4404	16.5957	19.4115	20.9002	13.4876	18.8485
ENSRNOG00000000196	Cyp19a1	cytochrome P450, family 19, subfamily a, polypeptide 1 [Source:RGD Symbol;Acc:2457]	37.886	-0.751881	0.0401862		36.9424	60.3997	46.6873	48.6428	45.2077	25.3816	32.9996	37.6203	14.6116	30.3671
ENSRNOG00000003031	Atp2b4	ATPase plasma membrane Ca2+ transporting 4 [Source:RGD Symbol;Acc:621305]	6744.82	-0.723457	0.0401862		6695.02	11317.4	6749.01	9861.85	7383.93	4332.45	6157.34	7539.74	3230.28	4181.24
ENSRNOG00000047752	Pfn3	profilin 3 [Source:RGD Symbol;Acc:1587838]	12.2034	-1.31538	0.040215		14.777	22.6499	18.8545	19.4571	11.3019	5.8573	5.82346	15.6751	4.49587	3.14142
ENSRNOG00000020875	Celf3	CUGBP, Elav-like family member 3 [Source:RGD Symbol;Acc:1563168]	1849.67	-0.430844	0.0403694		1748.96	2268.76	1872.88	2476.89	2251.91	1692.76	1700.45	1861.16	1391.47	1231.44
ENSRNOG00000028426	Mcf2l	MCF.2 cell line derived transforming sequence-like [Source:RGD Symbol;Acc:619782]	3561.97	0.568216	0.040408		1968.5	3497.52	2318.21	3406.94	3156.06	4908.42	4505.42	4979.46	3439.34	3439.86
ENSRNOG00000011455	Slc36a4	solute carrier family 36 member 4 [Source:RGD Symbol;Acc:1311528]	847.034	-0.747561	0.0404228		810.622	1140.04	1149.23	1150.89	1057.67	553.515	525.082	1132.79	409.124	541.372
ENSRNOG00000012035	Rnf181	ring finger protein 181 [Source:RGD Symbol;Acc:1359698]	2962.11	0.283397	0.0404838		2804.46	2624.56	2854.21	2361.12	2715.29	3092.66	3019.46	2952.15	3816.99	3380.17
ENSRNOG00000017637	Fbp2	fructose-bisphosphatase 2 [Source:RGD Symbol;Acc:620930]	13.3624	-1.50296	0.0405952		37.9979	13.2124	15.2632	14.5928	17.8947	10.7384	9.70576	4.18003	8.99174	1.04714
ENSRNOG00000026649	Dnmt3a	DNA methyltransferase 3 alpha [Source:RGD Symbol;Acc:1303336]	1028.3	0.393416	0.040663		978.447	855.033	878.081	939.779	793.961	1210.51	1156.93	948.868	1023.93	1497.41
ENSRNOG00000060580	Slc10a3	solute carrier family 10, member 3 [Source:RGD Symbol;Acc:1563513]	664.82	0.401498	0.0406838		660.742	516.229	593.468	522.424	571.689	789.76	704.639	568.485	877.819	842.949
ENSRNOG00000007814	Kdm3a	lysine demethylase 3A [Source:RGD Symbol;Acc:708351]	1885.05	0.259665	0.040714		1884.06	1556.24	1693.31	1822.16	1623.71	2083.25	1855.74	1901.92	2216.46	2213.66
ENSRNOG00000016636	Lpin3	lipin 3 [Source:RGD Symbol;Acc:1588534]	431.128	-0.524096	0.0408351		450.698	576.628	477.647	539.935	498.227	337.771	331.937	467.119	228.165	403.15
ENSRNOG00000036833	Zfp385a	zinc finger protein 385A [Source:RGD Symbol;Acc:1593784]	3654.3	0.256196	0.0408871		2797.07	3513.56	3393.81	3521.74	3426.37	3991.75	4107.48	3566.61	3987.84	4236.73
[truncated: 14,348 more rows]

## Sheet: Differentially expressed genes
gene	symbol	description	baseMean	log2FoldChange	padj		Con1	Con2	Con3	Con4	Con5	KD1	KD2	KD3	KD4	KD5
ENSRNOG00000026177	Mgam	maltase-glucoamylase [Source:MGI Symbol;Acc:MGI:1203495]	99.6126	-3.95165	3.19e-41		227.988	143.449	170.588	220.838	173.296	20.5006	11.6469	10.4501	8.99174	8.37713
ENSRNOG00000039214	RGD1305455	similar to hypothetical protein FLJ10925 [Source:RGD Symbol;Acc:1305455]	1363.64	0.95734	4.01e-27		1020.67	987.158	877.183	938.807	812.797	1800.14	1794.6	1904.01	1798.35	1702.65
ENSRNOG00000013378	Svopl	SVOP like [Source:RGD Symbol;Acc:1566053]	82.8871	-4.03379	3.12e-25		210.044	97.2058	125.697	190.68	157.285	4.88109	8.73519	5.22504	12.3636	16.7543
ENSRNOG00000004476	Wif1	Wnt inhibitory factor 1 [Source:RGD Symbol;Acc:619774]	265.952	-1.83953	4.01e-25		469.697	351.073	366.316	476.7	415.346	123.98	125.204	134.806	115.769	80.6299
ENSRNOG00000017539	Mmp9	matrix metallopeptidase 9 [Source:RGD Symbol;Acc:621320]	130.458	-3.36622	5.81e-24		316.649	156.662	268.452	227.648	219.446	14.6433	11.6469	32.3953	22.4794	34.5557
ENSRNOG00000020032	Impdh1	inosine monophosphate dehydrogenase 1 [Source:RGD Symbol;Acc:1311108]	1257.47	0.836024	8.99e-24		989.002	912.602	957.988	820.118	835.401	1641.02	1533.51	1573.78	1672.46	1638.78
ENSRNOG00000018102	Coa5	cytochrome C oxidase assembly factor 5 [Source:RGD Symbol;Acc:1565095]	4632.94	0.81621	1.94e-22		3255.16	3683.44	3099.32	3284.36	3459.33	6368.84	6003.02	5999.39	5872.73	5303.77
ENSRNOG00000018977	Ap3d1	adaptor-related protein complex 3, delta 1 subunit [Source:RGD Symbol;Acc:1308659]	6583.31	0.6642	1.23e-21		4898.57	5510.53	4742.36	5183.38	5135.79	8001.08	8287.75	8563.84	7852.04	7657.75
ENSRNOG00000001844	Klhl42	kelch-like family, member 42 [Source:RGD Symbol;Acc:1560924]	566.389	1.16974	8.5e-21		315.594	362.398	316.935	426.111	322.105	850.285	838.578	737.776	778.91	715.198
ENSRNOG00000015699	Lman2l	lectin, mannose-binding 2-like [Source:RGD Symbol;Acc:1311393]	1227.93	0.830647	3.86e-20		835.954	919.208	762.261	939.779	962.548	1635.16	1560.69	1597.82	1545.46	1520.45
ENSRNOG00000004364	Bre	brain and reproductive organ-expressed (TNFRSF1A modulator) [Source:RGD Symbol;Acc:735111]	1242.3	0.687635	6.1e-20		985.835	956.014	995.697	841.521	979.501	1555.11	1538.36	1587.37	1520.73	1462.86
ENSRNOG00000005276	Csnk2a1	casein kinase 2 alpha 1 [Source:RGD Symbol;Acc:621663]	2569.95	0.416094	9.29e-20		2198.6	2238.56	2130.56	2194.76	2248.14	2964.77	3022.38	2914.53	2890.85	2896.39
ENSRNOG00000022438	Jmjd4	jumonji domain containing 4 [Source:RGD Symbol;Acc:1307186]	358.271	-0.95865	1.1e-19		442.254	442.617	462.384	530.207	488.809	260.65	260.114	238.262	227.042	230.371
ENSRNOG00000002158	Ibsp	integrin-binding sialoprotein [Source:RGD Symbol;Acc:2855]	285.461	-3.37024	1.71e-19		560.469	416.192	491.115	694.62	439.834	29.2865	42.7054	59.5655	97.7852	23.0371
ENSRNOG00000018964	Gss	glutathione synthetase [Source:RGD Symbol;Acc:2752]	943.774	-1.08021	5.94e-19		1389.04	1099.46	1366.5	1353.24	1198.95	551.563	584.287	723.146	594.579	576.975
ENSRNOG00000008744	Cops2	COP9 signalosome subunit 2 [Source:RGD Symbol;Acc:628791]	3685.02	0.6941	9.87e-17		3141.16	2890.69	2627.06	2572.23	2846.2	4563.81	4612.18	4422.48	4846.55	4327.84
ENSRNOG00000022899	Cdk15	cyclin-dependent kinase 15 [Source:RGD Symbol;Acc:1306205]	48.291	-3.42772	1.3e-16		96.0503	50.9622	92.4768	118.688	83.8227	7.80974	10.6763	13.5851	6.74381	2.09428
ENSRNOG00000023467	Fam168b	family with sequence similarity 168, member B [Source:RGD Symbol;Acc:1583985]	4006.8	0.818312	2.87e-16		2857.23	3182.31	2644.12	3051.85	2765.21	5189.57	5492.49	5524.96	4456.53	4903.76
ENSRNOG00000010172	Mkrn3	makorin, ring finger protein, 3 [Source:RGD Symbol;Acc:1311197]	123.631	-1.71948	6.92e-16		182.601	155.718	211.889	231.54	166.703	59.5492	50.47	54.3404	44.9587	78.5356
ENSRNOG00000021359	Mtfr1	mitochondrial fission regulator 1 [Source:RGD Symbol;Acc:1304936]	129.884	-1.20727	3.72e-15		181.546	173.649	161.61	210.137	178.947	78.0974	69.8815	76.2856	93.2893	75.3942
ENSRNOG00000038291	Lrrc63	leucine rich repeat containing 63 [Source:RGD Symbol;Acc:1559507]	66.2194	-1.95354	8.77e-15		108.716	83.9933	95.1703	125.498	113.019	35.1438	27.1761	16.7201	33.719	23.0371
ENSRNOG00000024470	Lman1	lectin, mannose-binding, 1 [Source:RGD Symbol;Acc:71020]	1102.5	0.523584	8.77e-15		922.505	833.327	902.323	911.567	953.13	1275.92	1262.72	1294.77	1326.28	1342.44
ENSRNOG00000012939	Abca7	ATP binding cassette subfamily A member 7 [Source:RGD Symbol;Acc:1303134]	1856.83	-1.00415	1.15e-14		2143.72	2379.18	2315.51	2985.7	2566.48	1338.39	1064.72	1327.16	1167.8	1279.61
ENSRNOG00000013356	Snapin	SNAP-associated protein [Source:RGD Symbol;Acc:1560377]	3240.33	0.484138	1.37e-14		2796.01	2704.77	2653.1	2562.5	2792.52	3862.89	3827.95	3818.46	3901.29	3483.84
[truncated: 2,094 more rows]
